# Supplementary material for: Compositional and genetic alterations in Graves’ disease gut microbiome reveal specific diagnostic biomarkers
Source: ISME J. 2021 Jun 2;15(11):3399–411. doi: 10.1038/s41396-021-01016-7 (PMC8528855; doi:10.1038/s41396-021-01016-7)
Supplement: Supplementary file 2 — Dataset 1 [file 41396_2021_1016_MOESM2_ESM.xlsx]

## Sheet: Table_legend
Tables	Legend
Table S1	Subjects' infromation and clinical indexes
Table S2	Metagenomic sequencing depth
Table S3	Taxonomic profile
Table S4	MetaPhlan2 taxonomic profile
Table S5	Metabolic pathway profile
Table S6	MAG profile
Table S7	Putative metabolities profile
Table S8	The details of significant different SNPs
Table S9	SNP profile

## Sheet: Table_S1
Original ID	old Sample ID	New sam ID	GROUP_ID	CLASS	Pysical Index and habits								State of disease			Blood Index		Liver Index		Thyroid Index					SCFA (μmol/g)				Immue Index (pg/ml)		Graves Symptom
					Cohort	Gender	Age	BMI	Weight loss	Hereditary	Smoking	Alcoholism	Thyroid nodule	Degree	Lasted	WCB (10^9)	NEU (10^9)	DBIL (umol/L)	ALT ( U/L)	FT3 (pmol/l)	FT4 (pmol/l)	TSH (mlU/L)	TPO-Ab ( lU/ml)	TRAb ( lU/ml)	A	P	B	V	IL-17A	IL-23	Edacity	Hidrosis	Skinny	Heart palpitations	Hand shake	Whiny	Hypodynamic	Exorbitism	Diarrhea	Menstrual disorder	Degree of swelling
C001	C01	CO01	CO01	Healthy	Health	F	44	21.09	NA	NA	NO	NO	NA	Health	NA	4.41	2.3814	4.25	24	7.93	14.4326	3.3	6.52	NA	46.72	18.54	9.68	1.91	122.7	18.41	NA	NA	NA	NA	NA	NA	NA	NA	NA	NA	NA
C002	C02	CO02	CO02	Healthy	Health	F	39	27.93	NA	NA	NO	NO	NA	Health	NA	8.02	5.7744	8.52	45	7.8	12.714	1.36	5.7	NA	49.67	20.05	10.84	1.81	127.25	20.48	NA	NA	NA	NA	NA	NA	NA	NA	NA	NA	NA
C003	C03	CO03	CO03	Healthy	Health	M	37	21.09	NA	NA	Y	NO	NA	Health	NA	5.71	3.7115	2.17	15	7.63	15.1837	3.44	4.34	NA	58.83	24.15	13.84	2.37	97.2	8.94	NA	NA	NA	NA	NA	NA	NA	NA	NA	NA	NA
C004	C04	CO04	CO04	Healthy	Health	F	45	27.93	NA	NA	NO	NO	NA	Health	NA	7.51	4.2056	4.07	23	8.3	14.525	1.35	9.8	NA	50.61	20.35	11.48	1.89	121.97	17.27	NA	NA	NA	NA	NA	NA	NA	NA	NA	NA	NA
C005	C05	CO05	CO05	Healthy	Health	F	43	15.39	NA	NA	NO	Y	Y	Health	NA	5.78	2.9478	5.99	39	5.26	8.679	4.76	11.57	NA	50.43	24.72	14.45	2.43	11833	1881	NA	NA	NA	NA	NA	NA	NA	NA	NA	NA	NA
C006	C06	CO06	CO06	Healthy	Health	F	42	23.37	NA	NA	NO	NO	NA	Health	NA	6.18	4.1406	7.15	42	6.82	12.5488	4.44	8.14	NA	57.97	23.97	13.53	2.34	122.67	19.86	NA	NA	NA	NA	NA	NA	NA	NA	NA	NA	NA
C007	C07	CO07	CO07	Healthy	Health	M	43	22.23	NA	NA	NO	NO	NA	Health	NA	8.54	4.7824	2.51	17	8.32	16.4736	3.33	5.48	NA	60.3	24.7	14.32	2.41	100.93	10.18	NA	NA	NA	NA	NA	NA	NA	NA	NA	NA	NA
C008	C08	CO08	CO08	Healthy	Health	M	38	29.83	NA	NA	NO	NO	NA	Health	NA	8.71	5.6615	3.81	20	5.67	11.0565	4.94	11.85	NA	48.29	19.68	10.19	1.73	105.29	12.05	NA	NA	NA	NA	NA	NA	NA	NA	NA	NA	NA
C009	C09	CO09	CO09	Healthy	Health	M	45	17.67	NA	NA	Y	Y	NA	Health	NA	6.12	3.6108	1.3	6	5.77	10.8476	3.19	7.32	NA	51.63	20.76	11.58	1.92	92.7	8.19	NA	NA	NA	NA	NA	NA	NA	NA	NA	NA	NA
C010	C10	CO10	CO10	Healthy	Health	F	33	29.07	NA	NA	NO	NO	NA	Health	NA	5.66	3.7356	1.91	12	6.05	9.8615	4.05	10.73	NA	58.2	34.03	13.56	2.34	94.73	8.75	NA	NA	NA	NA	NA	NA	NA	NA	NA	NA	NA
C011	C11	CO11	CO11	Healthy	Health	M	37	27.93	NA	NA	NO	NO	NA	Health	NA	4.46	2.3192	4.3	24	9.04	14.916	2.34	7.46	NA	48.91	19.82	10.66	1.79	122	18.16	NA	NA	NA	NA	NA	NA	NA	NA	NA	NA	NA
C012	C12	CO12	CO12	Healthy	Health	M	36	23.37	NA	NA	NO	NO	NA	Health	NA	4.77	3.339	10.92	37	8.68	22.9676	2.28	2.71	NA	53.89	22.06	12.76	2.08	118.03	18.02	NA	NA	NA	NA	NA	NA	NA	NA	NA	NA	NA
C013	C13	CO13	CO13	Healthy	Health	F	44	29.07	NA	NA	NO	NO	NA	Health	NA	5.08	3.7592	5.96	37	4.64	9.5584	0.86	2.29	NA	49.72	20.08	10.89	1.82	117.75	17.83	NA	NA	NA	NA	NA	NA	NA	NA	NA	NA	NA
C014	C14	CO14	CO14	Healthy	Health	M	40	24.51	NA	NA	Y	Y	NA	Health	NA	7.29	3.8637	3.55	20	6.98	10.47	3.57	4.99	NA	43.37	21.85	11.95	2.04	10415	1195	NA	NA	NA	NA	NA	NA	NA	NA	NA	NA	NA
C015	C15	CO15	CO15	Healthy	Health	F	39	23.56	NA	NA	NO	NO	NA	Health	NA	7.48	4.1888	5.33	28	5.03	10.6636	4.11	9	NA	49.46	19.94	10.76	1.81	111.06	14.86	NA	NA	NA	NA	NA	NA	NA	NA	NA	NA	NA
C016	C16	CO16	CO16	Healthy	Health	M	38	29.07	NA	NA	NO	NO	NA	Health	NA	6.4	3.776	2.23	16	6.81	11.9175	1.99	5.55	NA	55.53	22.96	13.26	1.23	98.96	9.19	NA	NA	NA	NA	NA	NA	NA	NA	NA	NA	NA
C017	C17	CO17	CO17	Healthy	Health	M	34	30.21	NA	NA	Y	NO	NA	Health	NA	5.23	4.184	5.52	31	9.19	16.6339	1.94	3.8	NA	51.68	21.06	11.68	1.95	113.54	15.6	NA	NA	NA	NA	NA	NA	NA	NA	NA	NA	NA
C018	C18	CO18	CO18	Healthy	Health	F	43	29.07	NA	NA	NO	NO	NA	Health	NA	4.44	2.7084	4.02	22	7.15	11.869	1.24	7.15	NA	55.12	22.69	13.12	2.21	109.6	13.78	NA	NA	NA	NA	NA	NA	NA	NA	NA	NA	NA
C019	C19	CO19	CO19	Healthy	Health	M	38	24.22	NA	NA	NO	NO	NA	Health	NA	5.1	3.06	7.1	42	9.09	21.0893	3.85	4.88	NA	51.95	21.19	11.72	1.95	121.93	19.84	NA	NA	NA	NA	NA	NA	NA	NA	NA	NA	NA
C020	C20	CO20	CO20	Healthy	Health	F	40	21.09	NA	NA	NO	NO	NA	Health	NA	8.6	4.988	1.34	6	8.57	15.7688	2.86	10.45	NA	61.19	24.99	14.98	2.43	92.23	8.07	NA	NA	NA	NA	NA	NA	NA	NA	NA	NA	NA
C021	C21	CO21	CO21	Healthy	Health	M	44	30.21	NA	NA	Y	NO	NA	Health	NA	5.14	3.3924	5.38	29	4.25	8.075	3.16	4.56	NA	58.21	24.04	13.61	2.35	11197	1504	NA	NA	NA	NA	NA	NA	NA	NA	NA	NA	NA
C022	C22	CO22	CO22	Healthy	Health	F	33	18.71	NA	NA	NO	NO	NA	Health	NA	5.58	3.1806	4.7	26	4.96	10.2672	1.99	4.9	NA	47.47	18.57	9.73	1.62	121.02	17.04	NA	NA	NA	NA	NA	NA	NA	NA	NA	NA	NA
C023	C23	CO23	CO23	Healthy	Health	F	42	32.49	NA	NA	NO	NO	Y	Health	NA	6.58	4.277	2.74	18	6.71	13.7555	4.41	4.68	NA	54.84	22.4	12.89	2.18	101.69	10.89	NA	NA	NA	NA	NA	NA	NA	NA	NA	NA	NA
C024	C24	CO24	CO24	Healthy	Health	F	42	23.37	NA	NA	NO	NO	NA	Health	NA	8.77	5.7882	5.58	34	7.21	10.815	2.16	2.69	NA	41.09	24.97	14.89	3.43	115.24	17.07	NA	NA	NA	NA	NA	NA	NA	NA	NA	NA	NA
C025	C25	CO25	CO25	Healthy	Health	F	40	19.57	NA	NA	Y	NO	NA	Health	NA	4.8	3.84	1.4	7	5.71	9.4786	4.23	7.73	NA	57.37	23.5	13.36	2.3	93.44	8.58	NA	NA	NA	NA	NA	NA	NA	NA	NA	NA	NA
C026	C26	CO26	CO26	Healthy	Health	F	43	29.07	NA	NA	NO	NO	NA	Health	NA	4.47	2.5032	5.94	36	6.77	10.9674	0.83	10.37	NA	54.25	22.16	12.8	2.11	115.68	17.66	NA	NA	NA	NA	NA	NA	NA	NA	NA	NA	NA
C027	C27	CO27	CO27	Healthy	Health	F	33	24.51	NA	NA	NO	NO	NA	Health	NA	6.64	5.0464	4.92	27	8.66	15.7612	3.42	10.08	NA	47.13	18.56	9.73	1.91	110.38	14.25	NA	NA	NA	NA	NA	NA	NA	NA	NA	NA	NA
C028	C28	CO28	CO28	Healthy	Health	M	45	24.51	NA	NA	Y	NO	NA	Health	NA	5.6	3.528	5.48	30	9.18	15.606	1.62	11.13	NA	49.91	20.12	11.01	1.83	112.83	15.54	NA	NA	NA	NA	NA	NA	NA	NA	NA	NA	NA
C029	C29	CO29	CO29	Healthy	Health	F	42	16.53	NA	NA	NO	NO	NA	Health	NA	8.73	4.8015	8.57	32	5.79	10.422	3.24	6.49	NA	57.74	23.64	13.45	2.33	113.55	15.77	NA	NA	NA	NA	NA	NA	NA	NA	NA	NA	NA
C030	C30	CO30	CO30	Healthy	Health	F	36	20.33	NA	NA	NO	NO	NA	Health	NA	8.98	5.4778	3	19	6.63	11.6025	2.07	4.81	NA	47.8	29.54	9.96	1.66	103.39	11.45	NA	NA	NA	NA	NA	NA	NA	NA	NA	NA	NA
C031	C31	CO31	CO31	Healthy	Health	M	42	33.63	NA	NA	Y	NO	NA	Health	NA	6.1	4.148	2.17	16	8.92	15.8776	3.18	11.53	NA	56.35	23.07	13.28	2.27	98.68	9.14	NA	NA	NA	NA	NA	NA	NA	NA	NA	NA	NA
C032	C32	CO32	CO32	Healthy	Health	F	35	21.09	NA	NA	NO	NO	NA	Health	NA	4.66	2.7494	6.96	42	4.99	10.5289	4.24	7.27	NA	56.93	23.35	13.31	2.28	120.08	19.77	NA	NA	NA	NA	NA	NA	NA	NA	NA	NA	NA
C033	C33	CO33	CO33	Healthy	Health	M	37	21.09	NA	NA	NO	Y	NA	Health	NA	8.1	5.265	11.84	45	5.85	10.296	3.66	4.32	NA	55.06	22.42	13.09	2.18	126.56	20.47	NA	NA	NA	NA	NA	NA	NA	NA	NA	NA	NA
C034	C34	CO34	CO34	Healthy	Health	M	41	29.83	NA	NA	NO	NO	NA	Health	NA	7.58	4.6238	2.48	16	5.7	11.628	4.41	10.84	NA	54.42	22.34	12.86	2.15	98.65	9	NA	NA	NA	NA	NA	NA	NA	NA	NA	NA	NA
C035	C35	CO35	CO35	Healthy	Health	F	44	15.39	NA	NA	NO	NO	NA	Health	NA	4.66	2.7028	7.21	42	8.5	14.875	1.18	2.74	NA	48.18	19.54	10.09	1.72	119.34	19.57	NA	NA	NA	NA	NA	NA	NA	NA	NA	NA	NA
C036	C36	CO36	CO36	Healthy	Health	M	45	16.53	NA	NA	NO	NO	NA	Health	NA	7.78	4.3568	6.81	41	7.76	12.5712	3.42	6.58	NA	47.6	18.97	9.76	1.63	118.95	19.3	NA	NA	NA	NA	NA	NA	NA	NA	NA	NA	NA
C037	C37	CO37	CO37	Healthy	Health	M	39	21.09	NA	NA	Y	NO	NA	Health	NA	4.77	3.3867	3.89	21	7.84	13.0144	4.76	4.69	NA	46.07	18.24	9.58	1.58	109.33	13.43	NA	NA	NA	NA	NA	NA	NA	NA	NA	NA	NA
C038	C38	CO38	CO38	Healthy	Health	M	43	18.81	NA	NA	NO	NO	NA	Health	NA	5.03	2.8671	5.6	34	4.06	8.12	2.43	11.47	NA	50.46	20.18	11.25	1.85	115.08	16.71	NA	NA	NA	NA	NA	NA	NA	NA	NA	NA	NA
C039	C39	CO39	CO39	Healthy	Health	F	44	27.93	NA	NA	NO	NO	NA	Health	NA	8.02	4.5714	6.49	41	7.6	14.136	2.12	2.1	NA	55.76	23.04	13.28	2.26	118.93	19.24	NA	NA	NA	NA	NA	NA	NA	NA	NA	NA	NA
C040	C40	CO40	CO40	Healthy	Health	M	33	29.07	NA	NA	Y	NO	NA	Health	NA	4.63	2.4076	7.24	43	6.59	12.1915	1.62	8.24	NA	50.07	24.44	14.16	2.4	123.54	19.89	NA	NA	NA	NA	NA	NA	NA	NA	NA	NA	NA
C041	C41	CO41	CO41	Healthy	Health	M	33	16.53	NA	NA	Y	Y	NA	Health	NA	6.13	4.7814	4.73	27	7.94	12.307	2.83	8.67	NA	57.3	23.44	13.32	2.3	109.74	13.96	NA	NA	NA	NA	NA	NA	NA	NA	NA	NA	NA
C042	C42	CO42	CO42	Healthy	Health	M	34	30.21	NA	NA	NO	NO	NA	Health	NA	8.5	5.185	4.59	25	5.03	8.0983	2.29	6.32	NA	50.59	20.27	11.37	1.86	108.67	13.38	NA	NA	NA	NA	NA	NA	NA	NA	NA	NA	NA
C043	C43	CO43	CO43	Healthy	Health	F	39	27.93	NA	NA	NO	NO	NA	Health	NA	5.19	3.2697	7.3	44	5.42	8.8888	0.72	11.61	NA	58.81	24.15	13.77	2.36	123.6	20.2	NA	NA	NA	NA	NA	NA	NA	NA	NA	NA	NA
C044	C44	CO44	CO44	Healthy	Health	M	43	21.09	NA	NA	NO	NO	NA	Health	NA	8.81	6.6956	4.73	27	4.1	7.544	1.01	4.71	NA	45.92	18.13	9.29	1.54	121.69	17.06	NA	NA	NA	NA	NA	NA	NA	NA	NA	NA	NA
C045	C45	CO45	CO45	Healthy	Health	M	39	24.13	NA	NA	NO	NO	NA	Health	NA	8.54	6.3196	9.27	40	9.01	17.119	2.51	2.43	NA	59.78	24.38	14.09	2.4	118.35	18.98	NA	NA	NA	NA	NA	NA	NA	NA	NA	NA	NA
C046	C46	CO46	CO46	Healthy	Health	M	34	27.17	NA	NA	NO	NO	NA	Health	NA	7.94	4.0494	5.75	34	7.39	11.7501	3.79	3.12	NA	60.2	24.52	14.29	2.4	11454	1647	NA	NA	NA	NA	NA	NA	NA	NA	NA	NA	NA
C047	C47	CO47	CO47	Healthy	Health	F	43	21.09	NA	NA	NO	NO	NA	Health	NA	5.03	3.9234	7.83	45	8.05	13.363	4.55	4.86	NA	57.55	23.57	13.43	2.31	11422	1635	NA	NA	NA	NA	NA	NA	NA	NA	NA	NA	NA
C048	C48	CO48	CO48	Healthy	Health	M	35	20.42	NA	NA	NO	NO	NA	Health	NA	6.09	3.1668	5.88	35	5.55	11.4885	4.3	8.71	NA	47.64	19.33	9.89	1.64	115.58	17.44	NA	NA	NA	NA	NA	NA	NA	NA	NA	NA	NA
C049	C49	CO49	CO49	Healthy	Health	F	45	25.93	NA	NA	NO	NO	NA	Health	NA	6.58	4.606	6.54	41	5.43	11.3487	3.2	6	NA	43.59	22.05	12.02	2.06	118.35	19.23	NA	NA	NA	NA	NA	NA	NA	NA	NA	NA	NA
C050	C50	CO50	CO50	Healthy	Health	M	34	17.67	NA	NA	NO	NO	NA	Health	NA	4.89	2.8362	2.71	18	8.16	15.7488	2.71	4.87	NA	53.56	21.89	12.02	2.05	101.19	10.73	NA	NA	NA	NA	NA	NA	NA	NA	NA	NA	NA
C051	C51	CO51	CO51	Healthy	Health	F	43	22.23	NA	NA	NO	NO	NA	Health	NA	4.33	3.2908	5.27	28	6.54	10.2024	2.95	2.83	NA	48.38	19.7	10.32	1.76	110.77	14.86	NA	NA	NA	NA	NA	NA	NA	NA	NA	NA	NA
C052	C52	CO52	CO52	Healthy	Health	M	40	21.94	NA	NA	NO	NO	NA	Health	NA	5.74	3.2718	2.48	17	7.73	13.6048	1.95	2.4	NA	47.79	19.33	9.91	1.64	100.8	9.72	NA	NA	NA	NA	NA	NA	NA	NA	NA	NA	NA
C053	C53	CO53	CO53	Healthy	Health	F	38	21.09	NA	NA	NO	NO	NA	Health	NA	5.13	3.4884	2.84	19	4.69	9.849	2.46	4.9	NA	59.19	24.16	19.88	3.39	102.93	11.15	NA	NA	NA	NA	NA	NA	NA	NA	NA	NA	NA
C054	C54	CO54	CO54	Healthy	Health	F	32	24.51	NA	NA	NO	NO	Y	Health	NA	7.63	4.8832	2.53	17	4.3	7.396	2.61	11.35	NA	52.96	21.31	11.79	1.96	100.04	9.64	NA	NA	NA	NA	NA	NA	NA	NA	NA	NA	NA
C055	C55	CO55	CO55	Healthy	Health	M	39	21.47	NA	NA	NO	NO	NA	Health	NA	8.13	5.9349	2.07	14	6	11.1	4.53	0.91	NA	52.89	21.2	11.72	1.96	9609	891	NA	NA	NA	NA	NA	NA	NA	NA	NA	NA	NA
C056	C56	CO56	CO56	Healthy	Health	F	33	30.21	NA	NA	NO	NO	NA	Health	NA	5.43	2.7693	1.94	14	7.14	14.5656	4.23	7.78	NA	53.2	21.84	11.9	2	95.61	8.79	NA	NA	NA	NA	NA	NA	NA	NA	NA	NA	NA
C057	C57	CO57	CO57	Healthy	Health	M	45	24.51	NA	NA	NO	NO	NA	Health	NA	7.48	5.4604	3.17	20	5.93	12.3937	1.22	11.07	NA	48.62	19.75	10.52	1.78	103.78	11.87	NA	NA	NA	NA	NA	NA	NA	NA	NA	NA	NA
C058	C58	CO58	CO58	Healthy	Health	M	42	26.03	NA	NA	Y	NO	NA	Health	NA	7.65	5.4315	5.63	34	8.88	13.5864	2.52	4.55	NA	53.08	21.63	11.82	1.96	126.38	20.36	NA	NA	NA	NA	NA	NA	NA	NA	NA	NA	NA
C059	C59	CO59	CO59	Healthy	Health	M	34	18.71	NA	NA	NO	NO	NA	Health	NA	4.84	2.5168	5.79	35	4.6	9.016	2.26	10.99	NA	58.34	24.08	13.66	2.36	115.41	17.14	NA	NA	NA	NA	NA	NA	NA	NA	NA	NA	NA
C060	C60	CO60	CO60	Healthy	Health	M	40	15.39	NA	NA	NO	NO	NA	Health	NA	7.41	5.5575	9.24	39	6.1	9.211	4.87	8.84	NA	45.94	18.24	9.4	2.55	118.21	18.75	NA	NA	NA	NA	NA	NA	NA	NA	NA	NA	NA
C061	C61	CO61	CO61	Healthy	Health	F	45	22.23	NA	NA	NO	NO	NA	Health	NA	8.41	6.1393	5.62	34	8.1	13.689	3.57	5.41	NA	51.37	20.6	11.56	1.91	113.6	15.79	NA	NA	NA	NA	NA	NA	NA	NA	NA	NA	NA
C062	C62	CO62	CO62	Healthy	Health	M	42	23.37	NA	NA	NO	NO	NA	Health	NA	8.28	6.2928	1.9	9	8.94	21.1482	4.91	11.8	NA	46.63	18.41	9.64	1.59	94.45	8.75	NA	NA	NA	NA	NA	NA	NA	NA	NA	NA	NA
G001	G53	GA01	GS36	GD I	Disease	M	38	18.15	2	NA	Y	NO	NA	Ph1	1	3.01	1.6856	10.51	37	24	39.36	<0.0025	252.7	8.52	50.51	20.03	10.19	1.46	115.54	15.01	Y	Y	N	Y	Y	Y	Y	N	N	NA	I
G002	G55	GA02	GS38	GD I	Disease	M	39	24.71	3	NA	Y	NO	NA	Ph1	4	3.03	1.9392	7.95	41	25.5	43.86	<0.0025	287.5	10.95	48.21	19.01	9.03	1.28	12071	1689	Y	Y	N	Y	Y	Y	Y	N	N	NA	I
G003	G15	GA06	GR07	GD II	Disease	F	42	17.15	5	NA	NO	NO	NA	Ph2	2	4.91	3.1915	14.54	84	>46.8	80.028	<0.0025	>1000	>40	28.05	12.28	5.53	1.14	181.86	66.7	Y	Y	Y	Y	Y	Y	Y	Y	N	N	II
G005	G11	GA04	GS08	GD I	Disease	F	46	21.85	5	NA	NO	NO	NA	Ph1	5	6.45	4.4505	10.94	39	24.6	49.446	<0.0025	266.2	10.13	50.12	19.87	10.01	1.44	118.19	15.69	Y	Y	N	Y	Y	Y	Y	N	N	NA	I
G006	G85	GA05	GS54	GD I	Disease	M	40	22.12	1	NA	NO	NO	NA	Ph1	1	7.76	4.1904	8.74	42	25.8	53.406	<0.0025	298.6	11.72	48.48	19.26	9.22	1.32	107.19	12.29	Y	Y	N	Y	Y	Y	Y	N	Y	NA	I
G007	G81	GA09	GR30	GD II	Disease	F	64	22.12	7	NA	NO	NO	NA	Ph2	3	2.8	1.624	10.17	71	>46.8	68.328	<0.0025	>1000	>40	33.41	12.96	6.29	1.35	148.78	57.54	Y	N	N	Y	N	Y	Y	N	N	NA	II
G009	G03	GA07	GS01	GD I	Disease	F	62	24.72	2	NA	NO	NO	Y	Ph1	5	6.71	5.368	3.04	19	19.4	42.292	0.01	107.5	2.47	54.75	22.02	12.63	1.71	97.26	8.64	Y	Y	N	Y	Y	Y	Y	N	N	NA	I
G012	G19	GA08	GS15	GD I	Disease	F	66	19.75	3	NA	NO	NO	NA	Ph1	5	2.22	1.1322	19.23	51	27.7	47.921	<0.0025	392.1	13.84	46.71	18.08	8.42	1.16	16700	2490	Y	Y	N	Y	Y	Y	Y	N	N	NA	I
G014	G58	GA101	GR22	GD II	Disease	M	50	26.15	3	NA	NO	NO	NA	Ph2	4	4.78	3.5372	14.3	83	>46.8	75.816	<0.0025	>1000	>40	28.3	12.51	5.72	1.16	162.07	59.37	Y	Y	N	Y	Y	N	Y	N	N	NA	II
G015	G13	GA10	GS10	GD I	Disease	M	58	24.77	3	NA	NO	NO	NA	Ph1	5	3.88	2.4056	8.34	35	22.2	34.854	<0.0025	227.4	6.68	51.87	20.46	10.5	1.51	109.68	14.32	Y	Y	N	Y	Y	Y	Y	N	N	N	I
G017	G43	GA15	GS27	GD I	Disease	F	58	18.55	2	NA	NO	NO	NA	Ph1	5	5.69	3.5847	12.3	44	26.7	51.798	<0.0025	328.4	12.3	47.61	18.42	8.8	1.23	123.9	19.27	Y	Y	N	Y	Y	Y	Y	N	Y	NA	I
G018	G05	GA11	GR03	GD II	Disease	F	38	25.23	8	NA	NO	NO	NA	Ph2	2	6.95	4.726	10.21	76	>46.8	68.796	<0.0025	>1000	>40	52.24	20.85	11.07	1.57	15735	5928	N	Y	N	Y	Y	Y	Y	N	N	Y	II
G019	G21	GA12	GR08	GD II	Disease	M	52	27.14	4	NA	NO	NO	NA	Ph2	1	4.4	3.168	18.79	67	45.9	69.768	<0.0025	880	35.8	34.39	13.19	6.41	1.37	166.36	60.55	Y	Y	N	N	Y	Y	Y	N	N	Y	II
G020	G07	GA14	GR04	GD II	Disease	F	46	26.15	8	Y	NO	NO	Y	Ph2	3	2.37	1.185	11.73	60	36.5	54.385	<0.0025	689	27.8	39.14	14.01	7.15	1.55	12048	4807	Y	Y	N	Y	N	Y	Y	N	Y	NA	II
G021	G31	GA21	GR11	GD II	Disease	M	40	21.17	9	NA	NO	NO	NA	Ph2	3	2.67	2.1093	8.67	66	43	57.62	<0.0025	862	35.2	55.27	22.33	12.73	1.77	138.86	53.11	Y	Y	N	Y	Y	Y	Y	Y	N	NA	II
G022	G45	GA16	GS29	GD I	Disease	F	55	19.95	3	NA	NO	NO	Y	Ph1	6	5.45	2.8885	2.72	17	18.6	29.574	<0.0025	70.4	2.14	54.75	21.98	12.47	1.7	92	7.61	Y	Y	N	Y	Y	Y	Y	N	N	Y	I
G024	G51	GA22	GR20	GD II	Disease	F	52	25.28	5	NA	NO	NO	NA	Ph2	6	8.9	5.162	9.62	47	33	47.85	0.01	510	20.7	33.88	13.09	6.35	1.36	116.7	44.47	Y	Y	N	Y	Y	Y	Y	N	N	NA	II
G025	G09	GA17	GS04	GD I	Disease	F	29	17.25	3	Y	NO	NO	NA	Ph1	2	8.02	4.812	10.6	39	24.6	48.462	<0.0025	260.1	9.39	50.06	19.8	9.88	1.41	118.05	15.59	Y	Y	N	Y	Y	Y	Y	N	N	NA	I
G027	G49	GA18	GS33	GD I	Disease	F	38	22.15	4	NA	Y	Y	Y	Ph1	1	3.21	2.0865	11.25	43	26.3	40.239	<0.0025	322	11.84	49.22	19.56	9.49	1.36	123.54	18.56	Y	N	N	Y	Y	Y	Y	N	N	NA	I
G029	G17	GA19	GS13	GD I	Disease	F	39	22.82	2	NA	NO	NO	NA	Ph1	2	4.67	2.4751	10.58	38	24.5	48.51	<0.0025	253.8	9.17	50.86	20.08	10.39	1.47	115.55	15.13	Y	Y	N	Y	Y	Y	Y	N	N	NA	I
G030	G87	GA20	GS56	GD I	Disease	M	46	21.07	3	NA	NO	NO	NA	Ph1	4	4.1	2.665	7.75	34	21.5	30.53	<0.0025	206.8	6.04	52.18	20.67	10.71	1.54	105.61	13.18	Y	Y	Y	Y	Y	Y	Y	N	Y	NA	I
G031	G47	GA24	GS31	GD I	Disease	M	40	24.73	4	NA	NO	NO	NA	Ph1	4	8.19	5.1597	5.03	23	20.1	39.396	0.03	130.9	4.35	53.78	21.62	11.92	1.65	99.71	10.04	Y	Y	N	Y	Y	Y	Y	N	N	NA	I
G032	G67	GA26	GS42	GD I	Disease	F	32	19.95	0	NA	NO	NO	NA	Ph1	3	4.42	2.4752	17.3	45	27.2	51.68	<0.0025	354.4	12.64	47.26	18.22	8.6	1.18	12590	1988	Y	Y	N	Y	Y	Y	Y	N	N	NA	I
G033	G89	GA23	GR35	GD II	Disease	F	68	23.79	5	NA	NO	NO	NA	Ph2	2	8.39	4.6984	8.51	66	40.7	68.376	<0.0025	814	31.5	46.46	18.03	8.24	1.13	134.48	52.87	N	Y	N	Y	Y	Y	Y	Y	N	NA	II
G036	G65	GA25	GR27	GD II	Disease	F	33	27.11	6	NA	NO	NO	NA	Ph2	2	3.77	3.016	10.75	79	>46.8	69.264	<0.0025	>1000	>40	55.41	22.47	12.96	1.79	17554	6547	Y	Y	N	Y	Y	Y	Y	N	N	NA	II
G037	G83	GA30	GR32	GD II	Disease	M	32	24.25	4	NA	Y	NO	NA	Ph2	2	7.12	4.0584	16.66	58	34.1	49.104	<0.0025	666	24.9	39.48	14.3	7.63	1.58	119.17	46.48	Y	Y	N	Y	Y	Y	Y	N	N	Y	II
G038	G69	GA27	GS44	GD I	Disease	F	37	22.84	1	NA	NO	NO	NA	Ph1	4	7.31	4.8977	2.99	19	19.4	39.188	<0.0025	97.3	2.31	55.38	22.45	12.78	1.78	96.79	8.26	Y	Y	N	Y	Y	Y	Y	N	N	Y	I
G040	G33	GA32	GR13	GD II	Disease	F	32	19.57	6	NA	NO	NO	NA	Ph2	2	8.9	4.628	14.51	84	>46.8	78.624	<0.0025	>1000	>40	52.21	20.68	10.9	1.55	181.23	66.06	Y	Y	N	Y	Y	Y	Y	N	N	NA	II
G041	G71	GA28	GS46	GD I	Disease	F	51	19.35	4	NA	NO	NO	NA	Ph1	3	6.37	4.2042	11.38	44	26.6	51.87	<0.0025	324.4	12.04	47.74	18.53	8.82	1.24	123.75	18.94	Y	Y	N	Y	Y	Y	Y	N	N	NA	I
G042	G29	GA29	GS22	GD I	Disease	M	34	22.72	2	NA	NO	NO	NA	Ph1	2	4.38	3.3726	6.21	28	20.9	35.948	<0.0025	169.6	5.12	53.27	21.25	11.58	1.6	102.66	10.84	Y	Y	N	Y	Y	Y	Y	N	N	Y	I
G043	G25	GA31	GS20	GD I	Disease	F	28	24.72	3	NA	NO	NO	NA	Ph1	2	3.61	2.3104	19.95	54	27.8	56.99	<0.0025	394.9	13.85	46.39	18.03	8.24	1.13	147.45	27.92	Y	Y	N	Y	Y	Y	Y	N	N	Y	I
G044	G63	GA36	GS40	GD I	Disease	M	24	23.16	3	NA	NO	NO	Y	Ph1	5	4.13	2.7258	5.14	23	20	40.4	<0.0025	120.5	4	54.13	21.74	11.92	1.67	99.51	9.82	Y	Y	N	Y	Y	Y	Y	N	N	NA	I
G045	G27	GA33	GR09	GD II	Disease	M	42	17.15	5	NA	NO	NO	NA	Ph2	2	3.19	2.2968	8.5	65	40.6	61.712	<0.0025	813	31.4	36.57	13.54	6.65	1.43	13325	5214	Y	Y	N	Y	Y	Y	Y	N	Y	NA	II
G046	G39	GA39	GS25	GD I	Disease	M	26	23.75	3	NA	NO	NO	NA	Ph1	1	7.14	5.4978	10.41	43	26.3	42.606	<0.0025	314.1	11.79	47.88	18.81	8.98	1.27	108.65	13.27	Y	Y	N	Y	Y	Y	Y	N	N	NA	I
G047	G59	GA34	GR23	GD II	Disease	F	56	22.11	7	NA	NO	NO	NA	Ph2	2	4.39	3.3364	6.11	55	34	43.18	<0.0025	641	23	40.73	14.3	7.69	1.59	118.77	46.02	Y	Y	N	Y	Y	Y	Y	N	N	Y	II
G048	G61	GA35	GR25	GD II	Disease	M	40	26.15	5	NA	NO	NO	NA	Ph2	1	5.08	3.9116	11.7	81	>46.8	70.2	<0.0025	>1000	>40	31.29	12.72	6.13	1.28	165.78	60.48	Y	Y	N	N	Y	Y	Y	N	N	NA	II
G049	G01	GA37	GR01	GD II	Disease	F	49	25.27	7	Y	NO	NO	NA	Ph2	1	2.43	1.6038	7.84	62	35.7	53.55	<0.0025	757	29.3	37.57	13.68	7	1.46	122	49.76	Y	Y	Y	Y	N	Y	Y	N	N	N	II
G050	G41	GA38	GR18	GD II	Disease	F	36	17.18	5	NA	NO	NO	Y	Ph2	1	8.15	6.4385	9.3	69	>46.8	64.584	<0.0025	>1000	>40	41.04	14.46	8.06	1.66	14610	5734	Y	Y	N	Y	Y	Y	Y	N	N	N	II
G053	G35	GA40	GS24	GD I	Disease	F	58	23.54	4	NA	NO	NO	NA	Ph1	2	4.35	2.523	10.29	37	23.8	40.222	<0.0025	246.1	8.04	50.52	20.07	10.31	1.47	11514	1466	Y	Y	N	Y	Y	Y	Y	N	N	NA	I
G054	G37	GA41	GR16	GD II	Disease	F	42	18.05	5	NA	NO	NO	NA	Ph2	3	3.68	2.0608	9.88	69	>46.8	63.18	<0.0025	>1000	>40	34.23	13.1	6.4	1.37	14592	5644	N	Y	N	Y	Y	Y	Y	N	N	Y	II
G055	G75	GA43	GR28	GD II	Disease	F	43	19.88	6	NA	NO	NO	NA	Ph2	2	4.62	2.541	8.17	63	37.9	56.471	<0.0025	771	30.3	36.72	13.57	6.68	1.44	12431	5111	Y	Y	N	Y	Y	Y	Y	N	N	NA	II
G056	G73	GA42	GS48	GD I	Disease	F	67	16.15	3	NA	NO	NO	NA	Ph1	3	5.32	3.4048	7.25	40	25.2	39.564	<0.0025	275.8	10.59	49.79	19.77	9.72	1.39	119.93	16.25	Y	Y	N	Y	Y	Y	Y	N	Y	N	I
G058	G77	GA44	GS50	GD I	Disease	F	57	19.73	5	NA	NO	NO	NA	Ph1	1	6.02	3.4314	8.08	35	21.8	44.472	<0.0025	226.2	6.49	52.06	20.59	10.65	1.53	10868	1423	Y	Y	N	Y	Y	Y	Y	N	Y	NA	I
G059	G101	GA47	GR06	GD II	Disease	F	34	21.04	6	NA	NO	NO	NA	Ph2	2	4.97	2.5347	5.93	55	33.5	41.205	<0.0025	606	22.6	40.8	14.34	7.73	1.6	118.31	44.6	Y	Y	N	Y	Y	Y	Y	N	N	NA	II
G060	G79	GA45	GS52	GD I	Disease	M	56	17.11	2	NA	NO	NO	NA	Ph1	6	3.94	2.6792	9.34	36	22.9	39.846	<0.0025	230.4	7.28	51.66	20.26	10.44	1.5	11066	1451	Y	Y	N	Y	Y	Y	Y	N	N	NA	I
G061	G95	GA50	GR36	GD II	Disease	F	34	22.07	3	NA	NO	NO	NA	Ph2	2	2.89	1.6473	12.21	82	>46.8	73.944	<0.0025	>1000	>40	53.61	21.6	11.74	1.64	170.48	61.75	Y	Y	N	Y	Y	Y	Y	N	N	NA	II
G062	G94	GA46	GS60	GD I	Disease	F	60	18.05	0	NA	NO	NO	NA	Ph1	4	5.08	3.81	3.31	19	19.1	34.38	<0.0025	84.2	2.23	55	22.07	12.68	1.74	94.64	8.18	Y	Y	N	Y	Y	Y	Y	N	N	N	I
G063	G91	GA48	GS57	GD I	Disease	F	63	21.85	2	NA	NO	NO	Y	Ph1	6	2.83	2.2357	8.85	35	21.8	46.87	<0.0025	214.7	6.35	51.94	20.59	10.51	1.52	106.76	13.99	Y	Y	Y	Y	Y	Y	Y	N	Y	N	I
G064	G102	GA49	GS06	GD I	Disease	M	24	19.95	4	NA	Y	NO	Y	Ph1	1	6.64	4.9136	5.01	22	19.9	30.248	<0.0025	120.2	3.44	54.48	21.82	11.93	1.68	99.11	9.75	Y	Y	N	Y	Y	Y	Y	N	N	Y	I
G066	G98	GA51	GS63	GD I	Disease	F	44	22.86	2	NA	NO	NO	NA	Ph1	5	2.75	2.035	8.42	41	25.4	49.784	<0.0025	277.9	10.81	49.31	19.75	9.64	1.37	120.2	16.65	Y	Y	N	Y	Y	Y	Y	N	N	N	I
G067	G93	GA52	GS59	GD I	Disease	F	39	25.21	3	NA	NO	NO	NA	Ph1	2	5.6	3.192	2.92	18	18.8	40.42	0.03	81.1	2.15	35.58	13.46	6.58	1.41	92.32	7.89	Y	Y	N	Y	Y	Y	Y	N	N	NA	I
G068	G99	GA53	GS64	GD I	Disease	M	27	19.28	2	NA	NO	NO	NA	Ph1	4	2.69	1.5333	18.72	50	27.7	45.151	<0.0025	382.9	13.64	35.9	13.51	6.59	1.43	126.64	20.76	Y	Y	N	Y	Y	Y	Y	N	N	NA	I
G070	G57	GA03	GR21	GD II	Disease	M	31	19.41	8	NA	NO	Y	NA	Ph2	4	8.31	5.4015	15.53	41	31.4	50.868	0.01	500	19.6	41.4	14.51	8.17	1.67	11416	4378	Y	Y	N	Y	Y	Y	Y	N	N	NA	II
G071	G96	GA54	GS61	GD I	Disease	M	27	20.91	0	NA	NO	NO	NA	Ph1	5	5.41	2.9214	6.95	40	24.8	42.904	<0.0025	266.6	10.4	49.9	19.77	9.72	1.39	11964	1600	Y	Y	N	Y	Y	Y	Y	N	N	NA	I
G072	G100	GA55	GS05	GD I	Disease	F	30	24.33	2	NA	NO	NO	NA	Ph1	1	7.65	4.59	5.16	25	20.3	40.6	<0.0025	147.7	4.68	55.16	22.17	12.71	1.75	101.29	10.25	Y	Y	N	Y	Y	Y	Y	N	N	NA	I
G074	G97	GA56	GS62	GD I	Disease	F	37	18.05	4	NA	NO	NO	NA	Ph1	5	5.69	3.2433	8.22	35	21.5	46.44	<0.0025	213.9	6.16	51.74	20.31	10.46	1.51	105.91	13.27	Y	Y	N	Y	Y	Y	Y	N	N	Y	I
G075	G92	GA57	GS58	GD I	Disease	M	44	20.96	2	NA	NO	NO	NA	Ph1	5	6.26	3.3804	6.61	29	21.2	37.948	<0.0025	183.3	5.34	53.43	21.25	11.63	1.61	103.89	11.37	Y	Y	N	Y	N	Y	Y	N	N	NA	I
G077	G88	GA59	GR34	GD II	Disease	M	47	16.29	4	NA	NO	NO	NA	Ph2	5	7.09	5.1048	8.03	63	36.9	51.66	<0.0025	758	29.8	36.72	13.64	6.89	1.44	124.17	51.06	Y	Y	N	Y	N	Y	Y	N	N	NA	II
G079	G66	GA58	GS41	GD I	Disease	M	32	23.75	4	NA	NO	NO	Y	Ph1	2	4.41	3.4398	8.78	42	25.6	36.608	<0.0025	296.3	11.51	49.14	19.52	9.31	1.36	105.41	12.14	Y	Y	N	Y	Y	Y	Y	N	N	NA	I
G080	G70	GA60	GS45	GD I	Disease	M	39	24.72	1	NA	Y	Y	NA	Ph1	5	8.93	5.5366	9.56	37	23.7	39.105	0.01	243.4	7.87	50.18	19.93	10.12	1.45	126.53	20.05	Y	Y	N	Y	Y	Y	Y	N	N	Y	I
G081	G46	GA62	GS30	GD I	Disease	F	37	18.05	0	NA	NO	NO	NA	Ph1	6	7.39	5.0252	4.57	22	19.8	39.6	0.01	120.1	3.34	54.5	21.9	11.95	1.68	98.32	9.31	Y	Y	N	Y	Y	Y	Y	N	N	NA	I
G083	G84	GA65	GR33	GD II	Disease	F	44	24.25	5	Y	NO	NO	NA	Ph2	1	7.53	4.6686	12.72	55	33.9	47.46	<0.0025	555	21.4	41.03	14.4	7.78	1.64	119.95	47.14	Y	Y	N	Y	Y	Y	Y	N	N	NA	II
G085	G44	GA63	GS28	GD I	Disease	F	63	17.18	2	NA	NO	NO	NA	Ph1	4	6.13	4.7201	3.85	20	19.6	37.044	<0.0025	111.6	3.02	54.69	21.92	12.37	1.69	97.53	8.94	Y	Y	Y	Y	Y	Y	Y	Y	N	N	I
G086	G28	GA67	GR10	GD II	Disease	M	45	19.87	8	NA	NO	NO	NA	Ph2	1	7.46	5.595	5.05	36	29.2	39.128	0.01	480	16.9	41.53	14.53	8.22	1.68	120.49	48.39	Y	Y	Y	Y	Y	Y	Y	Y	Y	NA	II
G087	G68	GA64	GS43	GD I	Disease	F	42	21.85	5	NA	NO	NO	NA	Ph1	4	6.51	4.2315	10.07	37	23.3	50.561	<0.0025	236.8	7.39	51.63	20.22	10.43	1.49	126.15	20.02	Y	Y	N	Y	Y	Y	Y	Y	N	NA	I
G088	G86	GA66	GS55	GD I	Disease	F	36	20.95	4	NA	NO	NO	NA	Ph1	6	6.39	3.834	6.85	31	21.3	38.34	<0.0025	196	5.61	52.29	20.95	11.11	1.58	104.59	11.91	Y	Y	Y	Y	Y	Y	Y	Y	Y	N	I
G089	G72	GA71	GS47	GD I	Disease	M	44	26.16	3	NA	NO	NO	NA	Ph1	3	2.52	1.9152	17.41	46	27.3	40.95	<0.0025	356.2	13.06	47.18	18.22	8.6	1.17	111.23	14.55	Y	Y	N	Y	Y	Y	Y	Y	N	NA	I
G090	G36	GA68	GR15	GD II	Disease	M	30	17.14	5	NA	Y	NO	Y	Ph2	3	7.81	4.3736	6.68	60	34.4	57.448	<0.0025	678	25.7	39.44	14.17	7.45	1.57	121.76	49.04	Y	Y	Y	Y	Y	Y	Y	Y	N	N	II
G091	G74	GA72	GS49	GD I	Disease	F	34	23.75	4	NA	NO	NO	NA	Ph1	2	4.09	2.3722	6.02	27	20.5	40.385	<0.0025	154.3	5.11	52.46	21.05	11.13	1.59	102.28	10.57	Y	Y	Y	Y	Y	Y	Y	Y	Y	NA	I
G092	G32	GA69	GR12	GD II	Disease	F	50	21.03	4	NA	NO	NO	NA	Ph2	4	7.42	5.4166	12.32	83	>46.8	74.88	<0.0025	>1000	>40	30.15	12.51	5.97	1.18	172.3	63.36	Y	Y	Y	Y	Y	Y	Y	N	N	NA	II
G093	G34	GA70	GR14	GD II	Disease	M	42	19.98	7	NA	NO	Y	NA	Ph2	3	8.26	4.2126	11.77	82	>46.8	72.072	<0.0025	>1000	>40	31.01	12.68	6.05	1.27	169.66	60.73	N	N	Y	Y	Y	N	Y	N	N	NA	II
G094	G08	GA73	GR05	GD II	Disease	M	48	25.24	4	NA	NO	NO	NA	Ph2	3	3.11	2.4258	10.31	76	>46.8	68.328	<0.0025	>1000	>40	33.21	12.94	6.24	1.34	149.89	58.52	Y	Y	Y	Y	Y	Y	Y	Y	Y	Y	II
G095	G38	GA85	GR17	GD II	Disease	F	48	18.05	7	NA	NO	NO	NA	Ph2	3	3.22	2.0286	17.55	62	33.7	56.616	<0.0025	734	28.6	38.71	13.82	7.03	1.53	116.75	44.56	Y	Y	N	Y	N	Y	Y	Y	N	NA	II
G096	G14	GA74	GS11	GD I	Disease	M	40	25.21	3	NA	NO	NO	NA	Ph1	2	7.09	3.9704	12.77	45	27.1	50.406	<0.0025	352.8	12.49	47.01	18.13	8.43	1.16	125.13	19.67	Y	Y	Y	Y	Y	Y	Y	Y	N	N	I
G098	G16	GA75	GS12	GD I	Disease	F	32	18.05	4	NA	NO	NO	NA	Ph1	6	5.5	3.355	12.31	44	26.4	57.816	<0.0025	324	12.03	47.82	18.77	8.83	1.25	123.62	18.68	Y	Y	Y	Y	Y	Y	Y	Y	N	NA	I
G101	G42	GA87	GR19	GD II	Disease	M	33	18.05	6	NA	NO	NO	Y	Ph2	1	3.02	1.963	9.94	70	>46.8	65.52	<0.0025	>1000	>40	33.72	13.04	6.3	1.35	146.59	57.48	Y	Y	Y	Y	Y	Y	Y	Y	Y	NA	II
G103	G18	GA76	GS14	GD I	Disease	F	57	22.85	4	NA	NO	NO	NA	Ph1	3	4.6	3.174	16.9	45	26.9	40.888	<0.0025	341.3	12.37	47.31	18.34	8.76	1.2	124.44	19.36	Y	Y	Y	Y	Y	Y	Y	Y	N	NA	I
G104	G20	GA77	GS16	GD I	Disease	F	69	19.95	3	NA	NO	NO	NA	Ph1	2	6.15	3.936	5.22	25	20.2	44.036	<0.0025	138.4	4.4	30.52	12.65	6	1.26	100.93	10.23	Y	Y	Y	Y	Y	Y	Y	Y	Y	N	I
G105	G22	GA78	GS17	GD I	Disease	F	68	22.8	4	NA	NO	NO	NA	Ph1	1	8.87	7.0073	6.25	29	21.1	30.384	0.01	176.5	5.31	53.17	21.07	11.36	1.59	102.87	11.3	Y	Y	Y	Y	Y	Y	Y	Y	Y	N	I
G106	G24	GA79	GS19	GD I	Disease	M	52	19.28	3	NA	NO	NO	NA	Ph1	3	3.35	2.144	10.85	43	26.1	43.848	<0.0025	313	11.78	48.46	19.12	9.15	1.32	108.45	12.43	Y	Y	Y	Y	Y	Y	Y	N	N	Y	I
G108	G26	GA80	GS21	GD I	Disease	F	39	18.29	4	NA	NO	NO	NA	Ph1	5	2.72	1.36	7.52	40	24.7	51.87	<0.0025	266.4	10.38	49.93	19.78	9.76	1.4	119.27	15.81	Y	Y	Y	Y	Y	Y	Y	Y	Y	N	I
G109	G48	GA81	GS32	GD I	Disease	F	47	21.85	5	NA	NO	NO	NA	Ph1	4	2.46	1.6728	18.16	49	27.5	48.675	<0.0025	372.8	13.47	47.29	18.24	8.71	1.18	126.62	20.38	Y	Y	Y	Y	Y	Y	Y	Y	Y	N	I
G111	G50	GA82	GS34	GD I	Disease	F	41	23.33	2	NA	NO	NO	NA	Ph1	2	7.45	3.7995	2.48	16	18.4	30.36	0.01	50.5	2.02	32.16	12.88	6.14	1.32	9139	758	Y	Y	N	Y	Y	Y	Y	Y	N	N	I
G112	G52	GA83	GS35	GD I	Disease	F	41	19.95	0	Y	NO	NO	NA	Ph1	1	4.25	2.9325	7.48	33	21.4	47.08	0.01	197.6	5.93	32.28	12.89	6.21	1.34	105.38	12.43	Y	Y	Y	Y	Y	Y	Y	Y	Y	NA	I
G113	G30	GA84	GS23	GD I	Disease	M	44	18.05	3	NA	NO	NO	Y	Ph1	3	3.65	2.6645	10.43	43	26.1	49.068	<0.0025	306.1	11.75	48.44	19.03	9.12	1.3	108.39	12.33	Y	Y	N	Y	Y	Y	Y	Y	N	NA	I
G114	G40	GA86	GS26	GD I	Disease	F	69	24.15	2	NA	NO	NO	NA	Ph1	5	4.88	3.2696	5.79	26	20.4	42.84	<0.0025	149.9	5.05	53.44	21.3	11.68	1.62	101.39	10.43	Y	Y	Y	Y	Y	Y	Y	Y	Y	N	I
G116	G10	GA91	GS07	GD I	Disease	F	60	22.86	4	NA	NO	NO	NA	Ph1	5	8.54	6.4904	6.46	29	21	33.6	<0.0025	170.2	5.29	53.22	21.14	11.46	1.59	102.8	11.19	Y	Y	Y	N	Y	Y	Y	N	Y	NA	I
G117	G62	GA88	GR26	GD II	Disease	F	51	24.25	2	NA	NO	NO	Y	Ph2	2	6.6	5.082	14.92	92	>46.8	80.964	<0.0025	>1000	>40	27.7	12.26	5.47	1.12	184.08	66.82	Y	Y	Y	Y	Y	Y	Y	Y	Y	NA	II
G118	G06	GA92	GS03	GD I	Disease	F	47	21.58	2	NA	NO	NO	NA	Ph1	3	7.82	5.3176	7.78	41	25.4	41.402	<0.0025	277.9	10.75	49.23	19.57	9.59	1.37	120.1	16.6	Y	Y	N	Y	Y	Y	Y	Y	Y	NA	I
G119	G02	GA90	GR02	GD II	Disease	M	38	16.15	8	NA	NO	NO	NA	Ph2	4	3.04	1.8848	16.84	61	34.7	54.826	<0.0025	697	28.5	31.9	12.88	6.13	1.31	113.25	42.91	Y	Y	Y	Y	Y	Y	Y	Y	Y	NA	II
G120	G76	GA95	GR29	GD II	Disease	F	40	19.22	5	NA	NO	NO	NA	Ph2	3	2.1	1.659	11.76	81	>46.8	69.732	<0.0025	>1000	>40	38.96	13.93	7.08	1.53	162.95	60.34	Y	Y	N	Y	Y	Y	Y	Y	N	NA	II
G121	G12	GA93	GS09	GD I	Disease	M	43	18.05	3	NA	NO	NO	NA	Ph1	4	3.66	2.2692	18.02	47	27.4	51.786	<0.0025	361.8	13.2	47.17	18.17	8.54	1.16	111.23	14.59	Y	Y	Y	Y	Y	Y	Y	N	Y	N	I
G122	G82	GA98	GR31	GD II	Disease	F	45	25.52	6	NA	Y	NO	NA	Ph2	3	5.85	4.6215	14.33	65	38.8	48.112	<0.0025	772	30.8	36.66	13.55	6.65	1.44	127.66	51.33	Y	Y	Y	Y	Y	Y	Y	Y	Y	NA	II
G123	G04	GA94	GS02	GD I	Disease	F	37	22.86	4	NA	NO	NO	NA	Ph1	4	7.6	3.8	7.35	33	21.4	40.874	<0.0025	196.6	5.79	28.23	12.42	5.71	1.14	105.28	11.98	Y	Y	N	Y	Y	Y	Y	Y	N	NA	I
G124	G78	GA96	GS51	GD I	Disease	M	46	18.05	4	NA	NO	NO	NA	Ph1	4	3.22	2.415	9.12	42	25.6	44.288	<0.0025	289.3	11.39	48.59	19.28	9.31	1.34	120.76	17.04	Y	Y	Y	Y	Y	Y	Y	Y	Y	NA	I
G125	G80	GA97	GS53	GD I	Disease	M	51	22.82	4	NA	Y	Y	NA	Ph1	6	5.98	4.186	3.26	19	19	31.92	<0.0025	83.9	2.19	53.52	21.58	11.69	1.63	92.75	8.13	Y	Y	Y	Y	Y	Y	Y	N	N	N	I
G129	G54	GA99	GS37	GD I	Disease	M	57	19.55	3	NA	NO	NO	NA	Ph1	4	8.67	5.4621	4.2	21	19.7	27.58	<0.0025	115.3	3.32	54.65	21.91	12.03	1.69	97.72	9.15	Y	Y	Y	Y	Y	Y	Y	Y	Y	N	I
G136	G56	GA100	GS39	GD I	Disease	M	42	21.85	1	NA	NO	NO	NA	Ph1	1	6.34	3.17	10.57	38	24.4	52.704	<0.0025	253	8.83	50.19	19.99	10.17	1.45	116.37	15.4	Y	Y	N	Y	Y	Y	Y	N	N	N	I
G138	G60	GA102	GR24	GD II	Disease	F	52	18.05	6	NA	NO	NO	NA	Ph2	5	3.55	2.556	14.84	67	44.7	61.239	<0.0025	871	35.7	35.09	13.39	6.49	1.41	141.16	54.61	Y	Y	N	Y	Y	Y	Y	N	N	N	II
G141	G23	GA13	GS18	GD I	Disease	M	52	22.82	4	NA	NO	NO	NA	Ph1	5	8.89	4.9784	9.64	37	23.3	38.212	<0.0025	236.1	7.36	51.26	20.17	10.43	1.48	115.3	14.94	Y	Y	N	Y	Y	Y	Y	N	N	NA	I

## Sheet: Table S2
Samples	CLASS	Total reads count	Total bases count	Total bases (Gb)	As bases ratio	Ts bases ratio	Gs bases ratio	Cs bases ratio	(A + T)s bases ratio	(G + C)s bases ratio	Q30 reads ratio
CO01	Healthy	63561808	9534271200	8.88	0.2759	0.2744	0.225	0.2248	0.5502	0.4498	0.9865
CO02	Healthy	66280978	9942146700	9.26	0.2724	0.2711	0.2284	0.2282	0.5435	0.4565	0.9859
CO03	Healthy	48297836	7244675400	6.75	0.2703	0.2689	0.2305	0.2303	0.5392	0.4608	0.9863
CO04	Healthy	62734896	9410234400	8.76	0.2694	0.268	0.2315	0.2312	0.5374	0.4626	0.9836
CO05	Healthy	53452114	8017817100	7.47	0.2541	0.2527	0.2469	0.2464	0.5067	0.4932	0.9853
CO06	Healthy	47943280	7191492000	6.7	0.2752	0.2722	0.2269	0.2259	0.5473	0.4527	0.974
CO07	Healthy	73564620	11034693000	10.28	0.268	0.2666	0.2328	0.2327	0.5345	0.4655	0.984
CO08	Healthy	60587214	9088082100	8.46	0.2712	0.2697	0.2297	0.2295	0.5409	0.4591	0.9847
CO09	Healthy	50211320	7531698000	7.01	0.273	0.2716	0.2278	0.2276	0.5446	0.4554	0.9863
CO10	Healthy	54788268	8218240200	7.65	0.2702	0.2691	0.2306	0.2301	0.5393	0.4608	0.9864
CO11	Healthy	56971662	8545749300	7.96	0.2738	0.272	0.2272	0.227	0.5458	0.4542	0.9841
CO12	Healthy	62490710	9373606500	8.73	0.2673	0.2659	0.2335	0.2334	0.5332	0.4669	0.9839
CO13	Healthy	72555160	10883274000	10.14	0.2756	0.2743	0.2254	0.2248	0.5498	0.4502	0.9855
CO14	Healthy	74131730	11119759500	10.36	0.2643	0.2627	0.2368	0.2363	0.527	0.473	0.976
CO15	Healthy	67307894	10096184100	9.4	0.2789	0.2774	0.2219	0.2218	0.5564	0.4437	0.9859
CO16	Healthy	58566020	8784903000	8.18	0.2746	0.2731	0.2263	0.2261	0.5477	0.4523	0.9847
CO17	Healthy	69703408	10455511200	9.74	0.2533	0.2518	0.2478	0.2472	0.5051	0.4949	0.9836
CO18	Healthy	58617652	8792647800	8.19	0.2651	0.2637	0.2356	0.2356	0.5288	0.4711	0.9846
CO19	Healthy	59993892	8999083800	8.38	0.2744	0.2728	0.2266	0.2262	0.5472	0.4528	0.9852
CO20	Healthy	53723652	8058547800	7.51	0.2667	0.2651	0.2343	0.234	0.5318	0.4683	0.9848
CO21	Healthy	61071484	9160722600	8.53	0.274	0.2724	0.227	0.2266	0.5464	0.4536	0.9847
CO22	Healthy	61122948	9168442200	8.54	0.2735	0.272	0.2275	0.2271	0.5455	0.4545	0.9857
CO23	Healthy	57597094	8639564100	8.05	0.2688	0.2673	0.2321	0.2319	0.5361	0.4639	0.9856
CO24	Healthy	65536512	9830476800	9.16	0.2617	0.2601	0.2393	0.2389	0.5219	0.4782	0.985
CO25	Healthy	69466446	10419966900	9.7	0.2664	0.2648	0.2345	0.2343	0.5312	0.4688	0.9841
CO26	Healthy	68427794	10264169100	9.56	0.2759	0.2742	0.2251	0.2248	0.5501	0.4499	0.9841
CO27	Healthy	58401822	8760273300	8.16	0.2755	0.2738	0.2256	0.2252	0.5492	0.4508	0.9831
CO28	Healthy	64824652	9723697800	9.06	0.2801	0.2783	0.221	0.2206	0.5584	0.4416	0.9841
CO29	Healthy	54752846	8212926900	7.65	0.2688	0.2674	0.2322	0.2317	0.5361	0.4639	0.9868
CO30	Healthy	59194508	8879176200	8.27	0.264	0.2625	0.237	0.2366	0.5264	0.4736	0.9843
CO31	Healthy	60156630	9023494500	8.4	0.2754	0.2737	0.2257	0.2254	0.549	0.451	0.9857
CO32	Healthy	60787800	9118170000	8.49	0.2762	0.2747	0.2247	0.2244	0.5509	0.4491	0.9856
CO33	Healthy	63604128	9540619200	8.89	0.2696	0.268	0.2314	0.2312	0.5375	0.4625	0.9853
CO34	Healthy	60222882	9033432300	8.41	0.2601	0.2585	0.241	0.2405	0.5186	0.4814	0.9852
CO35	Healthy	60369862	9055479300	8.43	0.2737	0.2722	0.2272	0.2269	0.5459	0.4541	0.9844
CO36	Healthy	56971478	8545721700	7.96	0.2693	0.2679	0.2315	0.2313	0.5372	0.4628	0.986
CO37	Healthy	57822736	8673410400	8.08	0.267	0.2655	0.2339	0.2337	0.5325	0.4676	0.984
CO38	Healthy	54091482	8113722300	7.56	0.2712	0.2695	0.2299	0.2294	0.5407	0.4593	0.9836
CO39	Healthy	43214306	6482145900	6.04	0.2773	0.2757	0.2237	0.2234	0.553	0.4471	0.986
CO40	Healthy	46059704	6908955600	6.43	0.279	0.2763	0.2223	0.2225	0.5553	0.4447	0.9772
CO41	Healthy	46360706	6954105900	6.48	0.2977	0.2947	0.2042	0.2034	0.5924	0.4077	0.9814
CO42	Healthy	43876200	6581430000	6.13	0.2853	0.2827	0.2161	0.2159	0.568	0.432	0.9797
CO43	Healthy	53584128	8037619200	7.49	0.2597	0.258	0.2412	0.2411	0.5176	0.4824	0.9797
CO44	Healthy	73591342	11038701300	10.28	0.2616	0.2601	0.2394	0.239	0.5217	0.4784	0.9856
CO45	Healthy	60043936	9006590400	8.39	0.2696	0.2683	0.2313	0.2309	0.5378	0.4621	0.9862
CO46	Healthy	49287882	7393182300	6.89	0.2681	0.2666	0.2328	0.2325	0.5347	0.4653	0.9859
CO47	Healthy	65564732	9834709800	9.16	0.2573	0.2557	0.2437	0.2433	0.513	0.487	0.983
CO48	Healthy	52285264	7842789600	7.3	0.2658	0.2644	0.235	0.2349	0.5302	0.4698	0.9799
CO49	Healthy	58979684	8846952600	8.24	0.2636	0.2624	0.237	0.237	0.5261	0.474	0.9851
CO50	Healthy	53556386	8033457900	7.48	0.2683	0.2667	0.2327	0.2323	0.535	0.465	0.9858
CO51	Healthy	56664248	8499637200	7.92	0.2661	0.2638	0.2352	0.235	0.5298	0.4702	0.9805
CO52	Healthy	58496708	8774506200	8.17	0.2779	0.2765	0.2231	0.2226	0.5544	0.4457	0.9865
CO53	Healthy	52560750	7884112500	7.34	0.2728	0.2716	0.228	0.2276	0.5444	0.4556	0.9855
CO54	Healthy	51686384	7752957600	7.22	0.2628	0.2613	0.2381	0.2378	0.5241	0.4759	0.9853
CO55	Healthy	67824734	10173710100	9.48	0.271	0.2694	0.23	0.2297	0.5404	0.4597	0.985
CO56	Healthy	61199944	9179991600	8.55	0.2687	0.2673	0.2321	0.2319	0.536	0.464	0.9862
CO57	Healthy	54580784	8187117600	7.62	0.2728	0.2713	0.2282	0.2278	0.544	0.456	0.9863
CO58	Healthy	59780474	8967071100	8.35	0.2778	0.2763	0.2231	0.2228	0.5541	0.4459	0.9845
CO59	Healthy	60507326	9076098900	8.45	0.2669	0.2655	0.234	0.2335	0.5325	0.4676	0.9855
CO60	Healthy	60283040	9042456000	8.42	0.2557	0.2543	0.2453	0.2447	0.51	0.4901	0.9845
CO61	Healthy	56864208	8529631200	7.94	0.2683	0.2671	0.2324	0.2322	0.5354	0.4646	0.9857
CO62	Healthy	51784186	7767627900	7.23	0.2743	0.2735	0.2266	0.2257	0.5478	0.4522	0.9845
GR01	GD II	45739198	6860879700	6.39	0.2901	0.2872	0.2119	0.211	0.5772	0.4228	0.9711
GR02	GD II	27633216	4144982400	3.86	0.2991	0.2958	0.2027	0.2025	0.5949	0.4052	0.9763
GR03	GD II	54388046	8158206900	7.6	0.2737	0.271	0.2278	0.2275	0.5447	0.4553	0.9737
GR04	GD II	36806434	5520965100	5.14	0.2911	0.2882	0.2108	0.21	0.5793	0.4207	0.9678
GR05	GD II	43944416	6591662400	6.14	0.2873	0.2859	0.2136	0.2133	0.5732	0.4269	0.9878
GR06	GD II	53189010	7978351500	7.43	0.2737	0.2724	0.2272	0.2268	0.5461	0.454	0.9852
GR07	GD II	72762644	10914396600	10.16	0.2807	0.2794	0.2201	0.2199	0.5601	0.4399	0.9876
GR08	GD II	37461834	5619275100	5.23	0.2747	0.271	0.2271	0.2273	0.5457	0.4544	0.9684
GR09	GD II	39999066	5999859900	5.59	0.2742	0.2728	0.2267	0.2264	0.5469	0.4531	0.9869
GR10	GD II	46968664	7045299600	6.56	0.2694	0.2655	0.2323	0.2329	0.5348	0.4652	0.9678
GR11	GD II	42186224	6327933600	5.89	0.2704	0.2681	0.2309	0.2307	0.5385	0.4616	0.9736
GR12	GD II	35606226	5340933900	4.97	0.2714	0.2678	0.2302	0.2308	0.5392	0.4609	0.9667
GR13	GD II	59925522	8988828300	8.37	0.2729	0.2714	0.228	0.2279	0.5442	0.4558	0.9845
GR14	GD II	59704796	8955719400	8.34	0.2754	0.2739	0.2256	0.2253	0.5492	0.4508	0.9884
GR15	GD II	40601160	6090174000	5.67	0.2833	0.2791	0.2187	0.219	0.5624	0.4377	0.9671
GR16	GD II	56301760	8445264000	7.87	0.2745	0.2723	0.2268	0.2264	0.5468	0.4532	0.9771
GR17	GD II	42030466	6304569900	5.87	0.2866	0.2829	0.2152	0.2154	0.5695	0.4306	0.9686
GR18	GD II	48196766	7229514900	6.73	0.2946	0.2926	0.2065	0.2063	0.5873	0.4128	0.9784
GR19	GD II	48709190	7306378500	6.8	0.2814	0.2788	0.2202	0.2197	0.5601	0.4399	0.9722
GR20	GD II	64964384	9744657600	9.08	0.2857	0.2843	0.2151	0.215	0.5699	0.4301	0.9872
GR21	GD II	67454104	10118115600	9.42	0.2835	0.2828	0.2168	0.2171	0.5662	0.4338	0.9887
GR22	GD II	46076772	6911515800	6.44	0.2867	0.2848	0.2141	0.2145	0.5715	0.4286	0.967
GR23	GD II	46479644	6971946600	6.49	0.2782	0.2758	0.2232	0.2228	0.554	0.446	0.9792
GR24	GD II	47770118	7165517700	6.67	0.2788	0.2763	0.2227	0.2223	0.5551	0.445	0.9768
GR25	GD II	52697100	7904565000	7.36	0.2814	0.2791	0.2199	0.2197	0.5605	0.4396	0.9789
GR26	GD II	50997906	7649685900	7.12	0.2831	0.281	0.218	0.2181	0.564	0.436	0.9761
GR27	GD II	40828446	6124266900	5.7	0.2739	0.2715	0.2274	0.2273	0.5454	0.4546	0.976
GR28	GD II	46165692	6924853800	6.45	0.2816	0.2792	0.2197	0.2195	0.5608	0.4392	0.9749
GR29	GD II	46390370	6958555500	6.48	0.2792	0.2767	0.2223	0.222	0.5559	0.4442	0.974
GR30	GD II	43418992	6512848800	6.07	0.2803	0.2781	0.2211	0.2206	0.5583	0.4417	0.9763
GR31	GD II	49095912	7364386664	6.86	0.2663	0.2634	0.2354	0.235	0.5297	0.4704	0.9772
GR32	GD II	37169372	5575405542	5.19	0.2752	0.2729	0.2262	0.2258	0.548	0.452	0.9778
GR33	GD II	27110224	4066533352	3.79	0.2871	0.2851	0.2141	0.2138	0.5722	0.4278	0.9804
GR34	GD II	34445376	5166806380	4.81	0.2805	0.2783	0.2209	0.2204	0.5588	0.4412	0.9762
GR35	GD II	31883210	4782481500	4.45	0.2765	0.2745	0.2246	0.2245	0.551	0.4491	0.9782
GR36	GD II	24574400	3686159992	3.43	0.2703	0.2692	0.2305	0.2302	0.5394	0.4606	0.9861
GS01	GD I	42153302	6322995300	5.89	0.2742	0.2719	0.2271	0.2269	0.546	0.454	0.9813
GS02	GD I	61696282	9254442300	8.62	0.2699	0.2677	0.2315	0.2311	0.5375	0.4625	0.9764
GS03	GD I	37505810	5625871500	5.24	0.2706	0.2679	0.231	0.2304	0.5385	0.4615	0.9723
GS04	GD I	40712034	6106805100	5.69	0.2797	0.2776	0.2217	0.2211	0.5573	0.4428	0.975
GS05	GD I	53099048	7964857200	7.42	0.2712	0.2697	0.2297	0.2295	0.5408	0.4592	0.9845
GS06	GD I	67756238	10163435700	9.47	0.2728	0.271	0.2285	0.2277	0.5438	0.4562	0.984
GS07	GD I	65985920	9897888000	9.22	0.2774	0.2761	0.2236	0.2231	0.5534	0.4466	0.9876
GS08	GD I	59959696	8993954400	8.38	0.2701	0.2679	0.2313	0.2309	0.5379	0.4621	0.9743
GS09	GD I	61507806	9226170900	8.59	0.2728	0.2718	0.2279	0.2276	0.5446	0.4555	0.9872
GS10	GD I	64620204	9693030600	9.03	0.2701	0.2679	0.2313	0.2308	0.538	0.4621	0.977
GS11	GD I	79059780	11858967000	11.04	0.269	0.2678	0.2318	0.2315	0.5368	0.4632	0.9857
GS12	GD I	52838646	7925796900	7.38	0.2658	0.2635	0.2355	0.2353	0.5293	0.4708	0.9803
GS13	GD I	70113968	10517095200	9.79	0.2774	0.2764	0.2233	0.223	0.5538	0.4463	0.9856
GS14	GD I	44963834	6744575100	6.28	0.2861	0.2833	0.2154	0.2153	0.5694	0.4307	0.9702
GS15	GD I	58560688	8784103200	8.18	0.26	0.2577	0.2415	0.2409	0.5177	0.4823	0.9725
GS16	GD I	67131042	10069656300	9.38	0.2597	0.2576	0.2415	0.2413	0.5173	0.4828	0.9754
GS17	GD I	59026750	8854012500	8.25	0.2737	0.2714	0.2275	0.2274	0.5451	0.4549	0.9816
GS18	GD I	61005032	9150754800	8.52	0.2733	0.2709	0.2281	0.2278	0.5442	0.4558	0.9812
GS19	GD I	67892912	10183936800	9.48	0.2657	0.2644	0.2351	0.2349	0.5301	0.47	0.9867
GS20	GD I	65067528	9760129200	9.09	0.2676	0.2654	0.2337	0.2334	0.533	0.4671	0.9749
GS21	GD I	57607302	8641095300	8.05	0.2654	0.263	0.2358	0.2357	0.5285	0.4715	0.9732
GS22	GD I	54166782	8125017300	7.57	0.2445	0.2426	0.2566	0.2564	0.4871	0.513	0.974
GS23	GD I	57605614	8640842100	8.05	0.261	0.2585	0.2405	0.2401	0.5195	0.4805	0.9794
GS24	GD I	53379296	8006894400	7.46	0.2777	0.2751	0.2238	0.2235	0.5528	0.4472	0.9793
GS25	GD I	83986842	12598026300	11.73	0.2513	0.2503	0.2493	0.2491	0.5016	0.4984	0.9875
GS26	GD I	82322582	12348387300	11.5	0.2533	0.2521	0.2474	0.2473	0.5054	0.4947	0.9863
GS27	GD I	45212296	6781844400	6.32	0.272	0.2699	0.229	0.2292	0.5418	0.4582	0.979
GS28	GD I	43291520	6493728000	6.05	0.2744	0.2711	0.2272	0.2275	0.5454	0.4546	0.9693
GS29	GD I	52165944	7824891600	7.29	0.2837	0.2813	0.2176	0.2175	0.565	0.4351	0.9764
GS30	GD I	49603764	7440564600	6.93	0.2852	0.2826	0.2164	0.216	0.5678	0.4323	0.9741
GS31	GD I	49717168	7457575200	6.95	0.272	0.2697	0.2292	0.2291	0.5417	0.4584	0.9806
GS32	GD I	69210052	10381507800	9.67	0.2826	0.2813	0.2183	0.2179	0.5638	0.4362	0.986
GS33	GD I	70210238	10531535700	9.81	0.2471	0.2462	0.2535	0.2534	0.4932	0.5068	0.9875
GS34	GD I	51404504	7710675600	7.18	0.2761	0.2734	0.2258	0.2248	0.5494	0.4506	0.9801
GS35	GD I	54609836	8191475400	7.63	0.2801	0.277	0.2216	0.2214	0.5571	0.4429	0.9768
GS36	GD I	74168936	11125340400	10.36	0.271	0.2698	0.2298	0.2295	0.5408	0.4592	0.9883
GS37	GD I	67727716	10159157400	9.46	0.2751	0.274	0.2256	0.2253	0.5491	0.4509	0.9879
GS38	GD I	52416102	7862415300	7.32	0.2677	0.2642	0.234	0.2342	0.5319	0.4682	0.97
GS39	GD I	51698034	7754705100	7.22	0.2752	0.2733	0.2259	0.2257	0.5485	0.4516	0.9829
GS40	GD I	41448764	6217314600	5.79	0.2518	0.2497	0.2494	0.2492	0.5015	0.4986	0.9741
GS41	GD I	51515576	7727336400	7.2	0.2728	0.2699	0.2288	0.2285	0.5427	0.4573	0.9762
GS42	GD I	44309410	6646411500	6.19	0.2615	0.2601	0.2393	0.2392	0.5216	0.4784	0.9807
GS43	GD I	52481290	7872193500	7.33	0.2634	0.2624	0.2371	0.237	0.5259	0.4741	0.9767
GS44	GD I	48465378	7269806700	6.77	0.2753	0.2726	0.2263	0.2259	0.5479	0.4522	0.9784
GS45	GD I	51194526	7679178900	7.15	0.28	0.2781	0.2211	0.2208	0.5581	0.442	0.981
GS46	GD I	44357856	6653678400	6.2	0.2744	0.2721	0.227	0.2266	0.5466	0.4535	0.978
GS47	GD I	48950938	7342640700	6.84	0.269	0.267	0.2322	0.2319	0.536	0.4641	0.9782
GS48	GD I	48011764	7201764600	6.71	0.274	0.2705	0.2286	0.2269	0.5446	0.4555	0.9794
GS49	GD I	43038896	6455834400	6.01	0.273	0.2726	0.2274	0.2271	0.5456	0.4544	0.9796
GS50	GD I	52938482	7940772300	7.4	0.2766	0.2743	0.2247	0.2244	0.5509	0.4491	0.9753
GS51	GD I	49854264	7478139600	6.96	0.2764	0.2738	0.225	0.2248	0.5503	0.4498	0.9776
GS52	GD I	38511872	5776780428	5.38	0.2708	0.2684	0.2304	0.2305	0.5392	0.4609	0.978
GS53	GD I	33329058	4999358530	4.66	0.2763	0.2738	0.225	0.2249	0.5501	0.4499	0.9791
GS54	GD I	27579952	4136992674	3.85	0.2695	0.2677	0.2317	0.2313	0.5371	0.463	0.9776
GS55	GD I	25794400	3869159712	3.6	0.2713	0.2695	0.2298	0.2295	0.5408	0.4592	0.9755
GS56	GD I	28547704	4282155594	3.99	0.2788	0.2756	0.2231	0.2227	0.5543	0.4457	0.979
GS57	GD I	26984198	4047629562	3.77	0.262	0.2593	0.2396	0.2392	0.5213	0.4788	0.9773
GS58	GD I	23344472	3501670696	3.26	0.2594	0.2567	0.2421	0.2419	0.5161	0.484	0.9793
GS59	GD I	38863908	5829585800	5.42	0.2627	0.2604	0.2387	0.2382	0.5231	0.4769	0.9811
GS60	GD I	35664600	5349689784	4.98	0.269	0.2673	0.2322	0.2315	0.5364	0.4637	0.9836
GS61	GD I	34787496	5218124132	4.86	0.2763	0.2748	0.2246	0.2243	0.5511	0.4489	0.9855
GS62	GD I	23980420	3597062714	3.35	0.2764	0.2748	0.2247	0.2242	0.5512	0.4488	0.9848
GS63	GD I	24567500	3685124794	3.43	0.271	0.2695	0.2299	0.2297	0.5405	0.4595	0.9844
GS64	GD I	37835392	5675308232	5.28	0.2789	0.2777	0.2218	0.2217	0.5566	0.4435	0.9855

## Sheet: Table_S3
Species	CO01	CO02	CO03	CO04	CO05	CO06	CO07	CO08	CO09	CO10	CO11	CO12	CO13	CO14	CO15	CO16	CO17	CO18	CO19	CO20	CO21	CO22	CO23	CO24	CO25	CO26	CO27	CO28	CO29	CO30	CO31	CO32	CO33	CO34	CO35	CO36	CO37	CO38	CO39	CO40	CO41	CO42	CO43	CO44	CO45	CO46	CO47	CO48	CO49
Bacteroides vulgatus	12.287	5	3.24	14.501	9.626	48.041	25.238	8.829	20.765	34.656	2.359	4.137	20.324	4.901	9.312	7.321	1.189	8.636	4.037	9.549	3.009	4.459	1.392	1.151	15.972	19.528	4.565	1.848	11.839	10.174	8.533	2.198	8.066	5.866	5.366	1.498	2.976	11.515	33.423	5.509	1.844	36.053	0.834	4.243	11.554	15.173	3.762	0.079	3.144
Faecalibacterium prausnitzii	11.666	11.272	19.961	12.039	28.865	10.591	16.403	13.086	16.462	2.495	6.199	15.107	9.939	14.59	5.638	16.225	17.706	15.573	10.875	24.911	18.582	13.707	18.317	19.884	13.305	8.59	22.408	5.201	23.684	28.686	16.008	15.166	10.809	11.765	11.083	8.706	21.61	15.848	0.061	13.106	7.35	0.167	40.946	17.893	26.213	11.382	18.875	21.631	10.071
Bacteroides uniformis	9.959	1.256	2.872	6.496	2.202	4.574	7.057	3.185	2.895	4.385	9.069	0.903	6.058	4.893	2.02	0.941	7.541	1.949	2.536	0.877	0.434	1.053	1.263	1.599	2.065	3.514	1.903	7.463	1.495	1.064	0.57	0.582	2.044	1.817	0.738	0.567	1.58	2.164	2.756	2.175	3.644	2.315	0.854	1.22	2.168	3.454	1.255	0.733	3.905
Bacteroides ovatus	6.212	1.232	0.679	1.582	0.478	3.682	1.237	0.685	7.797	3.058	3.152	0.914	1.004	1.292	1.753	0.683	0.825	0.875	0.788	3.12	0.357	1.15	0.751	0.768	1.278	4.521	0.5	7.367	0.752	0.77	0.268	1.01	3.135	1.132	0.516	0.42	1.02	0.892	4.493	1.317	1.18	10.25	0.224	0.697	1.122	1.033	0.921	0.277	4.804
Roseburia intestinalis	5.892	5.55	4.676	1.855	1.078	0.409	1.837	1.204	15.262	3.635	1.274	0.643	17.393	1.72	10.966	4.442	0.688	2.837	3.64	5.358	2.216	1.264	2.998	2.299	5.036	1.084	7.711	0.528	1.982	9.397	4.079	1.183	3.973	0.962	1.199	1.355	0.646	10.819	0.107	1.775	2.256	1.053	1.641	1.342	1.839	1.383	1.035	2.041	0.341
[Eubacterium] rectale	4.952	1.404	7.456	4.212	2.625	0.327	5.129	9.384	2.252	0.267	2.592	14.227	3.133	9.498	22.906	2.316	0.303	2.451	22.691	3.536	1.276	21.11	1.092	0.825	0.899	8.64	22.176	12.588	9.591	0.602	38.573	18.55	4.369	5.912	7.908	11.644	4.838	19	0.09	14.094	20.941	0.442	2.377	6.116	0.771	7.112	6.622	10.554	7.817
Bacteroides fragilis	3.815	2.059	2.524	1.889	2.102	2.04	2.67	2.034	1.76	5.994	1.906	1.482	2.942	1.304	2.617	1.252	1.124	1.959	1.164	1.253	0.754	2.148	1.365	1.381	1.72	9.555	1.382	6.438	3.504	2.151	1.237	0.98	1.703	7.011	1.547	1.756	1.355	2.869	16.476	2.221	1.136	16.144	1.284	4.279	1.388	2.063	1.833	8.626	2.986
Lachnospiraceae bacterium GAM79	3.721	2.185	7.303	2.236	1.526	1.031	4.998	6.396	5.364	0.297	1.087	0.685	1.165	3.287	1.277	3.202	0.94	5.89	2.253	1.096	3.949	1.862	3.352	3.816	2.684	0.784	1.779	0.407	1.949	1.492	1.038	0.754	3.738	2.329	0.448	1.324	1.806	1.211	0.079	1.834	0.637	2.123	0.689	1.033	1.375	1.084	2.202	2.359	0.824
Bacteroides sp. A1C1	3.411	0.434	1.349	1.647	1.17	2.367	2.58	1.015	0.755	1.467	1.958	0.202	2.374	1.506	1.052	0.374	3.007	0.595	1.26	3.22	0.201	1.917	0.433	0.528	0.732	2.016	0.703	1.883	2.449	1.009	0.564	0.202	0.714	0.949	0.357	0.14	0.295	2.191	0.308	0.832	0.659	0.718	0.227	0.523	0.751	1.806	0.678	0.219	1.086
uncultured crAssphage	2.915	0.1	0	0.014	0	0	0	0	0	0.162	0	0	0	0	0	0	0	0	0	0	0	0.877	0	0	0	0	0	4.041	0	0	0	0	0	1.191	0	0	0.028	0	0	0	0	0	0	0	0	0	1.351	0	0.016
Bacteroides thetaiotaomicron	2.798	2.452	1.062	1.296	0.709	1.605	0.958	1.536	0.922	2.014	1.912	1.795	1.391	1.008	0.968	1.856	1.367	1.821	0.91	0.805	1.199	0.804	1.312	1.47	1.178	2.357	0.491	1.41	0.916	0.99	0.29	1.252	1.449	1.413	3.25	1.859	4.523	1.252	1.439	0.734	1.02	3.266	1.109	0.662	0.816	1.43	1.314	1.207	1.295
Bacteroides caccae	2.107	0.389	0.518	1.66	2.062	0.895	2.366	0.781	0.888	1.934	1.575	0.579	1.017	1.766	0.556	0.552	0.459	1.378	0.555	0.619	0.162	0.966	0.388	0.386	1.235	5.117	0.3	4.005	0.913	0.386	0.204	1.029	3.13	1.95	0.51	0.242	0.405	0.461	0.165	1.005	3.475	1.59	0.143	0.64	0.29	1.306	1.172	0.054	0.823
Bacteroides xylanisolvens	1.995	0.635	0.49	1.574	0.337	0.785	0.659	0.994	1.543	1.654	1.154	0.476	0.41	0.735	0.906	0.961	0.303	0.998	0.548	0.771	0.21	0.46	0.492	0.514	0.702	0.799	0.436	5.232	0.447	0.447	0.161	0.603	3.271	1.096	1.338	0.727	2.087	0.55	1.076	0.353	1.985	1.242	0.573	0.524	0.686	0.748	0.904	0.418	1.544
Bacteroides intestinalis	1.759	0.431	0.566	2.304	0.372	0.553	0.489	0.311	0.251	0.789	0.519	0.302	0.373	0.203	0.302	0.424	0.303	0.465	0.585	2.434	0.235	0.44	0.406	0.404	0.639	0.734	0.669	1.004	0.57	0.392	0.147	0.218	0.331	0.905	0.382	0.282	0.345	0.307	0.136	0.331	0.35	0.13	0.193	0.525	0.393	0.988	0.781	0.258	0.153
Blautia sp. SC05B48	1.501	2.354	1.662	0.956	3.606	1.105	0.405	3.862	0.608	0.69	0.982	1.567	1.187	1.445	4.347	1.466	5.996	1.635	3.141	1.736	8.181	2.031	1.466	1.045	1.789	1.257	1.454	1.492	1.594	3.403	0.939	3.939	2.913	0.871	0.957	1.879	0.534	1.242	0.74	2.663	1.035	0.911	1.12	6.423	4.685	4.663	1.127	2.739	0.789
Anaerostipes hadrus	1.263	0.733	1.754	2.927	1.07	0.917	0.507	1.336	0.834	0.282	0.89	0.877	0.675	1.064	2.646	1.018	0.835	0.988	1.405	1.729	3.716	1.731	0.558	0.491	1.469	0.998	1.856	1.801	1.107	0.863	1.554	1.211	2.173	0.563	0.235	0.428	0.371	0.663	0.076	1.92	1.299	1.864	2.017	1.598	1.181	0.694	0.741	6.794	4.622
Bacteroides helcogenes	1.216	0.368	0.681	0.146	0.442	0.513	0.601	0.322	0.276	1.04	0.326	0.214	0.481	0.205	0.458	0.255	0.271	0.284	0.298	0.271	0.183	0.535	0.319	0.316	0.328	1.266	0.265	0.331	0.524	0.514	0.164	0.207	0.607	0.262	0.364	0.285	0.338	0.372	0.152	0.277	0.071	0.104	0.187	0.234	0.727	0.77	0.199	0.067	0.136
Anaerobutyricum hallii	1.1	1.099	0.939	0.743	0.648	0.278	0.338	1.076	0.321	0.309	0.477	0.597	1.039	0.99	1.242	0.758	0.54	0.667	1.129	0.645	2.379	1.04	0.727	0.584	1.555	0.699	0.625	1.07	0.76	1.006	0.55	1.529	2.225	0.447	0.308	1.337	0.31	0.631	0.225	0.901	0.701	0.72	1.38	1.728	1.75	1.442	0.513	1.118	0.283
Butyricimonas faecalis	1.075	0.876	0.395	0.285	0.549	0.192	0.312	0.293	0.168	0.423	0.6	0.929	0.46	0.311	0.158	0.678	0.305	1.032	0.416	0.327	0.259	0.43	1.478	1.612	1.041	0.139	0.191	0.415	0.36	0.127	0.04	0.318	0.818	0.655	1.46	0.803	1.869	0.267	0.657	0.467	0.051	0.041	0.587	0.646	0.348	0.789	0.442	0.043	0.197
Alistipes shahii	0.891	0.179	0.967	1.402	1.034	0.092	0.228	0.195	0.338	1.101	0.716	0.233	1.698	2.09	0.139	0.507	0.162	0.389	0.803	0.07	0.061	0.453	1.111	1.411	1.252	0.4	0.118	0.076	0.278	0.432	0.08	0.291	0.594	2.772	0.157	0.135	0.2	0.172	0.044	1.075	0.097	0.143	0.043	1.445	0.313	1.338	2.05	0.016	0.837
Bacteroides caecimuris	0.81	0.338	0.467	0.369	0.354	0.815	0.324	0.243	0.474	0.564	0.67	0.227	0.365	0.275	0.424	0.39	0.266	0.389	0.312	0.407	0.125	0.406	0.394	0.398	0.389	0.492	0.344	0.827	0.378	0.343	0.13	0.295	0.552	0.576	0.323	0.245	0.409	0.311	0.959	0.533	0.455	0.372	0.195	0.359	0.407	0.577	0.452	0.1	0.35
Homo sapiens	0.8	1.921	1.29	0.922	0.601	0.43	0.615	0.812	0.723	0.798	14.662	1.708	1.016	1.306	0.683	4.925	1.284	3.513	1.09	0.568	1.658	0.864	2.06	1.715	1.302	0.739	0.892	0.485	0.778	0.903	1.967	1.624	1.045	1.155	3.153	1.855	1.742	0.739	0.621	1.215	1.384	0.426	1.19	0.999	1.211	0.975	1.227	1.055	1.016
Bacteroides cellulosilyticus	0.792	0.396	1.031	0.377	0.379	0.351	0.829	1.973	0.221	0.756	0.416	0.803	0.557	0.271	0.373	0.506	0.24	0.379	0.236	0.576	0.232	0.503	0.416	0.427	1.046	1.008	0.294	0.595	0.491	0.399	0.181	0.291	1.757	0.644	0.407	0.331	0.4	0.372	0.253	0.396	0.2	0.084	0.205	0.34	1.071	0.627	0.5	0.507	0.2
Lachnospiraceae bacterium Choco86	0.728	0.637	0.765	0.771	0.596	0.326	0.204	1.052	0.536	0.503	0.472	0.627	0.556	0.753	1.025	0.68	0.516	0.531	1.309	0.542	1.305	1.105	0.809	0.782	0.65	0.448	1.173	0.569	0.616	0.992	1.407	1.368	0.739	0.683	0.484	0.482	0.413	0.905	0.235	1.173	0.952	0.514	1.546	0.87	1.236	0.94	0.799	0.969	0.356
Bacteroides heparinolyticus	0.687	0.31	0.409	0.116	0.275	0.25	0.387	0.175	0.136	0.536	0.16	0.248	0.27	0.151	0.235	0.208	0.228	0.22	0.177	0.17	0.121	0.308	0.251	0.248	0.253	0.683	0.161	0.164	0.337	0.289	0.092	0.177	0.243	0.162	0.309	0.197	0.624	0.237	0.062	0.209	0.037	0.05	0.133	0.145	0.403	0.434	0.124	0.093	0.13
Roseburia hominis	0.653	1.331	1.229	1.336	0.632	1.183	1.684	1.069	1.12	0.424	0.596	0.469	1.062	1.164	1.1	1.009	0.436	0.74	1.295	0.751	1.517	0.993	2.816	2.223	1.775	0.834	1.117	0.729	0.832	0.678	1.483	0.63	1.663	3.46	0.348	1.051	0.511	1.276	0.072	0.915	0.784	0.562	0.518	1.092	1.048	1.139	3.002	0.904	0.396
Bacteroides dorei	0.597	0.651	1.54	0.911	0.905	3.05	0.91	7.667	1.683	2.589	21.528	0.812	1.246	0.295	1.07	0.614	6.29	0.464	2.695	0.591	0.254	0.502	0.26	0.232	0.494	6.299	0.479	16.325	0.929	2.02	0.475	0.622	0.496	0.537	0.362	0.154	0.222	1.877	2.369	0.68	17.744	1.45	0.118	0.348	0.973	1.265	0.374	0.035	0.401
Flavonifractor plautii	0.592	0.258	0.363	0.421	0.668	0.14	0.089	0.191	0.149	1.247	0.61	0.073	0.126	0.487	0.279	0.21	0.182	0.732	0.235	0.146	0.183	0.224	0.192	0.335	0.307	0.096	0.153	1.023	0.273	0.699	0.093	0.355	0.524	0.969	0.169	0.217	0.253	0.432	0.654	0.511	0.244	0.256	0.766	0.494	0.403	0.415	0.884	0.327	0.132
Bacteroides salanitronis	0.545	1.168	1.544	0.439	1.017	0.545	0.934	0.243	0.155	0.737	0.208	0.425	0.226	0.199	0.124	0.799	0.783	0.883	0.376	0.845	0.448	1.035	1.003	0.977	0.97	0.384	1.093	0.087	1.614	0.712	0.519	0.856	0.306	0.355	0.637	0.517	0.608	0.82	0.318	2.076	0.078	0.138	0.359	0.638	0.38	0.824	0.271	0.147	0.231
Bacteroides zoogleoformans	0.504	0.351	0.323	0.089	0.232	0.22	0.306	0.119	0.115	0.45	0.124	0.187	0.178	0.108	0.173	0.176	0.151	0.199	0.13	0.165	0.131	0.264	0.288	0.278	0.204	0.526	0.147	0.134	0.297	0.23	0.082	0.184	0.208	0.144	0.284	0.228	0.233	0.213	0.056	0.191	0.032	0.038	0.144	0.121	0.321	0.345	0.114	0.078	0.128
Blautia hansenii	0.464	0.399	0.459	0.323	0.329	0.147	0.226	0.412	0.241	0.208	0.25	0.199	0.264	0.447	0.587	0.358	0.195	0.329	0.468	0.233	1.01	0.388	0.343	0.329	0.323	0.247	0.554	0.181	0.31	0.417	0.308	0.397	0.392	0.202	0.123	0.189	0.177	0.25	0.131	0.408	0.244	1.529	0.378	0.512	1.381	0.491	0.247	0.483	0.105
Parabacteroides distasonis	0.421	0.474	0.537	1.389	0.823	0.587	0.914	1.251	0.628	4.014	0.954	0.396	1.091	1.37	0.835	0.706	0.678	0.808	0.532	0.453	0.24	0.563	0.471	0.533	0.583	1.763	0.38	1.544	0.437	0.69	0.175	0.146	0.515	1.026	0.328	0.35	1.615	0.884	2.657	0.475	1.474	2.693	0.559	0.626	0.749	0.76	0.636	0.349	0.875
[Eubacterium] eligens	0.409	1.674	0.923	1.43	0.771	0.313	0.623	1.374	1.085	0.217	0.417	2.82	1.457	5.471	0.764	0.457	5.274	0.556	3.427	1.554	3.285	0.999	0.446	0.43	1.772	2.877	2.339	0.423	1.781	1.062	1.173	2.79	2.801	0.858	0.8	0.8	0.422	0.488	0.028	2.798	2.047	2.423	0.339	3.336	1.858	0.479	0.84	2.991	0.599
Alistipes finegoldii	0.386	0.217	0.234	0.455	0.429	0.122	0.109	0.306	0.111	0.527	0.21	0.111	0.511	0.221	0.215	0.269	0.182	0.318	0.194	0.206	0.046	0.288	0.571	0.688	2.798	0.187	0.081	0.142	0.397	0.289	0.06	0.163	0.774	1.297	0.159	0.108	0.24	0.161	0.141	0.396	0.299	0.046	0.083	0.288	0.118	0.415	1.094	0.016	0.47
Clostridioides difficile	0.348	0.51	0.707	0.776	0.558	0.215	0.402	0.556	0.608	0.239	0.428	0.382	0.417	1.339	0.576	0.439	0.384	0.594	0.752	0.43	1.269	0.466	0.484	0.486	0.685	0.297	0.801	0.473	0.532	0.586	0.845	0.45	0.644	0.744	0.45	0.379	0.413	0.483	0.129	0.557	0.415	0.229	0.547	1.005	0.841	0.633	0.833	0.626	0.417
[Clostridium] bolteae	0.325	0.213	0.278	0.309	0.266	0.188	0.198	0.377	0.138	0.305	0.185	0.304	0.25	0.493	0.286	0.572	1.325	0.226	0.241	0.184	0.303	0.153	0.152	0.183	0.197	0.287	0.175	0.499	0.196	0.573	0.194	0.167	0.289	0.186	0.112	0.125	0.121	0.278	0.026	0.178	0.665	0.606	0.136	0.271	0.246	0.199	0.194	0.249	0.132
Clostridium sporogenes	0.292	0.356	0.23	0.077	0.157	0.081	0.086	0.277	0.17	0.052	0.14	0.126	0.095	0.116	0.242	0.17	0.388	0.166	0.319	0.141	0.558	0.292	0.125	0.121	0.156	0.114	0.112	0.157	0.111	0.089	0.149	0.39	0.362	0.112	0.074	0.079	0.083	0.257	0.244	0.442	0.103	0.101	0.152	0.205	0.455	0.158	0.126	0.259	0.084
Mordavella sp. Marseille-P3756	0.285	0.22	0.411	0.354	0.158	0.075	0.216	0.156	0.295	0.212	0.224	0.086	0.132	0.24	0.197	0.162	0.192	0.156	0.192	0.188	0.492	0.131	0.169	0.176	0.169	0.131	0.351	0.093	0.138	0.267	0.104	0.152	0.182	0.167	0.083	0.089	0.104	0.225	0.041	0.285	0.11	0.137	0.174	0.196	1.334	0.149	0.189	0.463	0.09
Longibaculum sp. KGMB06250	0.273	0.314	0.227	0.115	0.141	0.071	0.086	0.238	0.107	0.045	0.111	0.157	0.168	0.179	0.306	0.159	0.308	0.141	0.258	0.136	0.59	0.315	0.067	0.062	0.181	0.073	0.15	0.219	0.078	0.112	0.206	0.33	0.319	0.082	0.053	0.12	0.094	0.239	0.171	0.336	0.096	0.033	0.092	0.147	0.34	0.182	0.09	0.569	0.084
Blautia sp. N6H1-15	0.264	0.248	0.296	0.233	0.229	0.11	0.091	0.301	0.147	0.208	0.212	0.116	0.165	0.214	0.337	0.205	0.172	0.16	0.376	0.177	0.912	0.258	0.221	0.208	0.222	0.199	0.25	0.193	0.22	0.334	0.259	0.237	0.306	0.193	0.112	0.159	0.095	0.192	0.24	0.259	0.265	0.299	0.17	0.339	0.609	0.324	0.224	0.292	0.083
Phascolarctobacterium faecium	0.263	0.017	0	0.188	0.435	0.201	0.191	0	0.103	0.634	0.328	0.045	0.022	0	0.024	0.121	0.092	0.062	0.217	0.015	0.273	0.072	0	0	0.445	0.051	0.067	0.445	0.082	0.39	0.051	0	0.096	0	0	0	0.019	0.6	0	0.225	0	0.425	0	0	0	0.014	0	0	0.032
Phascolarctobacterium succinatutens	0.232	0.012	0	0.184	0.371	0.16	0.16	0	0.079	0.581	0.27	0.042	0.019	0	0.023	0.133	0.07	0.053	0.187	0.012	0.235	0.058	0	0	0.434	0.043	0.065	0.325	0.072	0.316	0.055	0	0.173	0	0.014	0.016	0.026	0.498	0	0.19	0	0.315	0	0	0	0.011	0	0	0.027
Blautia producta	0.217	0.228	0.229	0.178	0.185	0.092	0.1	0.247	0.133	0.106	0.122	0.126	0.127	0.214	0.235	0.205	0.166	0.167	0.274	0.138	0.63	0.207	0.172	0.167	0.186	0.17	0.165	0.17	0.164	0.269	0.169	0.241	0.262	0.118	0.099	0.137	0.109	0.147	0.077	0.234	0.298	0.162	0.163	0.278	0.449	0.228	0.142	0.272	0.08
Odoribacter splanchnicus	0.19	0.586	0.662	0.97	0.557	0.5	0.445	0.07	0.287	1.831	0.828	0.211	0.506	0.938	0.356	0.678	0.16	0.638	0.692	0.237	0.167	0.596	1.158	1.432	1.31	0.65	0.422	0.644	0.595	0.457	0.218	0.943	0.531	0.693	0.298	0.461	0.782	0.4	0.373	1.015	0.083	0.029	0.121	1.341	0.794	0.911	0.438	0.019	1.044
Escherichia coli	0.186	0.087	0.578	0.114	0.08	0	0.35	0.051	0.046	3.978	2.366	0.025	0.028	1.926	0.056	0.156	3.139	0.815	0.018	0.136	0.085	0.094	0.086	0.057	0.095	0.017	0.021	0	0.802	0.151	1.414	0.055	0.464	3.433	0.89	0.159	0.091	0.273	3.351	0.52	0.034	0.248	0.986	0.36	0.086	0.124	3.814	0.238	2.157
Clostridiales bacterium CCNA10	0.183	0.341	0.614	1.187	0.681	0.28	0.245	0.313	0.307	0.352	0.422	0.2	0.322	0.935	0.261	0.357	0.377	0.613	0.474	0.288	0.41	0.377	0.354	0.523	0.625	0.175	0.357	0.191	0.385	0.55	0.239	0.28	0.499	0.834	0.17	0.324	0.442	0.264	0.02	0.407	0.123	0.174	0.368	0.764	0.441	0.578	0.877	0.364	0.224
[Clostridium] scindens	0.173	0.223	0.346	0.278	0.192	0.166	0.075	0.215	0.172	0.176	0.158	0.143	0.138	0.28	0.256	0.265	0.176	0.248	0.22	0.128	0.404	0.183	0.251	0.245	0.258	0.104	0.205	0.149	0.213	0.38	0.277	0.322	0.246	0.195	0.116	0.151	0.129	0.204	0.093	0.342	0.178	0.178	0.392	0.302	0.366	0.256	0.221	0.285	0.119
Bifidobacterium longum	0.164	0.05	0.038	0.081	0.13	0.134	0.013	0.046	0.048	0.02	0.07	0.469	0.219	0.149	0.211	0.148	14.91	0.039	0.044	0.688	1.471	0.088	0.045	0.034	0.028	0.091	0.11	0.152	0.294	0.415	0.268	0.235	0.127	0.062	0.12	0.029	0.148	0.162	1.425	0.368	0.037	0.167	1.376	3.04	0.072	0.289	0.076	0.504	1.909
Lachnoclostridium sp. YL32	0.163	0.176	0.188	0.159	0.196	0.084	0.092	0.215	0.13	0.15	0.111	0.096	0.123	0.234	0.24	0.172	0.485	0.185	0.195	0.1	0.291	0.216	0.128	0.139	0.148	0.162	0.174	0.195	0.124	0.231	0.161	0.159	0.192	0.118	0.088	0.118	0.088	0.149	0.037	0.189	0.199	0.262	0.145	0.209	0.26	0.207	0.133	0.176	0.078
Paraprevotella xylaniphila	0.154	0.627	1.609	0.176	2.009	0.475	0.254	0.052	0.05	0.355	0.091	0.234	0.104	1.021	0.07	0.176	1.185	1.208	0.725	0.754	0.553	0.933	1.12	1.061	0.247	0.193	0.181	0.087	0.464	2.322	0.115	0.857	0.167	0.2	0.485	0.42	0.452	0.206	0.153	0.483	0.038	0.112	0.241	0.773	0.2	0.511	0.152	0.083	0.703
Dysosmobacter welbionis	0.148	0.188	0.476	0.413	0.418	0.14	0.111	0.291	0.202	0.232	0.337	0.101	0.296	0.837	0.218	0.228	0.313	0.477	0.503	0.239	0.28	0.306	0.272	0.355	0.421	0.129	0.241	0.223	0.296	0.251	0.162	0.255	0.449	0.542	0.147	0.339	0.231	0.16	0	0.341	0.135	0.102	0.162	0.523	0.285	0.492	0.588	0.284	0.148
Ruthenibacterium lactatiformans	0.138	0.253	0.356	0.548	0.461	0.126	0.099	0.275	0.115	0.186	0.47	0.114	0.285	1.42	0.203	0.262	0.491	0.4	0.361	0.218	0.225	0.242	0.248	0.313	0.392	0.113	0.199	0.207	0.283	0.286	0.154	0.223	0.338	1.418	0.112	0.184	0.237	0.23	0	0.278	0.075	0.071	0.167	0.951	0.336	0.525	1.482	0.319	0.231
Lachnoclostridium phocaeense	0.116	0.197	0.279	0.214	0.379	0.087	0.094	0.218	0.139	0.138	0.153	0.112	0.14	0.376	0.239	0.219	0.203	0.302	0.208	0.157	0.372	0.202	0.199	0.221	0.198	0.13	0.197	0.108	0.167	0.27	0.184	0.27	0.242	0.15	0.09	0.13	0.112	0.18	0.069	0.257	0.141	0.162	0.288	0.302	0.311	0.247	0.172	0.245	0.093
Erysipelotrichaceae bacterium GAM147	0.114	0.171	0.134	0.034	0.046	0.034	0.03	0.078	0.03	0.038	0.035	0.069	0.023	0.048	0.095	0.049	0.163	0.113	0.134	0.05	0.222	0.101	0.031	0.025	0.06	0.013	0.061	0.093	0.041	0.041	0.046	0.174	0.162	0.017	0.047	0.04	0.023	0.109	0.166	0.291	0.025	0.025	0.045	0.125	0.259	0.059	0.021	0.195	0.034
Faecalitalea cylindroides	0.11	0.13	0.185	0.128	0.17	0.049	0.044	0.246	0.051	0.081	0.101	0.08	0.132	0.236	0.22	0.085	0.047	0.057	0.376	0.059	0.232	0.096	0.168	0.129	0.095	0.13	0.147	0.148	0.103	0.128	0.212	0.302	0.209	0.091	0.103	0.158	0.053	0.101	0.019	0.141	0.087	0.125	0.223	0.263	0.302	0.332	0.103	0.23	0.057
Hungatella hathewayi	0.101	0.157	0.163	0.212	0.125	0.082	0.077	0.155	0.114	0.08	0.087	0.063	0.104	0.159	0.118	0.126	0.253	0.147	0.127	0.069	0.223	0.119	0.107	0.123	0.117	0.098	0.104	0.082	0.098	0.131	0.129	0.104	0.186	0.139	0.063	0.092	0.079	0.124	0.022	0.138	0.072	0.127	0.085	0.17	0.235	0.124	0.154	0.158	0.068
[Clostridium] sphenoides	0.086	0.123	0.114	0.087	0.083	0.055	0.054	0.11	0.075	0.067	0.061	0.055	0.067	0.086	0.11	0.096	0.245	0.096	0.105	0.064	0.225	0.089	0.091	0.093	0.089	0.084	0.089	0.069	0.08	0.126	0.086	0.093	0.123	0.05	0.049	0.07	0.049	0.085	0.027	0.109	0.06	0.129	0.083	0.122	0.176	0.097	0.056	0.12	0.048
Lachnospiraceae bacterium KGMB03038	0.081	0.131	0.165	0.171	0.106	0.062	0.058	0.122	0.089	0.114	0.096	0.066	0.107	0.151	0.167	0.156	0.112	0.105	0.165	0.077	0.223	0.125	0.134	0.138	0.14	0.078	0.117	0.081	0.135	0.177	0.104	0.174	0.15	0.091	0.07	0.085	0.118	0.104	0.05	0.177	0.1	0.12	0.359	0.18	0.2	0.154	0.103	0.169	0.06
[Clostridium] saccharolyticum	0.079	0.146	0.118	0.095	0.086	0.07	0.065	0.098	0.087	0.081	0.073	0.046	0.073	0.115	0.106	0.108	0.241	0.093	0.106	0.056	0.18	0.099	0.082	0.082	0.106	0.103	0.107	0.077	0.164	0.239	0.105	0.083	0.128	0.059	0.069	0.082	0.053	0.157	0.025	0.132	0.091	0.128	0.145	0.115	0.172	0.106	0.068	0.188	0.052
Barnesiella viscericola	0.076	0.265	0.198	0.143	0.098	0.058	0.127	0.087	0.041	0.22	0.105	0.151	0.106	0.073	0.035	0.26	0.147	0.188	0.074	0.07	0.114	0.126	0.332	0.327	0.229	0.138	0.085	0.061	0.151	0.061	0.023	0.149	0.157	0.126	0.249	0.238	0.263	0.103	0.101	0.245	0.095	0.014	0.138	0.115	0.103	0.127	0.094	0.064	0.104
[Eubacterium] cellulosolvens	0.074	0.125	0.126	0.099	0.091	0.047	0.048	0.118	0.055	0.039	0.054	0.066	0.068	0.087	0.112	0.101	0.1	0.085	0.123	0.065	0.212	0.101	0.099	0.098	0.101	0.078	0.076	0.046	0.07	0.108	0.081	0.118	0.116	0.06	0.053	0.079	0.054	0.054	0.026	0.116	0.068	0.067	0.085	0.141	0.147	0.111	0.07	0.107	0.044
Oscillibacter sp. PEA192	0.068	0.071	0.25	0.205	0.193	0.039	0.047	0.099	0.073	0.138	0.172	0.048	0.059	0.434	0.098	0.098	0.075	0.234	0.15	0.116	0.027	0.116	0.121	0.19	0.3	0.025	0.073	0.15	0.078	0.098	0.03	0.139	0.171	0.298	0.085	0.174	0.117	0.057	0	0.126	0.051	0.013	0.09	0.234	0.092	0.234	0.283	0.049	0.05
Intestinimonas butyriciproducens	0.064	0.175	0.345	0.381	0.443	0.064	0.101	0.195	0.12	0.148	0.301	0.106	0.141	0.731	0.112	0.245	0.159	0.589	0.292	0.107	0.146	0.248	0.266	0.413	0.485	0.045	0.136	0.072	0.132	0.227	0.169	0.192	0.287	0.839	0.095	0.265	0.286	0.093	0.025	0.299	0.036	0.042	0.095	0.677	0.264	0.388	0.791	0.141	0.151
Clostridium sp. SY8519	0.063	0.134	0.164	0.115	0.098	0.056	0.058	0.155	0.103	0.05	0.065	0.038	0.078	0.117	0.103	0.122	0.06	0.109	0.131	0.085	0.161	0.096	0.102	0.093	0.132	0.07	0.175	0.042	0.089	0.113	0.099	0.105	0.135	0.116	0.044	0.082	0.059	0.09	0.022	0.13	0.212	0.064	0.07	0.147	0.211	0.139	0.137	0.162	0.049
Christensenella minuta	0.062	0.05	0.25	0.123	0.115	0.033	0.111	0.062	0.048	0.024	0.033	0.035	0.071	0.304	0.03	0.099	0.028	0.114	0.195	0.049	0.043	0.08	0.077	0.075	0.17	0.032	0.076	0.039	0.106	0.16	0.078	0.048	0.23	0.115	0.059	0.074	0.121	0.042	0	0.434	0.029	0.033	0.088	0.095	0.191	0.057	0.135	0.103	0.054
Collinsella aerofaciens	0.055	3.104	0.963	0.123	0.308	0.289	0.048	0.593	0.048	0.047	0.23	2.592	0.529	0.32	0.253	0.296	0.031	0.703	0.269	0.022	1.296	0.314	1.251	1.06	0.129	0.165	1.797	0.296	0.144	0.026	0.098	0.209	0.479	0.092	0.312	1.683	0.36	0.069	0.065	0.313	0.076	0.07	0.302	1.068	0.182	0.477	0.118	0.041	0.735
Anaerostipes rhamnosivorans	0.054	0.082	0.099	0.094	0.063	0.035	0.039	0.09	0.051	0.054	0.046	0.036	0.056	0.071	0.083	0.076	0.068	0.06	0.083	0.042	0.149	0.07	0.078	0.08	0.082	0.057	0.066	0.044	0.062	0.094	0.071	0.102	0.101	0.048	0.034	0.05	0.038	0.059	0.025	0.087	0.056	0.073	0.111	0.106	0.115	0.086	0.054	0.094	0.036
Eubacterium limosum	0.05	0.032	0.048	0.051	0.069	0.022	0.017	0.056	0.02	0.016	0.039	0.02	0.068	0.182	0.029	0.048	0.044	0.057	0.054	0.024	0.086	0.042	0.03	0.031	0.055	0.019	0.032	0.074	0.029	0.056	0.036	0.072	0.089	0.046	0.017	0.036	0.029	0.031	0	0.108	0.017	0.022	0.046	0.068	0.092	0.045	0.052	0.046	0.025
Prevotella intermedia	0.049	1.925	0.068	0.136	0.052	0.064	0.591	0.021	0.02	0.07	0.018	1.507	0.032	0.052	0.019	1.237	0.041	0.981	0.023	0.049	0.841	0.047	1.656	1.595	0.34	0.051	0.048	0.04	0.055	0.049	0.024	0.952	0.318	0.248	2.295	1.942	2.17	0.456	0.767	0.114	0.023	0.01	1.344	0.037	0.28	0.056	0.237	0.58	0.755
Butyrivibrio fibrisolvens	0.048	0.116	0.142	0.105	0.052	0.033	0.061	0.09	0.059	0.028	0.037	0.048	0.06	0.061	0.078	0.085	0.059	0.058	0.082	0.046	0.136	0.075	0.089	0.087	0.079	0.042	0.069	0.032	0.061	0.078	0.068	0.103	0.105	0.051	0.058	0.069	0.053	0.043	0.02	0.082	0.056	0.049	0.095	0.096	0.124	0.076	0.059	0.091	0.032
Lachnoanaerobaculum umeaense	0.043	0.066	0.104	0.074	0.038	0.026	0.045	0.07	0.042	0.04	0.037	0.024	0.045	0.056	0.064	0.056	0.036	0.04	0.066	0.034	0.099	0.057	0.057	0.053	0.056	0.033	0.065	0.033	0.054	0.068	0.054	0.079	0.074	0.036	0.038	0.045	0.032	0.043	0.017	0.059	0.051	0.038	0.05	0.072	0.102	0.055	0.041	0.063	0.021
Butyrivibrio proteoclasticus	0.043	0.111	0.144	0.095	0.052	0.029	0.062	0.087	0.06	0.028	0.04	0.039	0.059	0.062	0.066	0.082	0.04	0.053	0.08	0.041	0.124	0.063	0.085	0.081	0.074	0.044	0.063	0.029	0.052	0.073	0.06	0.091	0.091	0.047	0.054	0.073	0.055	0.039	0.016	0.066	0.05	0.045	0.069	0.094	0.113	0.072	0.051	0.07	0.026
Lachnoclostridium phytofermentans	0.041	0.07	0.1	0.081	0.047	0.033	0.038	0.07	0.047	0.034	0.037	0.03	0.049	0.061	0.065	0.066	0.056	0.042	0.079	0.034	0.129	0.061	0.065	0.061	0.071	0.043	0.059	0.029	0.05	0.081	0.051	0.081	0.081	0.036	0.042	0.046	0.033	0.041	0.017	0.066	0.056	0.046	0.052	0.088	0.111	0.066	0.039	0.075	0.02
Muribaculum sp. TLL-A4	0.041	0.143	0.113	0.017	0.029	0.017	0.071	0.022	0	0.037	0.036	0.118	0.017	0.023	0	0.059	0.02	0.111	0	0.026	0.058	0.026	0.187	0.187	0.138	0.019	0.018	0	0.035	0.026	0	0.106	0.025	0.035	0.163	0.171	0.183	0.047	0.071	0.031	0	0	0.107	0.016	0.043	0.037	0.032	0.048	0.064
Enterococcus faecium	0.039	0.061	0.083	0.113	0.099	0.019	0.027	0.074	0.039	0.043	0.067	0.036	0.034	0.206	0.109	0.048	0.035	0.06	0.067	0.056	0.156	0.107	0.049	0.043	0.063	0.026	0.089	0.057	0.057	0.073	0.086	0.054	0.074	0.097	0.056	0.054	0.051	0.045	0.025	0.055	0.049	0.027	0.192	0.067	0.102	0.065	0.128	0.086	0.054
Butyrivibrio hungatei	0.038	0.09	0.133	0.096	0.039	0.029	0.051	0.071	0.052	0.028	0.031	0.036	0.057	0.047	0.066	0.064	0.037	0.046	0.072	0.036	0.121	0.066	0.069	0.067	0.068	0.042	0.058	0.025	0.051	0.07	0.051	0.092	0.092	0.038	0.041	0.059	0.042	0.036	0.014	0.061	0.045	0.037	0.075	0.08	0.107	0.061	0.041	0.071	0.023
Parabacteroides sp. CT06	0.037	0.047	0.071	0.107	0.057	0.075	0.112	0.043	0.066	0.284	0.096	0.035	0.049	0.786	0.056	0.04	0.022	0.066	0.021	0.034	0.023	0.067	0.047	0.049	0.052	0.174	0.029	0.067	0.052	0.059	0.018	0.017	0.051	0.086	0.035	0.024	0.068	0.076	0.278	0.057	0.063	0.078	0.062	0.034	0.067	0.2	0.051	0.013	0.033
Ruminococcus sp. JE7A12	0.037	0.061	0.125	0.123	1.211	0.017	0.114	0.084	0.015	0	0.111	0.05	0.049	0.065	0.028	0.11	0.011	0.085	0.043	0.2	0.066	0.033	0.099	0.062	0.065	0.015	0.062	0.016	0.111	0.036	0.039	0.076	0.064	0.03	0.047	0.06	0.071	0.022	0.014	0.119	0.059	0	0.028	0.078	0.14	0.165	0.034	0.047	0.045
Clostridium botulinum	0.033	0.099	0.098	0.071	0.03	0.028	0.053	0.047	0.041	0.026	0.037	0.04	0.058	0.08	0.042	0.117	0.034	0.047	0.097	0.034	0.12	0.051	0.083	0.063	0.057	0.035	0.071	0.025	0.045	0.05	0.044	0.121	0.076	0.068	0.078	0.075	0.063	0.046	0.023	0.072	0.148	0.025	0.036	0.07	0.095	0.058	0.073	0.041	0.028
Oscillibacter valericigenes	0.03	0.112	0.218	0.212	0.232	0.022	0.041	0.092	0.046	0.053	0.195	0.057	0.058	0.363	0.044	0.135	0.049	0.246	0.158	0.06	0.044	0.135	0.153	0.273	0.235	0.019	0.072	0.026	0.074	0.096	0.034	0.086	0.186	0.331	0.042	0.155	0.15	0.048	0	0.149	0.01	0.01	0.025	0.349	0.105	0.228	0.331	0.068	0.082
Bacteroides coprosuis	0.03	0.218	0.058	0.03	0.038	0.022	0.027	0.014	0	0.035	0.02	0.113	0.014	0.019	0.013	0.082	0.038	0.096	0.043	0.051	0.074	0.049	0.161	0.148	0.13	0.022	0.047	0.01	0.058	0.041	0.019	0.09	0.056	0.049	0.151	0.087	0.139	0.036	0.039	0.073	0.013	0	0.076	0.032	0.028	0.059	0.043	0.017	0.055
Alistipes sp. 6CPBBH3	0.029	0.101	0.166	0.246	0.788	0.127	0.066	0.219	0.047	0.502	0.321	0.071	0.309	0.134	0.077	0.186	0.045	0.084	0.178	0.04	0.014	0.145	0.356	0.398	0.4	0.056	0.074	0.038	0.146	0.078	0.029	0.076	0.112	0.755	0.085	0.119	0.041	0.032	0.05	0.333	0.036	0.015	0.042	0.699	0.093	0.41	0.624	0	0.044
Muribaculum intestinale	0.026	0.146	0.077	0.032	0.049	0.022	0.066	0	0	0.043	0.017	0.08	0.024	0.03	0	0.077	0.013	0.115	0.012	0.014	0.059	0.019	0.13	0.134	0.127	0.026	0.026	0	0.033	0.035	0.01	0.097	0.028	0.031	0.117	0.113	0.139	0.059	0.047	0.037	0	0	0.064	0.032	0.038	0.03	0.026	0.03	0.053
Prevotella dentalis	0.025	1.612	0.036	0.088	0.03	0.015	0.59	0	0	0.033	0	1.269	0	0.04	0	0.956	0.017	0.841	0.013	0.017	0.841	0.024	1.536	1.502	0.277	0.026	0.02	0	0.034	0.02	0	1.121	0.265	0.241	2.03	1.78	1.84	0.39	0.678	0.053	0	0	1.152	0.016	0.25	0.032	0.227	0.635	0.645
Alistipes sp. 3BBH6	0.025	0.015	0.068	0.09	0.168	0.02	0.045	1.02	0.079	0.117	0.321	0	0.109	0.073	0.024	0.4	0.296	0.084	0.12	0.192	0	0.118	0.298	0.415	0.392	0.061	0.024	0.238	0.098	0.151	0	0.023	0.793	0.336	0.015	0.014	0.013	0.038	0	0.063	0.01	0	0	0.128	0.02	0.089	0.284	0	0.04
Prevotella denticola	0.023	1.302	0.038	0.085	0.032	0.015	0.473	0	0	0.028	0.01	1.056	0.01	0.033	0.01	0.863	0.026	0.695	0.01	0.024	0.54	0.031	1.153	1.141	0.192	0.025	0.026	0	0.043	0.021	0.01	0.753	0.224	0.151	1.76	1.484	1.714	0.326	0.516	0.063	0	0	0.952	0.019	0.224	0.031	0.14	0.418	0.526
Ruminococcus bicirculans	0.022	0.117	1.101	1.396	4.227	0.018	0.325	3.78	0.064	0.022	0.043	0.047	0.755	0.188	5.053	1.13	0.028	0.088	4.853	11.442	0.095	9.388	1.928	2.136	3.179	0.043	0.457	0.029	5.649	0.056	0.426	0.614	1.774	1.158	0.053	1.869	0.428	0.037	0.013	0.094	0.044	0.017	0.042	0.352	0.212	1.219	1.061	0.197	0.06
Streptococcus pasteurianus	0.022	0.024	0.031	0.063	0.016	0.037	0.013	0.035	0.023	0.021	0.028	0.012	0.018	0.042	0.073	0.029	0.01	0.026	0.041	0.025	0.056	0.025	0.03	0.027	0.037	0.014	0.068	0.033	0.025	0.054	0.031	0.027	0.035	0.027	0.02	0.02	0.015	0.03	0	0.035	0.035	0.011	0.019	0.03	0.042	0.029	0.032	0.019	0.01
Prevotella ruminicola	0.021	3.142	0.054	0.222	0.048	0.016	0.573	0.015	0	0.022	0.011	2.421	0.011	0.059	0.011	2.089	0.045	1.563	0.015	0.045	1.477	0.047	2.827	2.783	0.5	0.025	0.046	0	0.072	0.021	0.013	1.465	0.525	0.351	3.829	2.895	3.335	0.371	0.776	0.089	0	0	2.23	0.03	0.233	0.045	0.339	1.045	1.222
Clostridium perfringens	0.021	0.064	0.053	0.034	0.011	0.017	0.016	0.024	0.024	0.01	0.025	0.031	0.021	0.066	0.029	0.104	0.011	0.015	0.046	0.016	0.081	0.036	0.039	0.029	0.025	0.013	0.064	0.018	0.027	0.029	0.037	0.063	0.036	0.029	0.054	0.032	0.022	0.023	0.013	0.026	0.113	0.014	0.017	0.044	0.061	0.027	0.032	0.022	0.012
Alistipes sp. Marseille-P5997	0.021	0.514	0.116	0.165	0.21	0.044	0.556	0.125	0.061	0.189	0.114	0.862	0.173	0.058	0.079	1.215	0.07	0.446	0.087	0.049	0.054	0.1	0.479	0.526	0.158	0.038	0.044	0.016	0.103	0.049	0.01	0.383	0.101	0.669	2.096	1.118	1.366	0.156	0.356	0.118	0.02	0	0.721	0.159	0.365	0.196	0.577	0.386	0.298
Porphyromonas gingivalis	0.02	0.133	0.04	0.016	0.027	0.016	0.039	0.01	0	0.028	0	0.145	0.011	0.023	0	0.149	0.018	0.07	0.011	0.018	0.033	0.024	0.08	0.078	0.038	0.022	0.023	0	0.028	0.019	0.01	0.049	0.051	0.029	0.103	0.131	0.134	0.03	0.032	0.034	0	0	0.057	0.021	0.03	0.027	0.026	0.027	0.041
Tannerella forsythia	0.02	0.075	0.041	0.019	0.038	0.014	0.048	0.011	0	0.033	0	0.06	0.016	0.044	0.011	0.077	0.022	0.053	0.018	0.021	0.04	0.03	0.097	0.096	0.049	0.023	0.03	0.016	0.039	0.026	0.011	0.064	0.032	0.037	0.104	0.091	0.095	0.039	0.02	0.039	0.017	0	0.055	0.03	0.045	0.037	0.03	0.015	0.031
Campylobacter jejuni	0.02	0.032	0.052	0.15	0.201	0.034	0.031	0.062	0.037	0.035	0.04	0.021	0.035	0.134	0.065	0.023	0.203	0.056	0.036	0.022	0.127	0.022	0.026	0.023	0.037	0.064	0.064	0.018	0.042	0.039	0.038	0.034	0.059	0.017	0.035	0.033	0.015	0.104	0	0.056	0.049	0.12	0.028	0.061	0.122	0.038	0.018	0.044	0.015
Eubacterium maltosivorans	0.019	0.031	0.024	0.056	0.036	0.011	0.015	0.034	0.026	0.013	0.018	0.013	0.041	0.056	0.025	0.023	0.015	0.029	0.021	0.021	0.141	0.017	0.013	0.019	0.037	0.016	0.031	0.012	0.017	0.032	0.025	0.012	0.024	0.029	0.012	0.017	0.029	0.031	0	0.017	0.021	0	0.017	0.04	0.05	0.028	0.033	0.027	0.016
Herbinix luporum	0.019	0.04	0.062	0.056	0.023	0.014	0.028	0.041	0.026	0.018	0.018	0.015	0.028	0.036	0.032	0.036	0.024	0.022	0.04	0.018	0.06	0.033	0.039	0.034	0.045	0.019	0.031	0.014	0.027	0.035	0.028	0.041	0.048	0.025	0.011	0.027	0.016	0.02	0	0.033	0.024	0.023	0.024	0.042	0.053	0.035	0.028	0.038	0.012
Veillonella dispar	0.019	0.165	0.011	0	0	0.022	0	0.018	0.126	0	0.016	0	0.012	0	0.014	0.017	0	0	0.052	0.032	0.092	0.019	0.017	0.015	0	0	0.136	0	0.067	0.043	0.121	0.033	0.016	0	0.036	0.023	0.028	0.042	0.157	0.021	0.05	0.01	0.01	0	0.014	0	0	0	0
Proteiniphilum saccharofermentans	0.018	0.107	0.038	0.017	0.031	0.013	0.017	0.01	0	0.023	0.011	0.062	0.011	0.023	0	0.075	0.025	0.053	0.013	0.025	0.043	0.03	0.096	0.096	0.043	0.019	0.03	0	0.044	0.022	0	0.045	0.027	0.032	0.083	0.069	0.07	0.018	0.014	0.05	0.012	0	0.059	0.021	0.021	0.029	0.026	0.019	0.037
Akkermansia muciniphila	0.017	0.042	0.041	0.9	0.129	0	0.017	0.019	0.038	0.022	0.023	0.025	0.041	1.163	0.026	0.034	0.039	0.047	0.023	0.091	0.033	0.022	0.049	0.053	0.034	0.019	0.037	0.286	0.044	0.033	0.037	0.027	0.278	0.243	0.038	0.039	0.055	0.018	0.015	0.027	0.013	0.011	0.028	0.043	0.029	0.027	0.323	0.034	0.069
Streptococcus parasanguinis	0.017	0.081	0	0	0	0	0	0.055	0.024	0	0.029	0	0	0	0	0	0.036	0	0.034	0.034	0.087	0.025	0	0	0	0	0.031	0.018	0	0.084	0.064	0.115	0	0.073	0.017	0.016	0.036	0.032	0.023	0	0.015	0	0	0	0.049	0	0.097	0	0.016
Christensenella massiliensis	0.017	0.031	0.038	0.044	0.036	0	0.01	0.036	0.018	0.015	0.022	0.015	0.021	0.052	0.02	0.031	0.011	0.041	0.03	0.026	0.026	0.023	0.031	0.036	0.038	0.01	0.015	0.01	0.018	0.031	0.017	0.024	0.038	0.04	0.015	0.024	0.028	0.017	0	0.032	0.01	0.012	0.031	0.052	0.033	0.036	0.044	0.031	0.019
Paeniclostridium sordellii	0.017	0.046	0.018	0.011	0	0	0.032	0.017	0	0	0	0	0.014	0.038	0.012	0.036	0.016	0.019	0.038	0	0.021	0.01	0	0	0	0.014	0.027	0.013	0.011	0.012	0.014	0.038	0.055	0.02	0.01	0.022	0.01	0.019	0.01	0.01	0.022	0	0.012	0.01	0.02	0.012	0.025	0	0
Erysipelotrichaceae bacterium SG0102	0.017	0.04	0.028	0.021	0.014	0	0.01	0.023	0.014	0	0	0.022	0.012	0.022	0.02	0.028	0.015	0.017	0.02	0.011	0.025	0.017	0.071	0.067	0.019	0	0.124	0	0.014	0.019	0.016	0.099	0.023	0.015	0.125	0.024	0.038	0.013	0	0.023	0.027	0.011	0.032	0.024	0.028	0.026	0.02	0.024	0.011
Clostridium pasteurianum	0.017	0.068	0.044	0.032	0.014	0.014	0.017	0.02	0.016	0.011	0.015	0.032	0.021	0.036	0.019	0.048	0.018	0.02	0.043	0.014	0.05	0.036	0.034	0.027	0.027	0.017	0.038	0	0.023	0.024	0.019	0.06	0.029	0.025	0.039	0.033	0.027	0.027	0	0.03	0.068	0.012	0.032	0.025	0.041	0.028	0.025	0.031	0.023
Monoglobus pectinilyticus	0.016	0.049	0.183	0.095	0.047	0.022	0.025	0.057	0.019	0.034	0.03	0.024	0.028	0.112	0.097	0.06	0.043	0.057	0.069	0.029	0.097	0.048	0.059	0.051	0.059	0.015	0.088	0.015	0.065	0.048	0.079	0.068	0.05	0.064	0.03	0.094	0.029	0.025	0	0.058	0.052	0.016	0.017	0.046	0.058	0.101	0.075	0.062	0.052
Veillonella parvula	0.016	0.29	0.034	0	0	0.028	0.014	0.029	0.116	0	0.026	0.013	0.013	0	0.021	0.036	0.013	0.012	0.081	0.061	0.105	0.023	0.02	0.017	0.021	0.011	0.207	0	0.299	0.029	0.165	0.042	0.029	0	0.061	0.031	0.03	0.256	3.884	0.025	0.075	0.042	0.192	0	0	0	0	0.025	0
Clostridium butyricum	0.016	0.056	0.051	0.031	0.013	0.014	0.023	0.025	0.02	0	0.022	0.011	0.024	0.035	0.021	0.054	0.018	0.03	0.043	0.016	0.078	0.03	0.035	0.028	0.024	0.015	0.052	0.01	0.025	0.026	0.031	0.067	0.036	0.024	0.042	0.04	0.031	0.029	0.021	0.034	0.072	0.018	0.024	0.041	0.051	0.03	0.026	0.026	0
Alistipes sp. 5CBH24	0.015	0.017	0.116	0.181	0.115	0	0.018	0.173	0.022	0.142	0.082	0.019	0.189	0.056	0.053	0.126	0.033	0.026	0.069	0	0	0.125	0.238	0.258	0.14	0.032	0.018	0.011	0.05	0.039	0	0.042	0.137	0.686	0.03	0.019	0.035	0	0.01	0.101	0.012	0.073	0.01	0.188	0.075	0.228	0.568	0	0.025
Eubacterium callanderi	0.014	0.013	0.024	0.025	0.019	0	0.01	0.033	0.01	0.01	0.084	0	0.013	0.036	0.018	0.02	0.016	0.019	0.026	0.011	0.022	0.015	0.016	0.019	0.018	0.024	0.053	0.021	0.014	0.013	0.021	0.014	0.019	0.03	0.014	0.02	0.013	0.011	0	0.02	0.011	0.01	0.014	0.027	0.021	0.021	0.034	0.017	0.011
Petrimonas mucosa	0.014	0.072	0.029	0.012	0.025	0.026	0.036	0.013	0	0.028	0	0.039	0.011	0.019	0	0.048	0.012	0.067	0.011	0.012	0.055	0.018	0.136	0.134	0.036	0.01	0.018	0	0.023	0.016	0	0.211	0.024	0.025	0.078	0.105	0.088	0.021	0.034	0.026	0.012	0	0.048	0.025	0.018	0.017	0.022	0.032	0.059
Prevotella jejuni	0.014	0.628	0.02	0.049	0.012	0.013	0.156	0	0	0.012	0	0.496	0.014	0.018	0.013	0.421	0	0.332	0	0.011	0.301	0.017	0.585	0.556	0.101	0	0.027	0	0.019	0	0.019	0.32	0.129	0.083	0.843	0.632	0.726	0.09	0.175	0.031	0	0	0.484	0.014	0.095	0.016	0.077	0.234	0.253
Bifidobacterium breve	0.014	0.032	0.038	0.013	0.034	0.013	0	0.015	0	0	0.022	0.04	0.015	0.091	0.04	0.02	0.082	0.026	0.05	0.04	0.079	0.031	0.024	0.023	0.019	0.012	0.028	0.022	0.025	0.055	0.026	0.027	0.025	0.019	0.036	0.021	0.02	0.013	0.079	0.088	0	0.014	0.035	0.084	0.049	0.027	0.023	0.04	0.17
Ruminococcus champanellensis	0.013	0.108	0.294	0.362	0.102	0.016	0.044	0.13	0.019	0.015	0.05	0.032	0.059	0.343	0.123	0.103	0.027	0.101	0.145	0.133	0.054	0.129	0.106	0.109	0.223	0.013	0.074	0.013	0.182	0.042	0.04	0.091	0.322	0.096	0.062	0.169	0.055	0.021	0	0.047	0.013	0.013	0.029	0.158	0.07	0.139	0.111	0.063	0.132
Burkholderiales bacterium YL45	0.013	0	0.018	0.065	0.022	0.035	0.026	0.051	0	0.074	0	0.027	0.053	0	0.058	0	0	0.096	0.017	0	0.022	0	0	0	0.024	0.038	0.021	0.017	0.045	0.016	0.061	0	0	0	0	0	0	0.085	0.078	0.049	0	0.079	0	0	0.06	0.012	0	0.039	0.021
Alistipes sp. 5CPEGH6	0.013	0.075	0.162	0.331	0.254	0.026	0.081	0.132	0.034	0.224	0.146	0.039	0.219	0.037	0.186	0.162	0.149	0.102	0.114	0.031	0.013	0.098	0.382	0.448	0.233	0.045	0.036	0.02	0.078	0.051	0.013	0.087	0.074	0.694	0.066	0.073	0.066	0.102	0.02	0.168	0.023	0	0.032	0.154	0.071	0.88	0.591	0.011	0.046
Klebsiella pneumoniae	0.013	0.075	0.118	0.019	0.011	0	0.034	0.022	0.653	0.271	0.83	0.01	0	0.01	0	0.068	0.115	0.018	0.08	0.079	0.068	0.181	0.02	0	0.013	0.012	0.025	0	0.012	0.017	0.057	0.014	0.083	1.124	0.038	0.949	0.014	0.101	0.026	0.035	0	0	0.03	0.057	0.038	0.473	1.332	0.028	0.053
Tannerella sp. oral taxon HOT-286	0.013	0.077	0.024	0.016	0.017	0	0.064	0	0	0.023	0.022	0.064	0.011	0.022	0	0.05	0	0.056	0	0.011	0.029	0.012	0.074	0.076	0.029	0.018	0.013	0	0.016	0	0.012	0.082	0.029	0.032	0.09	0.094	0.101	0.042	0	0.011	0	0	0.051	0.012	0.039	0.019	0.03	0.016	0.038
Prevotella fusca	0.013	1.44	0.037	0.095	0.029	0.012	0.254	0	0	0.015	0	1.117	0	0.023	0	0.937	0.02	0.675	0	0.023	0.647	0.036	1.124	1.099	0.22	0.012	0.024	0	0.039	0.012	0	0.629	0.216	0.137	1.609	1.189	1.414	0.211	0.338	0.052	0	0	0.834	0.016	0.125	0.019	0.131	0.423	0.522
Selenomonas ruminantium	0.013	0.036	0.025	0.019	0.017	0	0.013	0.019	0.01	0.01	0.012	0.021	0.012	0.053	0.013	0.026	0.011	0.029	0.021	0.012	0.026	0.017	0.078	0.136	0.073	0	0.013	0.01	0.014	0.019	0.014	0.029	0.024	0.023	0.042	0.028	0.042	0.011	0	0.021	0.021	0	0.027	0.025	0.026	0.02	0.026	0.021	0.018
Paludibacter propionicigenes	0.013	0.041	0.03	0.013	0.023	0.011	0.021	0	0	0.02	0	0.03	0	0.015	0	0.031	0.018	0.037	0.012	0.02	0.014	0.023	0.053	0.055	0.024	0.01	0.023	0	0.03	0.015	0.011	0.033	0.018	0.019	0.057	0.045	0.044	0.021	0.02	0.04	0	0	0.037	0.019	0.019	0.021	0.016	0.019	0.024
Prevotella enoeca	0.013	0.73	0.021	0.047	0.017	0	0.195	0	0	0.015	0	0.544	0	0.015	0	0.46	0.012	0.345	0	0.011	0.338	0.013	0.567	0.529	0.109	0.013	0.014	0	0.017	0.011	0	0.323	0.121	0.081	0.779	0.637	0.684	0.124	0.232	0.034	0	0	0.486	0.011	0.088	0.013	0.076	0.241	0.287
Anaerotignum propionicum	0.012	0.04	0.049	0.052	0.03	0.018	0.012	0.03	0.037	0.032	0.048	0.018	0.027	0.031	0.035	0.033	0.014	0.062	0.026	0.02	0.041	0.036	0.041	0.052	0.047	0.02	0.023	0.03	0.028	0.035	0.022	0.035	0.033	0.035	0.021	0.024	0.051	0.037	0	0.046	0.042	0.014	0.022	0.042	0.061	0.045	0.038	0.032	0.028
Prevotella melaninogenica	0.012	1.614	0.031	0.115	0.021	0	0.238	0	0	0.017	0	1.328	0	0.035	0	1.129	0.017	0.801	0.01	0.024	0.796	0.025	1.391	1.356	0.26	0	0.024	0	0.03	0.02	0.01	0.73	0.275	0.186	1.976	1.446	1.736	0.18	0.451	0.052	0	0	1.144	0.016	0.122	0.025	0.177	0.515	0.659
Bacillus cereus	0.012	0.022	0.023	0.019	0	0	0	0.016	0	0	0.011	0.016	0.012	0.025	0.015	0.021	0.014	0.021	0.021	0	0.026	0.017	0.027	0.022	0.012	0.01	0.017	0	0.014	0.021	0.011	0.024	0.019	0.011	0.028	0.026	0.022	0.012	0	0.023	0.026	0	0.019	0.018	0.024	0.018	0.012	0.019	0.018
Muribaculum sp. H5	0.012	0.136	0.073	0.019	0.029	0.017	0.06	0.022	0	0.028	0.01	0.082	0.017	0.019	0.014	0.079	0.029	0.113	0.012	0.037	0.056	0.027	0.128	0.134	0.092	0.027	0.023	0.01	0.041	0.028	0	0.074	0.035	0.038	0.138	0.14	0.151	0.089	0.036	0.078	0	0	0.068	0.019	0.045	0.031	0.033	0.026	0.05
Cellulosilyticum sp. WCF-2	0.011	0	0.018	0	0	0	0	0	0.011	0	0.011	0	0	0	0.013	0.011	0	0.012	0	0	0.014	0.07	0	0	0	0	0.049	0	0.013	0.011	0.015	0.013	0.014	0	0	0	0	0.012	0	0.01	0.017	0	0	0.012	0.011	0.013	0	0	0
Prevotella oris	0.011	1.774	0.028	0.128	0.022	0	0.326	0	0	0.017	0	1.401	0	0.03	0	1.215	0.017	0.868	0	0.018	0.846	0.019	1.569	1.467	0.282	0.012	0.023	0	0.033	0.014	0	0.807	0.296	0.21	2.085	1.635	1.872	0.216	0.614	0.055	0	0	1.196	0.015	0.144	0.02	0.205	0.554	0.686
Streptococcus salivarius	0.011	0.334	0.02	0.036	0	0.018	0	0.162	0.049	0	0.129	0	0.022	0	0.048	0.013	0	0.019	0.056	0.101	0.418	0.04	0.108	0.05	0.036	0.034	0.087	0.02	0.029	0.217	0.197	0.558	0.047	0.249	0.068	0.065	0.054	0.059	0.101	0.014	0.031	0	0.019	0.03	0.252	0.07	0.341	0	0.055
Christensenella sp. Marseille-P3954	0.011	0.034	0.048	0.056	0.059	0.011	0.012	0.038	0.014	0.014	0.031	0.013	0.026	0.098	0.019	0.037	0.019	0.044	0.04	0.024	0.023	0.028	0.029	0.038	0.054	0	0.02	0.01	0.025	0.027	0.019	0.021	0.051	0.063	0.018	0.036	0.03	0.016	0	0.03	0.01	0	0.015	0.092	0.039	0.051	0.07	0.029	0.032
Ruminococcus albus	0.011	0.05	0.231	0.139	0.053	0.012	0.029	0.054	0.012	0	0.02	0.015	0.038	0.1	0.04	0.041	0.016	0.038	0.061	0.093	0.037	0.093	0.047	0.044	0.066	0.014	0.034	0	0.046	0.028	0.027	0.04	0.096	0.035	0.032	0.056	0.044	0.021	0	0.032	0.016	0.011	0.015	0.05	0.046	0.058	0.038	0.034	0.037
Clostridium saccharoperbutylacetonicum	0.011	0.027	0.034	0.024	0.01	0	0.015	0.015	0.014	0	0.011	0	0.015	0.025	0.016	0.032	0.011	0.011	0.033	0.011	0.045	0.019	0.029	0.024	0.018	0.01	0.029	0	0.018	0.019	0.017	0.037	0.023	0.017	0.022	0.021	0.015	0.016	0	0.027	0.038	0.011	0.017	0.024	0.034	0.022	0.018	0.018	0
Chitinophaga pinensis	0.01	0.038	0.019	0.014	0.019	0	0.013	0	0	0.014	0	0.025	0	0.015	0	0.03	0.011	0.035	0	0.016	0.021	0.017	0.048	0.05	0.022	0.01	0.014	0	0.022	0	0	0.031	0.017	0.022	0.071	0.057	0.064	0.014	0.014	0.019	0	0	0.042	0.012	0.015	0.018	0.019	0.027	0.016
Ruminococcaceae bacterium CPB6	0.01	0.035	0.041	0.054	0.031	0.01	0.014	0.035	0	0.01	0.023	0.027	0.026	0.069	0.018	0.034	0.018	0.032	0.044	0.033	0.03	0.032	0.032	0.034	0.049	0.01	0.024	0	0.033	0.028	0.02	0.024	0.05	0.049	0.015	0.034	0.022	0.014	0	0.028	0.01	0	0.013	0.052	0.039	0.046	0.061	0.03	0.047
Salmonella enterica	0.01	0.02	0.018	0.013	0.011	0	0.019	0.011	0.01	0.044	0.05	0	0	0.026	0	0.03	0	0.014	0.013	0.011	0.021	0.011	0.028	0.027	0.015	0	0.01	0	0.026	0.012	0.013	0.02	0.03	0.064	0.036	0.025	0.016	0.014	0.022	0.018	0	0	0.018	0.021	0.018	0.019	0.076	0.018	0.017
Leptolyngbya sp. PCC 7376	0.01	0	0	0	0	0	0.013	0	0	0	0	0	0	0	0	0	0	0	0	0	0.055	0	0.018	0.014	0.016	0	0	0	0	0	0.016	0	0	0	0	0	0	0	0	0	0	0	0	0	0	0	0	0.011	0
Streptococcus suis	0.01	0.026	0.024	0.024	0.013	0	0.017	0.016	0.011	0	0.01	0	0.012	0.032	0.013	0.014	0	0.028	0.022	0.01	0.036	0.019	0.021	0.019	0.02	0.011	0.017	0	0.017	0.014	0.02	0.024	0.019	0.016	0.028	0.022	0.028	0.018	0	0.014	0.023	0	0.017	0.025	0.025	0.025	0.02	0.015	0.021
Faecalibaculum rodentium	0.01	0.026	0.035	0.016	0.031	0	0	0.019	0.016	0	0	0.013	0.013	0.03	0.014	0.031	0.017	0.016	0.028	0.026	0.029	0.02	0.02	0.022	0.022	0.013	0.017	0.01	0.023	0.023	0.059	0.027	0.026	0.025	0.03	0.021	0.025	0.016	0	0.018	0.018	0	0.047	0.029	0.033	0.035	0.031	0.024	0.018
Aminipila sp. JN-39	0.01	0.025	0.028	0.054	0.015	0	0	0.025	0	0.018	0.013	0.017	0.014	0.071	0.015	0.024	0.03	0.021	0.02	0	0.037	0.017	0.027	0.028	0.027	0	0.014	0	0.018	0.017	0.012	0.02	0.026	0.02	0.013	0.018	0.012	0.011	0	0.017	0	0.014	0.016	0.027	0.023	0.019	0.021	0.021	0.019
Streptococcus pneumoniae	0	0.029	0.011	0	0	0	0	0	0	0	0	0	0.01	0	0.014	0.011	0	0	0	0	0.013	0	0.013	0.01	0	0.015	0.011	0	0	0	0.01	0.022	0	0	0.014	0.013	0.014	0	0	0	0	0	0	0	0.014	0	0	0.012	0
Campylobacter coli	0	0	0.015	0.011	0.012	0	0.01	0.013	0.015	0	0	0.013	0.015	0.024	0	0.016	0	0.015	0.011	0	0.019	0.012	0.02	0.022	0.013	0	0.01	0	0.013	0.018	0.011	0	0.014	0.015	0	0	0.014	0.011	0	0.017	0.014	0	0	0.02	0.019	0.011	0.016	0.012	0
Fusobacterium ulcerans	0	0.01	0.013	0.012	0	0	0	0	0	0	0	0	0	0.01	0	0.014	0	0	0.014	0	0.015	0	0.012	0.01	0	0.069	0.013	0.055	0	0.014	0	0.032	0.011	0	0.012	0.011	0.01	0	0	0.01	0.022	0.41	0	0	0.013	0.01	0.01	0	0
Acidaminococcus fermentans	0	0.031	0.023	0.016	0.023	0	0.01	0.012	0	0	0.011	0.023	0.012	0.037	0.013	0.023	0.019	0.019	0.024	0	0.019	0.013	0.061	0.065	0.025	0.011	0.011	0	0.012	0.013	0.011	0.018	0.018	0.023	0.105	0.026	0.025	0.012	0.015	0.016	0	0	0.063	0.023	0.019	0.021	0.026	0.015	0.03
Clostridium beijerinckii	0	0.035	0.027	0.023	0	0	0.01	0.016	0.015	0	0.012	0	0.017	0.026	0.015	0.038	0	0.012	0.031	0.01	0.046	0.021	0.031	0.021	0.018	0	0.027	0	0.016	0.018	0.014	0.041	0.02	0.015	0.024	0.023	0.018	0.013	0	0.024	0.055	0	0.013	0.021	0.03	0.02	0.018	0.012	0
Lachnospiraceae bacterium oral taxon 500	0	0.017	0.029	0.023	0.013	0	0.012	0.02	0.018	0.01	0.014	0	0.019	0.026	0.018	0.018	0	0.016	0.019	0.011	0.026	0.019	0.022	0.02	0.023	0.01	0.018	0.011	0.015	0.016	0.017	0.016	0.022	0.022	0.012	0.017	0.013	0.012	0	0.017	0.015	0.012	0	0.029	0.023	0.022	0.025	0.017	0.01
Schaalia odontolytica	0	0.037	0	0	0	0	0.012	0	0	0	0	0	0	0.011	0	0	0.01	0.013	0	0	0.034	0.01	0.014	0	0	0.012	0.021	0.01	0	0.073	0.055	0.032	0	0.02	0.037	0.026	0.025	0.02	0.025	0	0	0.015	0	0.011	0.026	0.026	0.03	0	0.027
Eggerthella lenta	0	0.011	0.018	0.017	0.016	0.098	0	0.02	0.013	0.017	0.013	0.062	0	0.024	0.01	0.018	0.088	0.027	0.016	0.024	0.038	0	0.013	0.017	0.017	0	0	0.011	0.01	0.216	0	0.013	0.024	0.039	0	0.015	0.014	0.01	0	0.015	0.147	0	0.018	0.028	0.031	0.017	0.048	0.156	0.072
Paenibacillus donghaensis	0	0.02	0.011	0.012	0.01	0	0	0	0	0	0	0.011	0	0.012	0	0.021	0	0.013	0.011	0	0.021	0.012	0.019	0.019	0.013	0	0	0	0	0.01	0	0.012	0.015	0.014	0.015	0.015	0.01	0	0	0.011	0	0	0.012	0.012	0.012	0.012	0.016	0.014	0
Caproiciproducens sp. NJN-50	0	0.03	0.043	0.068	0.036	0.011	0.019	0.035	0.013	0.012	0.032	0.013	0.025	0.083	0.019	0.035	0.016	0.034	0.041	0.031	0.031	0.03	0.031	0.04	0.059	0.012	0.024	0	0.033	0.028	0.019	0.024	0.05	0.055	0.017	0.036	0.023	0.016	0	0.03	0	0	0.017	0.064	0.04	0.059	0.061	0.027	0.036
Prevotella sp. oral taxon 299	0	0.317	0.018	0.027	0.011	0	0.176	0	0	0.01	0	0.319	0	0	0	0.233	0.012	0.219	0	0.01	0.144	0.014	0.337	0.322	0.056	0	0.013	0	0.017	0.012	0	0.274	0.056	0.041	0.428	0.373	0.439	0.105	0.082	0.035	0	0	0.276	0.011	0.071	0.013	0.039	0.126	0.156
Dialister sp. Marseille-P5638	0	0.011	0.014	3.791	0.012	0	0	1.633	0	0	0	4.644	2.806	0.014	1.495	3.297	0	6.437	0.013	1.688	0.029	0.695	0.777	0.652	0.859	0.053	0.02	0	1.854	0	0.205	0.038	2.77	0.01	1.125	9.07	0.277	0	3.896	1.636	0.053	0.031	0.438	0.025	0.011	2.982	0.014	4.632	9.379
Clostridium sp. DL-VIII	0	0.022	0.029	0.014	0	0	0	0.015	0.01	0	0.01	0	0.015	0.02	0.016	0.025	0	0	0.027	0	0.034	0.019	0.017	0.013	0.015	0	0.027	0	0.011	0.013	0.015	0.031	0.019	0.015	0.02	0.016	0.01	0.012	0	0.02	0.044	0	0.011	0.023	0.025	0.015	0.015	0.014	0
Zunongwangia profunda	0	0.035	0	0	0	0	0	0	0	0	0	0.02	0	0	0	0.025	0	0.011	0	0	0.017	0	0.011	0.01	0	0	0	0	0	0	0	0	0	0	0.015	0.012	0.014	0	0	0	0	0	0.01	0	0	0	0	0	0
Streptococcus sp. HSISM1	0	0.062	0	0	0	0	0	0.029	0.013	0	0.026	0	0	0	0	0	0.034	0	0.018	0.021	0.062	0	0	0	0	0	0.027	0.011	0	0.059	0.023	0.075	0	0.039	0	0	0.021	0.021	0.011	0	0	0	0	0	0.024	0	0.052	0	0.014
Haemophilus parainfluenzae	0	0.316	0.076	0	0	0.047	0.138	0.034	0.436	0	0	0.113	0.031	0	0.037	0.038	0	0.021	0.148	0.108	0.255	0	0.018	0.015	0	0.076	0.17	0	0.221	0.014	0.191	0.027	0.018	0.01	0.041	0.017	0.028	0.13	0.019	0	0	0.048	0	0	0	0.017	0	0	0
Clostridium tetani	0	0.016	0.019	0.015	0	0	0	0	0	0	0	0.014	0	0.016	0	0.028	0	0	0.019	0	0.024	0.011	0.014	0.01	0.013	0	0.014	0	0	0.01	0.012	0.022	0.017	0.018	0.014	0.013	0	0	0	0.013	0.034	0	0	0.011	0.017	0.012	0.019	0	0
Clostridium novyi	0	0.017	0.026	0.013	0	0	0	0.012	0	0	0	0	0.011	0.019	0.012	0.023	0	0	0.023	0	0.029	0.013	0.018	0.013	0.013	0	0.017	0	0.011	0.011	0.01	0.028	0.016	0.021	0.016	0.014	0	0	0	0.018	0.044	0	0.014	0.016	0.025	0.016	0.021	0.01	0
Fermentimonas caenicola	0	0.043	0.017	0	0	0	0	0	0	0	0	0.025	0	0.01	0	0.021	0	0.019	0	0	0.022	0.01	0.034	0.035	0.017	0	0.014	0	0.014	0	0	0.015	0.014	0	0.023	0.022	0.023	0	0	0.021	0	0	0.02	0.011	0.01	0.011	0	0	0.015
Streptococcus mitis	0	0.059	0	0	0	0	0.011	0.01	0	0	0	0.013	0	0	0.022	0.019	0	0.019	0	0	0.02	0.013	0	0	0	0.047	0.018	0	0	0	0.016	0.026	0	0	0.02	0.023	0.011	0	0	0	0.015	0.012	0	0	0.018	0	0	0.025	0
Clostridium baratii	0	0.032	0.031	0.02	0	0	0.011	0.011	0	0	0	0	0.012	0.024	0.011	0.026	0	0	0.032	0	0.053	0.014	0.015	0.012	0.016	0	0.03	0	0.013	0.014	0.018	0.031	0.02	0.018	0.018	0.018	0.013	0.014	0	0.021	0.037	0	0.013	0.025	0.024	0.016	0.02	0.011	0.012
Clostridium cellulovorans	0	0.021	0.025	0.021	0	0	0	0.013	0.015	0	0.011	0.011	0.012	0.018	0	0.027	0.011	0.01	0.016	0	0.028	0.014	0.024	0.018	0.018	0	0.016	0	0.011	0.012	0	0.026	0.017	0.016	0.018	0.014	0.015	0.01	0	0.015	0.038	0	0	0.016	0.022	0.013	0.017	0.01	0
Ethanoligenens harbinense	0	0.04	0.045	0.074	0.037	0.013	0.011	0.041	0.012	0.01	0.027	0.02	0.027	0.085	0.019	0.039	0.021	0.043	0.037	0.025	0.025	0.031	0.034	0.046	0.055	0	0.021	0	0.031	0.03	0.019	0.029	0.055	0.063	0.028	0.052	0.036	0.015	0	0.029	0	0	0.028	0.071	0.037	0.051	0.075	0.034	0.042
Pseudopedobacter saltans	0	0.011	0.011	0	0.011	0	0	0	0	0	0	0	0	0	0	0.017	0	0.015	0	0	0.01	0	0.011	0.011	0	0	0	0	0.013	0	0	0	0	0	0.012	0	0	0	0	0.015	0	0	0.012	0	0	0.012	0	0	0
Clostridium isatidis	0	0.027	0.024	0.012	0	0	0	0	0	0	0	0	0	0.017	0	0.015	0	0.015	0.022	0	0.051	0.01	0.014	0.011	0.012	0	0.019	0	0	0	0.015	0.019	0.013	0.015	0.013	0.014	0.017	0.011	0	0.01	0.014	0	0	0.052	0.017	0	0.015	0	0
Enterococcus cecorum	0	0.015	0.017	0.011	0.011	0	0.01	0.011	0	0	0	0.011	0	0.019	0	0.015	0	0.01	0.014	0.014	0.021	0	0.02	0.014	0.011	0.01	0.014	0	0.018	0	0	0.012	0.012	0.011	0	0	0	0.01	0.012	0.017	0.012	0	0.387	0.012	0.016	0.012	0.013	0.012	0
Cupriavidus taiwanensis	0	0.013	0.014	0.011	0.022	0	0.01	0	0	0	0	0.01	0	0.019	0	0.018	0	0.019	0.012	0	0.015	0.01	0.023	0.027	0.014	0	0	0	0	0.012	0	0.025	0.014	0.014	0.015	0.016	0.017	0.011	0	0	0	0	0.017	0.014	0.013	0.014	0.016	0.016	0.01
Prevotella scopos	0	0.745	0.017	0.052	0	0	0.082	0	0	0.013	0	0.724	0	0.014	0	0.513	0	0.339	0	0.012	0.355	0.011	0.604	0.572	0.092	0	0.014	0	0.012	0	0	0.303	0.128	0.085	0.936	0.702	0.767	0.08	0.22	0.031	0	0	0.53	0.011	0.066	0.012	0.076	0.256	0.286
Pseudoflavitalea sp. 5GH32-13	0	0.035	0.011	0	0	0	0	0	0	0.01	0	0.022	0	0	0	0.013	0	0.018	0	0	0.017	0	0.032	0.031	0.014	0	0	0	0.014	0	0	0.01	0.011	0	0.038	0.029	0.025	0	0.01	0.011	0	0	0.017	0	0	0.011	0	0	0.013
Sphingobacterium sp. 21	0	0	0	0	0	0	0	0	0	0	0	0.017	0	0	0	0.013	0	0	0	0	0.014	0	0.017	0.017	0	0	0	0	0	0	0	0.01	0	0	0.017	0.013	0.019	0	0	0	0	0	0	0	0	0	0	0	0
Murdochiella vaginalis	0	0.012	0.017	0.016	0.013	0	0	0.013	0	0	0	0.011	0.01	0.022	0.012	0.012	0	0.016	0.022	0	0.013	0.015	0.012	0.012	0.011	0	0.011	0	0.014	0.011	0.026	0.013	0.014	0.015	0	0.013	0	0.013	0	0.013	0.011	0	0.012	0.019	0.014	0.015	0.017	0.02	0
Lactobacillus ruminis	0	0.022	0.033	0.011	0.011	0	0	0.023	0.011	0	0	0.014	0	0.016	0.025	0.02	0	0.016	0.018	0.013	0.026	0.033	0.029	0.032	0.028	0	0.015	0	0.033	0.019	0.016	0.042	0.014	0	0.013	1.724	0	0.023	0	0.023	0.023	0	0.046	0.04	0.02	0.017	0.01	0.03	0
Agrobacterium tumefaciens	0	0.035	0.015	0.018	0.015	0	0.014	0.012	0	0	0	0.017	0	0.018	0	0.021	0	0.02	0.011	0.011	0.02	0.012	0.028	0.032	0.018	0	0	0	0.012	0.012	0	0.016	0.016	0.016	0.027	0.026	0.028	0.011	0.017	0.014	0	0	0.014	0.017	0.014	0.019	0.018	0.014	0.013
Fusobacterium varium	0	0.025	0.015	0.01	0	0	0	0	0	0	0	0	0	0.01	0	0.012	0	0.01	0.011	0	0.014	0.01	0.015	0.011	0	0	0.011	0	0	0.011	0	0.026	0.014	0.011	0.013	0.011	0	0	0	0.012	0.018	0.022	0	0	0.017	0	0.012	0	0
Pseudoclostridium thermosuccinogenes	0	0.014	0.025	0.023	0.011	0	0	0.015	0	0	0	0.013	0.011	0.023	0.012	0.022	0	0.01	0.016	0	0.022	0.014	0.02	0.02	0.018	0	0	0	0	0.014	0	0.018	0.019	0.016	0.01	0.016	0.014	0	0	0.013	0.011	0	0	0.021	0.022	0.016	0.019	0.012	0.013
Hungateiclostridium clariflavum	0	0.027	0.024	0.017	0.011	0	0.011	0.016	0	0	0	0.015	0.013	0.022	0.012	0.023	0	0.02	0.015	0	0.026	0.012	0.023	0.019	0.014	0	0.01	0	0.01	0.014	0	0.02	0.018	0.013	0.028	0.027	0.012	0	0	0.014	0.014	0	0.01	0.014	0.02	0.013	0.014	0.016	0
Staphylococcus aureus	0	0.01	0.01	0	0	0	0	0	0	0	0	0.016	0	0	0	0.02	0	0	0	0	0	0	0	0	0.01	0	0.011	0	0	0	0	0.017	0	0	0.01	0.013	0.018	0	0	0.013	0.021	0	0	0	0.015	0	0	0	0
Flammeovirgaceae bacterium 311	0	0.044	0	0	0	0	0	0	0	0	0	0.027	0	0	0	0.028	0	0.022	0	0	0.012	0	0.019	0.021	0	0	0	0	0	0	0	0	0.011	0	0.045	0.029	0.032	0	0	0	0	0	0.017	0	0	0	0	0	0.017
Tumebacillus avium	0	0	0	0.011	0	0	0	0	0	0	0	0	0.01	0.01	0	0	0	0	0	0	0	0	0	0	0	0	0	0	0	0	0	0	0	0.011	0	0	0	0	0	0	0	0	0	0.01	0	0	0.011	0	0
Alkaliphilus metalliredigens	0	0.014	0.011	0	0	0	0	0	0	0	0	0	0	0.012	0	0.012	0	0	0.011	0	0.017	0	0	0	0	0	0	0	0	0	0	0.012	0	0	0	0	0	0	0	0	0	0	0	0	0.011	0	0	0	0
Paenibacillus odorifer	0	0	0	0.011	0	0	0	0	0	0	0	0.023	0	0.01	0	0.02	0	0.01	0	0	0.02	0	0.012	0.012	0	0	0	0	0	0	0	0.013	0.01	0	0.014	0.015	0.01	0	0	0.01	0.016	0	0.014	0.011	0.011	0	0	0	0.01
Fusobacterium nucleatum	0	0.038	0.021	0.017	0	0	0	0.014	0.011	0	0	0.02	0.013	0.026	0.011	0.025	0	0	0.024	0	0.027	0.014	0.021	0.016	0.015	0	0.019	0	0.011	0	0	0.032	0.015	0.02	0.022	0.023	0.027	0	0	0.016	0.032	0	0.016	0.012	0.025	0.02	0.021	0.015	0
Flavobacterium commune	0	0.01	0	0	0	0	0	0	0	0	0	0	0	0	0	0.01	0	0.017	0	0	0.013	0.01	0.014	0.012	0.01	0	0	0	0.013	0	0	0	0	0	0.018	0.016	0.017	0	0	0.012	0	0	0	0	0	0	0	0	0
Bifidobacterium pseudocatenulatum	0	0.142	0.024	0.022	2.407	0.606	0.024	0.049	0.043	0.021	0.017	0.099	0.065	0.016	1.713	0.092	3.121	0.194	0.023	1.078	3.474	1.571	0.03	0.02	0.018	0.11	0.128	0.257	0.138	2.666	1.043	0.467	0.018	0.028	0.018	0.049	0.072	0.349	2.704	6.552	0.054	0.391	0.18	4.737	2.513	0.15	0.034	1.356	3.103
Komagataeibacter hansenii	0	0	0	0	0	0	0	0	0	0	0	0	0	0	0	0	0	0	0	0	0	0	0	0	0	0	0	0	0	0	0.011	0	0	0	0	0	0	0	0	0	0	0	0	0	0	0	0	0	0
Ruminiclostridium cellulolyticum	0	0.014	0.026	0.017	0	0	0	0.013	0	0	0	0	0	0.021	0.01	0.016	0	0	0.011	0	0.015	0	0	0	0.01	0	0	0	0.011	0.012	0	0.012	0.013	0.011	0.01	0.012	0	0	0	0.011	0.011	0	0	0.01	0.018	0.016	0.012	0	0
Megasphaera stantonii	0	0.023	0.02	0.017	0.014	0	0	0.012	0.01	0	0.01	0	0.013	0.03	0.011	0.015	0	0.013	0.016	0.01	0.039	0.012	0.029	0.033	0.022	0	0.01	0	0.011	0.013	0.013	0.011	0.019	0.022	0.048	0.02	0.024	0	0.038	0.012	0.013	0	0.017	0.024	0.018	0.017	0.023	0.014	0.011
Pseudomonas putida	0	0.021	0.015	0.016	0.019	0	0	0.011	0	0	0	0.016	0.01	0.021	0	0.019	0.01	0.019	0.014	0.01	0.014	0.012	0.05	0.05	0.02	0	0	0	0.017	0.012	0	0.02	0.02	0.023	0.03	0.031	0.032	0	0	0.011	0	0	0.033	0.015	0.014	0.019	0.025	0.02	0.015
Chryseobacterium gleum	0	0.016	0.015	0	0	0	0.014	0	0	0	0	0	0	0	0	0.022	0	0.019	0	0	0.012	0.01	0.018	0.017	0.013	0	0.013	0	0.011	0	0	0.014	0	0	0.023	0.024	0.034	0.012	0	0.015	0	0	0.014	0.01	0.01	0.012	0	0	0
Clostridium bornimense	0	0.024	0.024	0.02	0	0	0	0.013	0	0	0	0.01	0.012	0.025	0.01	0.028	0.01	0	0.022	0.012	0.034	0.014	0.018	0.012	0.019	0	0.019	0	0.014	0.014	0.011	0.027	0.017	0.018	0.015	0.012	0	0.013	0	0.019	0.028	0	0	0.02	0.023	0.015	0.019	0.01	0
Mogibacterium pumilum	0	0.01	0.011	0.012	0	0	0.01	0	0	0	0	0	0	0	0	0	0	0.01	0	0	0.016	0	0.013	0.014	0	0	0	0	0	0.01	0	0.013	0.01	0	0	0.016	0.01	0	0	0.011	0	0	0.013	0.011	0.013	0	0	0.011	0
Flavobacterium johnsoniae	0	0	0.01	0	0	0	0	0	0	0	0	0	0	0	0	0	0	0	0	0	0.012	0	0.013	0.012	0	0	0	0	0	0	0	0.015	0	0	0.013	0	0.01	0	0	0	0	0	0	0	0	0	0	0	0
Draconibacterium orientale	0	0.033	0.017	0.011	0.011	0	0	0	0	0	0	0.015	0	0.011	0	0.022	0	0.018	0	0	0.01	0	0.035	0.034	0.016	0	0	0	0.011	0.01	0	0.016	0.012	0.011	0.032	0.023	0.027	0	0	0.018	0	0	0.018	0.01	0.01	0.011	0.01	0.015	0.018
Capnocytophaga stomatis	0	0.01	0	0	0	0	0	0	0	0	0	0	0	0	0	0.012	0	0	0	0	0.011	0	0.01	0	0	0	0	0	0	0	0	0	0	0	0.014	0.012	0.015	0	0	0	0	0	0.015	0	0	0	0	0	0
Clostridium argentinense	0	0.03	0.025	0.017	0	0	0	0.014	0	0	0	0	0.012	0.025	0.016	0.033	0	0	0.02	0	0.036	0.016	0.014	0.01	0.014	0	0.013	0	0.011	0.014	0.012	0.029	0.017	0.02	0.018	0.014	0.01	0	0	0.015	0.024	0	0.01	0.013	0.024	0.016	0.019	0.01	0.013
Petrocella atlantisensis	0	0.012	0.019	0.014	0	0	0	0.011	0.01	0	0	0.015	0	0.014	0.01	0.012	0.011	0.011	0.012	0	0.016	0.01	0.017	0.015	0.012	0	0	0	0	0.012	0	0.013	0.013	0	0	0.011	0	0	0	0.011	0.014	0	0	0.015	0.017	0.011	0	0.014	0
Riemerella anatipestifer	0	0.021	0	0	0	0	0.015	0	0	0	0	0.015	0	0	0	0	0	0	0	0	0	0	0	0	0	0	0	0	0	0	0	0.017	0	0	0.016	0.039	0.031	0	0	0.011	0	0	0.015	0	0	0	0	0	0.01
Clostridium kluyveri	0	0.017	0.021	0.017	0	0	0.01	0.014	0	0	0	0	0.011	0.026	0	0.018	0	0	0.016	0	0.024	0.011	0.015	0.011	0.014	0	0.015	0	0.012	0	0	0.019	0.016	0.018	0	0.013	0.011	0	0	0.013	0.025	0	0	0.017	0.02	0.015	0.017	0.012	0
Clostridium sp. SYSU GA15002T	0	0.015	0.02	0.012	0	0	0	0.01	0	0	0	0.011	0.011	0.017	0	0.019	0	0	0.015	0	0.021	0.01	0.015	0.013	0.011	0	0.01	0	0	0.01	0	0.019	0.015	0	0.014	0	0.01	0	0	0.01	0.01	0	0	0.012	0.017	0	0.011	0.01	0
Clostridium estertheticum	0	0.016	0.019	0.014	0	0	0	0.011	0	0	0	0	0.011	0.013	0.011	0.017	0	0	0.02	0	0.018	0.016	0.013	0.011	0.01	0	0.016	0	0.01	0.011	0.017	0.025	0.011	0.012	0.012	0.012	0	0	0	0.02	0.03	0	0	0.012	0.019	0.015	0.014	0.01	0
Pedobacter sp. eg	0	0.015	0	0	0	0	0	0	0	0	0	0.016	0	0	0	0.027	0	0.013	0	0	0.023	0	0.014	0.014	0.012	0	0	0	0.011	0	0	0.013	0	0	0.022	0.013	0.018	0	0	0	0	0	0.018	0	0	0	0	0	0.01
Morganella morganii	0	0.013	0	0	0.01	0	0	0	0	0.013	0	0.01	0	0	0	0	0	0	0	0	0.014	0	0.015	0.015	0.01	0	0	0	0.01	0	0	0.01	0	0	0.01	0	0	0	0.029	0.011	0	0	0.037	0	0	0.01	0	0	0
Olsenella sp. GAM18	0	0.016	0.02	0.016	0.028	0.011	0	0.017	0	0	0.012	0.019	0.01	0.03	0	0.015	0.018	0.02	0.019	0	0.014	0.013	0.116	0.105	0.019	0	0.014	0	0.012	0.011	0	0.025	0.019	0.022	0.016	0.015	0.012	0.015	0.01	0.014	0	0.011	0.069	0.025	0.015	0.025	0.028	0.024	0.013
Pseudomonas fluorescens	0	0.029	0.016	0.013	0.022	0	0.012	0.011	0	0	0	0.02	0	0.025	0	0.026	0.013	0.026	0.013	0.01	0.018	0.01	0.036	0.037	0.027	0	0	0	0.012	0.012	0	0.022	0.02	0.019	0.031	0.03	0.028	0.013	0	0.013	0	0	0.023	0.013	0.015	0.013	0.021	0.016	0.021
Megasphaera elsdenii	0	0.037	0.019	0.048	0.013	0	0	0.011	0.011	0	0	0	0.01	0.035	0.014	0.02	0	0.016	0.019	0.011	0.021	0.013	0.107	0.11	0.03	0	0.011	0	0.012	0.016	0.01	0.018	0.017	0.022	0.827	0.019	0.033	0.011	0.02	0.012	0.012	0	0.025	0.022	0.016	0.019	0.023	0.015	0.015
Thermoclostridium stercorarium	0	0.018	0.018	0.024	0	0	0	0.012	0	0	0	0	0.01	0.02	0	0.011	0	0	0.011	0	0.017	0.01	0.011	0	0.012	0	0.01	0	0	0.01	0	0	0.012	0	0.01	0.012	0.01	0	0	0.011	0	0	0	0.015	0.016	0.013	0	0	0
Paenibacillus sp. JDR-2	0	0.025	0.012	0.01	0	0	0	0	0	0	0	0.012	0	0.012	0	0.012	0	0	0	0	0.022	0	0.011	0.012	0	0	0	0	0	0	0	0.013	0.011	0	0.013	0.015	0.017	0	0	0	0	0	0	0.012	0.012	0.011	0	0	0
Lactococcus lactis	0	0.013	0.028	0.016	0	0	0	0.018	0	0	0	0	0.012	0.024	0.012	0.016	0	0.011	0.022	0	0.029	0.015	0.019	0.017	0.015	0	0.023	0	0	0.019	0.014	0.018	0.017	0.02	0.019	0.041	0.012	0	0	0.024	0.013	0	0	0.021	0.021	0.02	0.025	0.026	0.01
Parvimonas micra	0	0	0.015	0.013	0	0	0	0	0	0	0	0	0	0.015	0	0.01	0	0	0.011	0	0.015	0	0	0	0	0	0	0	0	0	0	0.016	0.011	0.011	0	0	0	0	0	0	0	0	0	0.012	0.013	0.01	0.012	0	0
Clostridium tyrobutyricum	0	0.012	0.017	0.013	0	0	0	0.01	0	0	0	0	0.01	0.016	0	0.014	0	0	0.015	0	0.019	0	0.01	0	0	0	0.01	0	0	0.011	0	0.015	0.015	0.01	0	0	0	0	0	0.011	0.016	0	0	0.014	0.018	0.012	0.011	0	0
Clostridium sp. BNL1100	0	0.023	0.025	0.018	0.011	0	0.011	0.013	0.012	0	0	0.01	0	0.017	0.01	0.013	0	0.01	0.018	0	0.022	0.013	0.013	0.011	0.012	0	0.012	0	0.012	0.013	0.01	0.013	0.017	0.011	0	0	0.011	0	0	0.015	0	0	0	0.014	0.021	0.014	0.012	0.014	0
Clostridium saccharobutylicum	0	0.023	0.025	0.012	0	0	0	0.01	0	0	0	0.013	0.011	0.017	0	0.021	0	0	0.024	0	0.035	0.011	0.012	0.011	0.015	0	0.017	0	0.011	0.014	0.011	0.023	0.018	0.012	0.011	0.016	0.015	0.011	0	0.014	0.029	0	0	0.02	0.022	0.014	0.012	0.014	0
Pedobacter sp. PACM 27299	0	0.017	0.01	0	0	0	0	0	0	0	0	0.012	0	0	0	0.02	0	0.012	0	0	0.012	0.01	0.019	0.018	0	0	0	0	0.011	0	0	0.01	0	0	0.017	0.011	0.022	0	0	0.013	0	0	0	0	0	0.01	0	0	0
Thermoanaerobacterium thermosaccharolyticum	0	0.017	0.013	0	0	0	0	0	0	0	0	0.01	0	0.015	0	0.015	0	0	0.011	0	0.011	0	0.016	0.013	0	0	0	0	0	0	0	0.012	0.01	0.012	0	0	0	0	0	0.01	0.01	0	0	0.011	0.014	0	0.011	0	0
Clostridium sp. CT4	0	0.032	0.023	0.015	0	0	0	0.011	0	0	0	0.013	0.016	0.019	0.012	0.021	0	0.01	0.018	0	0.032	0.01	0.017	0.013	0.014	0	0.017	0	0	0	0.01	0.028	0.015	0.012	0.011	0.012	0.011	0.01	0	0.012	0.017	0	0	0.02	0.02	0.016	0.013	0	0
Sphingobacterium mizutaii	0	0.012	0	0	0	0	0	0	0	0	0	0.012	0	0	0	0	0	0	0	0	0	0	0	0	0	0	0	0	0	0	0	0	0	0	0.013	0.01	0.014	0	0	0	0	0	0.012	0	0	0	0	0	0
Sediminispirochaeta smaragdinae	0	0.024	0.011	0	0	0	0	0	0	0	0	0	0	0	0.011	0.01	0	0	0.01	0	0.01	0	0	0	0	0	0	0	0	0	0.01	0	0	0	0	0	0	0	0	0	0	0	0	0	0	0	0	0	0
Bacillus subtilis	0	0	0.014	0	0	0	0	0	0	0	0	0	0	0.013	0	0	0	0	0	0	0.011	0	0	0	0	0	0	0	0	0	0	0.014	0.01	0	0.011	0.011	0.011	0	0	0	0	0	0	0.01	0.014	0	0	0	0
Echinicola sp. LN3S3	0	0	0	0	0	0	0	0	0	0	0	0.016	0	0	0	0	0	0.015	0	0	0.01	0	0.01	0	0.012	0	0	0	0.012	0	0	0	0	0	0.018	0.014	0.019	0	0	0	0	0	0	0	0	0	0	0	0
Flavobacteriaceae bacterium 10Alg115	0	0	0	0	0	0	0	0	0	0	0	0	0	0	0	0	0	0	0	0	0	0	0	0	0	0	0	0	0	0	0	0	0	0	0.014	0.01	0.011	0	0	0	0	0	0	0	0	0	0	0	0
Paenibacillus durus	0	0	0.012	0.011	0	0	0	0	0	0	0	0	0	0.016	0	0	0	0.01	0.011	0	0.018	0	0.01	0.012	0.011	0	0	0	0	0	0	0.01	0.012	0.01	0	0.013	0.013	0	0	0	0	0	0.01	0.015	0.012	0	0.011	0	0
Brevibacillus laterosporus	0	0.011	0.012	0.013	0	0	0	0	0	0	0	0	0	0.016	0	0.012	0	0	0.012	0	0.016	0.01	0.01	0	0	0	0	0	0	0.01	0	0.017	0	0	0	0.012	0	0	0	0.013	0.023	0	0	0.013	0.011	0.011	0	0	0
[Eubacterium] sulci	0	0.03	0.021	0.018	0	0	0	0.014	0	0	0	0.01	0	0.017	0.011	0.017	0	0.012	0.015	0	0.023	0.011	0.017	0.016	0.014	0	0	0	0	0.013	0.01	0.024	0.016	0.011	0.014	0.019	0.013	0	0	0.011	0	0	0.011	0.014	0.021	0.013	0.011	0.01	0.011
Megasphaera hexanoica	0	0.013	0.013	0.015	0	0	0	0	0	0	0	0	0	0.016	0	0.014	0	0.015	0.011	0	0.012	0.012	0.036	0.037	0.016	0	0	0	0	0	0	0.015	0.013	0.01	0.064	0.011	0.014	0	0.018	0.012	0.012	0	0.018	0.012	0.01	0.011	0.011	0.01	0.012
Bacillus thuringiensis	0	0.026	0.017	0.013	0	0	0.01	0.01	0	0	0	0.019	0.013	0.017	0	0.024	0	0.013	0.015	0	0.017	0.013	0.022	0.017	0.012	0	0.016	0	0.012	0.01	0	0.02	0.011	0.014	0.022	0.033	0.027	0	0	0.017	0.031	0	0	0.013	0.021	0.013	0.016	0	0
Dehalobacterium formicoaceticum	0	0.01	0.017	0.021	0.013	0	0	0.01	0	0	0	0	0	0.024	0	0.016	0	0.01	0.011	0	0.012	0	0.01	0	0.015	0	0	0	0	0.011	0	0.011	0.014	0.01	0	0	0	0	0	0.01	0	0	0.01	0.016	0.014	0.013	0.012	0	0
Mucilaginibacter gotjawali	0	0.01	0	0	0	0	0.01	0	0	0	0	0.01	0	0	0	0	0	0	0	0	0.01	0	0.014	0.015	0	0	0	0	0.01	0	0	0	0	0	0	0	0.011	0	0	0	0	0	0	0	0	0	0	0	0
Lactobacillus johnsonii	0	0	0	0	0	0	0	0	0	0	0	0	0	0	0	0	0	0	0	0	0.01	0	0	0	0	0	0	0	0	0	0	0.011	0	0	0.012	0.011	0	0	0	0	0.016	0	0.01	0	0.01	0	0	0	0
Pseudomonas chlororaphis	0	0.025	0	0	0	0	0	0	0	0	0.014	0.016	0	0.013	0	0.018	0	0	0	0	0.026	0	0.016	0.018	0.013	0	0	0	0	0	0	0.012	0.012	0.011	0.011	0.016	0.012	0	0	0	0	0	0	0.011	0	0.011	0.011	0.01	0.013
Pedobacter steynii	0	0.029	0	0	0	0	0	0	0	0	0	0.015	0	0	0	0.016	0	0.014	0	0	0	0	0.015	0.014	0	0	0	0	0	0	0	0.013	0	0	0.03	0.021	0.023	0	0	0.01	0	0	0.014	0	0	0	0	0	0.011
Turicibacter sp. H121	0	0.591	0.05	0.014	0	0	0.148	0.011	0	0	0	0.01	0.021	0.015	0.042	0.075	0	0.021	0.026	0.01	0.014	0	0.012	0.012	0.012	0.062	0.039	0.014	0.015	0.135	0.012	0.031	0.025	0.02	0.034	0.027	0.029	0.027	0	0	0.011	0.031	0.011	0.014	0.013	0.011	0.028	0.014	0.01
Chitinophaga sp. MD30	0	0.026	0	0	0	0	0	0	0	0	0	0	0	0	0	0.011	0	0.013	0	0	0.018	0	0.016	0.017	0	0	0	0	0	0	0	0.01	0	0	0.014	0.014	0.016	0	0.01	0	0	0	0	0	0	0	0	0	0
Flavobacterium gilvum	0	0.016	0.01	0	0	0	0	0	0	0	0	0.01	0	0	0	0.016	0	0	0	0	0	0	0.014	0.012	0	0	0	0	0	0	0	0	0	0	0.013	0.012	0.014	0	0	0.011	0	0	0.01	0	0	0	0	0	0
Elizabethkingia anophelis	0	0.017	0	0	0	0	0	0	0	0	0	0.022	0	0	0	0.013	0	0.012	0	0	0.018	0	0.02	0.02	0.01	0	0	0	0.015	0	0	0.01	0	0	0.02	0.019	0.017	0	0	0.014	0	0	0.015	0	0	0	0	0	0
Pseudomonas stutzeri	0	0.02	0.014	0.018	0.016	0	0	0.012	0	0	0	0.023	0	0.021	0	0.014	0	0.016	0.013	0.01	0.011	0.012	0.026	0.03	0.019	0	0	0	0.01	0	0	0.018	0.017	0.021	0.024	0.018	0.025	0	0	0.012	0	0	0.014	0.017	0.015	0.013	0.023	0.019	0.016
Paenibacillus polymyxa	0	0.026	0.013	0.01	0	0	0	0	0	0	0	0.028	0	0.011	0	0.017	0	0.011	0	0	0.021	0	0.02	0.018	0.013	0	0	0	0	0.01	0	0.02	0.014	0.012	0.028	0.023	0.023	0	0	0	0.011	0	0.021	0.011	0.011	0.013	0.013	0.01	0.012
Paenibacillus xylanexedens	0	0.011	0	0	0	0	0	0	0	0	0	0	0	0	0	0	0	0	0	0	0.013	0	0	0	0	0	0	0	0	0	0	0	0	0	0	0	0	0	0	0	0	0	0	0	0	0	0	0	0
Dyadobacter fermentans	0	0.014	0	0.01	0	0	0	0	0	0	0	0.016	0	0	0	0.011	0	0.014	0	0	0.016	0	0.019	0.02	0	0	0	0	0	0	0	0	0	0	0.02	0.02	0.021	0	0	0	0	0	0.012	0	0	0	0	0	0
Dictyoglomus turgidum	0	0	0	0	0	0	0	0	0	0	0	0	0	0	0	0	0	0	0	0	0	0	0	0	0	0	0	0	0	0	0	0	0	0	0	0	0	0	0	0	0	0	0	0	0	0	0	0	0
Niastella koreensis	0	0.051	0.013	0	0	0	0	0	0	0	0	0.022	0	0	0	0.021	0	0.021	0	0.01	0.019	0.01	0.034	0.034	0.018	0	0.01	0	0.014	0	0	0.02	0.011	0	0.026	0.035	0.053	0	0	0.014	0	0	0.019	0	0	0.01	0	0	0.013
Chryseobacterium indologenes	0	0.017	0.014	0	0	0	0	0	0	0	0	0.016	0	0	0	0.018	0	0.011	0	0	0.025	0.01	0.03	0.027	0.013	0	0.012	0	0.012	0	0	0.015	0	0	0.028	0.024	0.022	0	0	0.017	0	0	0.021	0	0.012	0	0	0	0
Clostridium sp. JN-9	0	0.013	0.018	0.01	0	0	0	0	0	0	0	0	0	0.016	0	0.012	0	0	0.013	0	0.019	0	0.012	0	0.01	0	0	0	0	0	0	0.019	0.01	0.011	0	0	0	0	0	0.011	0.015	0	0	0.013	0.018	0.012	0.012	0	0
Bifidobacterium adolescentis	0	0.17	0.076	0.25	0.066	0.032	0	0.791	0.025	0	0	6.445	0.107	0.105	0.058	0.056	0.098	0.014	1.328	1.96	0.103	1.529	2.617	1.01	0.375	0.031	0.196	0.693	0.01	0.037	0.08	0.016	0.039	0.382	0.702	0.579	0.384	0.011	0.107	0.414	0	0.119	0.016	1.058	0.125	1.76	0.426	0.08	3.535
Streptococcus thermophilus	0	0.05	0.015	0.016	0.067	0	0	2.061	0	0.015	0	0	0	0.014	0.012	0	0	0	0.013	0.037	0.07	0.011	0.014	0.013	0.062	0.251	0.157	0	0.011	0.509	0.021	0.028	0	1.316	1.871	0.018	0.035	0	0	1.28	0	0	1.809	0.01	0.018	0.019	1.976	0	2.843
Clostridium taeniosporum	0	0.026	0.016	0.012	0	0	0	0	0	0	0	0	0.01	0.016	0	0.012	0	0	0.013	0	0.025	0	0	0	0	0	0.013	0	0	0	0	0.018	0.012	0.011	0	0	0	0	0	0	0.02	0	0	0.019	0.016	0.011	0.012	0	0
Methanococcus maripaludis	0	0	0	0	0	0	0	0	0	0	0	0	0	0	0	0	0	0	0	0	0.012	0	0	0	0	0	0	0	0	0	0	0	0	0	0	0	0	0	0	0	0	0	0	0	0.01	0	0	0	0
Streptococcus acidominimus	0	0.017	0.012	0.011	0.011	0	0	0.018	0	0	0	0.012	0	0.01	0	0	0	0.01	0.012	0	0.018	0	0	0	0.017	0	0	0	0	0.015	0	0.017	0.023	0	0	0	0	0.025	0	0.01	0.01	0.011	0	0.011	0.016	0.012	0	0.013	0
Cytophaga hutchinsonii	0	0	0	0	0	0	0	0	0	0	0	0	0	0	0	0	0	0	0	0	0	0	0.011	0.01	0	0	0	0	0	0	0	0	0	0	0.016	0.011	0	0	0	0	0	0	0	0	0	0	0	0	0
Paenibacillus bovis	0	0.01	0	0	0	0	0	0	0	0	0	0	0	0	0	0	0	0	0	0	0.013	0	0	0	0	0	0	0	0	0	0	0	0	0	0	0	0	0	0	0	0	0	0	0	0.015	0	0	0	0
Geosporobacter ferrireducens	0	0.013	0.019	0.011	0.01	0	0	0	0	0	0	0	0	0.015	0.01	0.013	0	0	0.012	0	0.016	0	0.013	0.011	0.012	0	0.011	0	0.011	0.012	0.011	0.012	0.012	0	0.014	0.01	0	0	0	0.014	0.02	0	0	0.012	0.018	0.012	0.011	0.01	0
Sporanaerobacter sp. NJN-17	0	0.01	0.017	0	0	0	0	0.01	0	0	0	0	0	0.013	0	0.01	0	0	0.01	0	0.013	0.01	0.012	0	0.012	0	0	0	0	0.014	0	0.021	0.011	0	0	0	0	0	0	0.013	0.011	0	0	0.013	0.018	0.01	0	0	0
Capnocytophaga sputigena	0	0.014	0	0	0	0	0	0	0	0	0	0	0	0	0	0.012	0	0.016	0	0	0	0	0.02	0.016	0	0	0	0	0	0	0	0	0	0	0.014	0.02	0.014	0	0	0.011	0	0	0.01	0	0	0	0	0	0
Paenibacillus sp. FSL R7-0331	0	0	0	0	0	0	0	0	0	0	0	0	0	0.01	0	0	0	0	0	0	0.01	0	0.01	0.01	0	0	0	0	0	0	0	0	0	0	0	0.01	0.01	0	0	0	0	0	0	0.011	0.01	0	0	0	0
Desulfitobacterium hafniense	0	0.017	0.016	0.011	0.01	0	0	0	0	0	0	0	0	0.017	0	0.015	0	0.013	0.017	0	0.013	0	0.013	0.013	0.013	0	0	0	0	0	0	0	0.011	0.012	0.012	0.014	0.011	0	0.01	0	0.013	0	0.01	0.017	0.012	0.011	0.015	0	0
Arachidicoccus sp. KIS59-12	0	0.018	0	0	0	0	0	0	0	0	0	0	0	0	0	0.012	0	0	0	0	0	0	0.012	0.011	0	0	0	0	0	0	0	0.012	0	0	0.018	0.014	0	0	0	0	0	0	0.013	0	0	0	0	0	0
Sporosarcina ureae	0	0.015	0.013	0	0	0	0	0	0	0	0	0	0	0.013	0	0.01	0	0	0.012	0	0.012	0	0	0	0	0	0	0	0	0	0	0.015	0	0	0.016	0.011	0.013	0	0	0	0.013	0	0	0.011	0.011	0.01	0	0	0
Solitalea canadensis	0	0.02	0	0	0	0	0	0	0	0	0	0.035	0	0	0	0.01	0	0.02	0	0	0.015	0	0.035	0.031	0	0	0	0	0	0	0	0.021	0.01	0	0.025	0.018	0.028	0	0	0	0	0	0.015	0	0	0	0	0	0.012
Sphingobacterium daejeonense	0	0	0	0	0	0	0	0	0	0	0	0	0	0	0	0	0	0	0	0	0	0	0	0	0	0	0	0	0	0	0	0	0	0	0	0	0	0	0	0	0	0	0	0	0	0	0	0	0
Treponema succinifaciens	0	0.011	0.012	0	0.012	0	0	0.01	0	0	0	0	0	0.016	0	0	0	0	0	0	0.011	0.01	0.012	0.012	0	0	0	0	0.01	0	0.01	0.014	0.01	0	0	0.012	0.011	0	0	0.015	0.011	0	0	0.01	0	0.016	0	0	0
Filifactor alocis	0	0	0.011	0	0	0	0	0.011	0.011	0	0	0	0	0.011	0	0.02	0	0	0	0	0.014	0	0.019	0.017	0	0	0.01	0	0	0	0.01	0.013	0.01	0.01	0	0.039	0	0	0	0	0.014	0	0	0.01	0.011	0.01	0.01	0.031	0
Sorangium cellulosum	0	0.037	0.017	0.022	0.022	0	0.015	0.012	0	0	0.012	0.023	0	0.034	0	0.019	0	0.024	0.016	0	0.024	0.011	0.027	0.036	0.025	0	0	0	0	0.012	0.01	0.025	0.023	0.023	0.023	0.031	0.028	0.011	0.01	0.013	0	0	0.023	0.027	0.014	0.023	0.026	0.015	0.013
Thermoanaerobacterium sp. RBIITD	0	0	0.012	0	0	0	0	0	0	0	0	0	0	0.012	0	0.013	0	0	0	0	0	0	0.011	0	0	0	0	0	0	0	0	0.013	0	0	0	0	0	0	0	0	0.025	0	0	0	0.012	0	0	0	0
Chryseolinea sp. KIS68-18	0	0	0.01	0	0	0	0	0	0	0	0	0	0	0	0	0	0	0.01	0	0	0	0	0.011	0.013	0.011	0	0	0	0	0	0	0	0	0	0	0.01	0.013	0	0	0	0	0	0	0	0	0	0	0.01	0
Marinifilaceae bacterium SPP2	0	0.028	0	0	0	0	0	0	0	0	0	0.038	0	0	0	0.027	0	0.019	0	0	0.024	0	0.034	0.033	0.01	0	0	0	0	0	0	0.026	0	0	0.03	0.021	0.033	0	0	0	0	0	0.015	0	0	0	0	0.013	0.02
Haliscomenobacter hydrossis	0	0.01	0	0	0	0	0	0	0	0	0	0	0	0	0	0.01	0	0.014	0	0	0.022	0	0.015	0.014	0	0	0	0	0	0	0	0	0	0	0.025	0.021	0.021	0	0	0	0	0	0.01	0	0	0	0	0	0
Hymenobacter sp. DG25B	0	0	0	0	0	0	0	0	0	0	0	0	0	0	0	0	0	0	0	0	0	0	0	0	0	0	0	0	0	0	0	0	0	0	0	0.01	0.01	0	0	0	0	0	0	0	0	0	0	0	0
Capnocytophaga leadbetteri	0	0	0	0	0	0	0	0	0	0	0	0.01	0	0	0	0.01	0	0.01	0	0	0	0	0.013	0.012	0	0	0	0	0	0	0	0	0	0	0.011	0.011	0.013	0	0	0	0	0	0	0	0	0	0	0	0
Fusobacterium periodonticum	0	0.02	0.013	0	0	0	0	0	0	0	0	0.019	0.011	0.011	0	0.022	0	0.013	0.014	0	0.014	0.01	0.023	0.015	0	0	0	0	0	0	0	0.023	0.011	0.014	0.019	0.021	0.011	0	0	0.01	0.03	0	0.012	0	0.013	0.011	0.016	0	0.01
Stenotrophomonas maltophilia	0	0.022	0	0.01	0.011	0	0	0	0	0	0	0.02	0	0.015	0	0.02	0	0.022	0.011	0	0.013	0	0.028	0.032	0.013	0	0	0	0	0	0	0.021	0.012	0.017	0.027	0.032	0.025	0	0	0	0	0	0.013	0.012	0.01	0.01	0.019	0.02	0.016
Clostridium carboxidivorans	0	0.011	0.016	0.014	0	0	0	0	0	0	0	0	0	0.012	0	0.015	0	0	0.012	0	0.017	0.013	0.011	0	0	0	0.012	0	0	0	0	0.02	0.011	0	0.014	0	0	0	0	0.011	0.021	0	0.011	0.011	0.012	0	0.01	0.022	0
Mucinivorans hirudinis	0	0.042	0.01	0.011	0	0	0.016	0	0	0	0	0.028	0.01	0	0	0.021	0	0.022	0	0	0.014	0	0.041	0.043	0.016	0	0	0	0	0	0	0.045	0.01	0.015	0.039	0.039	0.038	0.017	0.015	0	0	0	0.027	0	0.012	0	0.013	0.01	0.017
Paenibacillus physcomitrellae	0	0	0	0	0	0	0.042	0	0	0	0	0	0	0	0	0	0	0	0	0	0	0	0	0	0	0	0	0	0	0	0	0	0	0	0	0	0	0	0	0	0	0	0	0	0.024	0	0	0	0
Paenibacillus sp. 32O-W	0	0	0	0.01	0	0	0	0	0	0	0	0	0	0	0	0	0	0	0	0	0	0	0	0	0	0	0	0	0	0	0	0	0	0	0	0	0	0	0	0	0	0	0	0	0	0	0	0	0
Chryseobacterium indoltheticum	0	0.021	0	0	0	0	0	0	0	0	0	0.011	0	0	0	0.018	0	0.016	0	0	0.025	0	0.032	0.028	0.01	0	0	0	0	0	0	0.019	0.01	0	0.02	0.016	0.018	0	0	0	0	0	0.014	0	0	0	0	0	0.017
[Eubacterium] minutum	0	0.013	0.013	0.013	0	0	0	0	0	0	0	0	0	0.015	0	0	0	0	0	0	0.011	0	0	0	0.011	0	0	0	0	0	0	0	0.011	0.014	0	0	0	0	0	0	0	0	0	0.012	0.01	0.01	0.015	0	0
Bacillus sp. FJAT-22090	0	0.012	0	0	0	0	0	0	0	0	0	0	0	0	0	0	0	0	0	0	0.016	0	0	0	0	0	0	0	0	0	0	0.012	0	0	0	0	0	0	0	0	0.012	0	0	0	0	0	0	0	0
Serratia plymuthica	0	0	0	0	0	0	0	0	0	0	0	0.015	0	0	0	0.015	0	0	0	0	0	0	0	0	0	0	0	0	0	0	0	0	0	0	0.01	0	0	0	0	0	0	0	0	0	0	0	0	0	0
Hungateiclostridium thermocellum	0	0.014	0.025	0.018	0	0	0	0.013	0	0	0	0	0.013	0.029	0.01	0.013	0	0	0.014	0.01	0.017	0.011	0.013	0.013	0.013	0	0.01	0	0.01	0.015	0	0.013	0.017	0.012	0	0.013	0	0	0	0.014	0	0	0	0.016	0.019	0.013	0.011	0.01	0
Mucilaginibacter paludis	0	0.016	0	0	0	0	0	0	0	0	0	0	0	0	0	0.011	0	0.012	0	0	0.016	0	0.019	0.017	0	0	0	0	0	0	0	0.012	0	0	0.019	0.021	0.017	0	0	0	0	0	0	0	0	0	0	0	0.012
Streptococcus sanguinis	0	0.037	0	0	0	0	0.01	0.01	0	0	0	0	0	0	0	0.02	0.01	0.01	0	0	0.017	0	0.012	0.01	0	0	0	0	0	0.016	0.022	0.024	0.011	0	0.028	0.014	0.013	0.019	0	0	0	0.012	0	0	0.013	0.013	0.01	0.012	0.014
Clostridium acetobutylicum	0	0.015	0.019	0.011	0	0	0	0	0	0	0	0	0.01	0.015	0	0.016	0	0	0.013	0	0.013	0	0.012	0	0	0	0.013	0	0	0	0	0.017	0.011	0.012	0	0	0	0	0	0.011	0.024	0	0	0	0.016	0	0.012	0	0
Acetobacterium sp. KB-1	0	0	0.01	0.01	0	0	0	0	0	0	0	0	0	0.011	0	0	0	0	0	0	0	0	0	0	0.01	0	0	0	0	0	0	0	0	0	0	0	0	0	0	0	0	0	0	0.011	0.011	0	0	0	0
Clostridium chauvoei	0	0.03	0.022	0	0	0	0.011	0	0	0	0	0	0	0.013	0	0.017	0	0	0.021	0	0.048	0	0	0	0.01	0	0.019	0	0	0	0.014	0.018	0.012	0.011	0.011	0	0	0.016	0	0	0.012	0	0.01	0.044	0.018	0.01	0.011	0	0
Syntrophobotulus glycolicus	0	0.016	0.013	0.011	0	0	0	0	0	0	0	0	0	0.014	0	0	0	0	0	0	0	0	0.011	0.011	0.011	0	0	0	0	0	0	0	0.012	0	0	0	0	0	0	0	0	0	0	0	0	0	0.01	0	0
Clostridium sp. AWRP	0	0	0.01	0	0	0	0	0	0	0	0	0	0	0	0	0	0	0	0	0	0.011	0	0.011	0	0	0	0	0	0	0	0	0.012	0	0	0	0	0	0	0	0.01	0.013	0	0	0	0.011	0	0	0.01	0
Paenibacillus lautus	0	0	0	0	0	0	0	0	0	0	0	0	0	0	0	0	0	0	0	0	0	0	0	0	0	0	0	0	0	0	0	0	0	0	0	0	0	0	0	0	0	0	0	0	0	0	0	0	0
Helicobacter pylori	0	0	0	0	0	0	0	0	0	0	0	0	0	0.01	0	0	0	0	0	0	0.012	0	0	0	0	0	0	0	0	0	0	0	0	0	0.016	0	0.011	0	0	0	0	0	0	0	0.01	0	0	0	0
Paenibacillus sp. HB172198	0	0	0	0	0	0	0	0	0	0	0	0	0	0	0	0	0	0	0	0	0	0	0	0	0	0	0	0	0	0	0	0	0	0	0	0	0	0	0	0	0	0	0.01	0	0	0	0	0	0
Enterobacter cloacae	0	0.027	0	0	0	0	0	0.01	0	0.042	0.024	0	0	0	0	0.022	0.075	0.015	0	0	0.019	0.011	0.016	0.016	0	0	0	0	0	0	0.013	0.012	0.02	0.743	0.023	0.035	0.02	0	0	0.01	0	0	0.013	0.012	0.012	0.033	1.011	0.015	0
Rothia mucilaginosa	0	0.017	0	0	0	0	0	0	0.016	0	0	0.019	0	0.016	0	0.01	0.154	0.012	0	0	0.028	0	0.027	0.016	0	0.023	0.014	0	0	0.018	0.023	0.016	0	0	0.02	0.022	0.019	0	0.011	0	0	0	0	0	0	0	0	0	0
Rufibacter sp. DG15C	0	0.036	0	0	0	0	0	0	0	0	0	0.029	0	0	0	0.028	0	0.015	0	0	0.022	0	0.033	0.034	0.011	0	0	0	0	0	0	0.018	0	0	0.04	0.029	0.032	0	0	0	0	0	0.024	0	0	0	0	0.018	0.011
Hymenobacter sp. 17J68-5	0	0.014	0	0	0	0	0	0	0	0	0	0.018	0	0	0	0	0	0	0	0	0	0	0.013	0.013	0.01	0	0	0	0	0	0	0.013	0	0	0	0.012	0.013	0	0	0	0	0	0	0	0	0	0	0.011	0.012
Enterococcus faecalis	0	0	0.013	0.01	0	0	0	0	0	0	0	0	0	0.012	0	0.015	0	0	0.01	0	0.013	0.013	0	0	0	0	0.014	0	0	0	0	0.02	0	0.01	0.016	0.013	0	0	0	0.012	0.037	0	0.031	0.012	0.014	0	0.01	0	0
Caloramator sp. E03	0	0.011	0.016	0.011	0	0	0	0	0	0	0	0	0	0.015	0	0.01	0	0	0.01	0	0.014	0	0	0	0	0	0	0	0	0.01	0	0.019	0.012	0.011	0	0	0	0	0	0	0.013	0	0	0.012	0.018	0	0.011	0.01	0
Listeria monocytogenes	0	0.017	0.012	0.014	0	0	0	0	0	0	0	0	0	0.01	0	0.014	0	0	0.01	0	0.01	0	0.01	0	0	0	0.012	0	0	0	0	0.016	0	0	0.021	0.013	0	0	0	0.01	0.022	0	0	0	0.013	0.011	0	0	0
Mucilaginibacter sp. HYN0043	0	0.033	0	0	0	0	0	0	0	0	0	0.013	0	0	0	0.028	0	0.013	0	0	0.014	0	0.025	0.027	0.01	0	0	0	0	0	0	0	0	0	0.039	0.024	0.027	0	0	0	0	0	0.014	0	0	0	0	0	0
Megamonas hypermegale	0	0.014	0.227	0	0	0.703	0	0	1.092	0	1.059	0	0	0.013	0	2.361	0.278	0	0.782	0	0.017	1.136	0.208	0.217	0	0	1.71	0	0	0	0	2.52	0.01	0	2.564	1.554	0.551	0	0	1.171	9.812	0	0	0.012	0.016	0.01	0	0	0
Finegoldia magna	0	0	0.022	0.012	0	0	0	0	0	0	0	0	0.01	0.015	0	0.013	0	0	0.013	0	0.018	0	0.015	0.011	0	0	0.011	0	0	0	0	0.019	0.011	0.012	0.012	0.012	0.011	0	0	0.014	0.01	0	0.01	0.01	0.018	0	0.013	0	0
Paenibacillus baekrokdamisoli	0	0	0	0	0	0	0	0	0	0	0	0	0	0	0	0	0	0	0	0	0.012	0	0	0	0	0	0	0	0	0	0	0	0	0	0	0	0	0	0	0	0	0	0	0	0	0	0	0	0
Paenibacillus lentus	0	0.015	0	0.011	0	0	0	0	0	0	0	0	0	0	0	0	0	0	0	0	0.016	0	0.01	0.01	0	0	0	0	0	0	0	0	0	0	0	0	0	0	0	0	0	0	0	0	0	0	0	0	0
Bifidobacterium bifidum	0	0.01	0	0.012	0.027	0	0	0.01	0.013	0	0	1.04	0	0.015	0.027	0	0.034	0.19	0.013	0.077	0.039	0.023	0.087	0.079	0.01	0	0	0.331	0	1.287	0	0.014	0.022	0.012	0.119	0.01	0	0.01	0.023	0.089	0	0	0.018	0.045	0.031	0.108	0.014	0.017	1.911
Paenibacillus sp. FSL R7-0273	0	0.011	0	0.01	0	0	0	0	0	0	0	0	0	0.013	0	0	0	0	0	0	0.01	0	0	0	0	0	0	0	0	0	0	0	0.011	0	0.013	0.012	0.012	0	0	0	0	0	0	0.01	0	0	0	0	0
Pseudomonas mendocina	0	0	0	0	0.01	0	0	0	0	0	0	0	0	0	0	0	0	0	0	0	0	0	0	0	0	0	0	0	0	0	0	0	0	0	0	0.01	0	0	0	0	0	0	0	0	0	0	0	0	0
Clostridium sp. JN-1	0	0.018	0.016	0.011	0	0	0	0	0	0	0	0	0	0.012	0	0.011	0	0	0.012	0	0.015	0	0.015	0.012	0.01	0	0.01	0	0	0	0	0.012	0.01	0.01	0.014	0	0	0	0	0.011	0.015	0	0	0	0.014	0.01	0.012	0	0
Chryseobacterium sp. 3008163	0	0.011	0	0	0	0	0	0	0	0	0	0	0	0	0	0.012	0	0	0	0	0	0	0	0	0	0	0	0	0	0	0	0	0	0	0.012	0	0	0	0	0	0	0	0	0	0	0	0	0	0
Slackia heliotrinireducens	0	0.013	0.014	0.017	0.014	0	0	0.012	0	0	0	0.01	0	0.025	0	0	0	0.013	0.015	0	0	0.01	0.018	0.019	0.015	0	0	0	0	0	0	0.015	0.012	0.023	0.011	0.022	0.012	0	0	0	0	0	0.015	0.022	0.015	0.017	0.025	0	0.013
Runella sp. SP2	0	0	0	0	0	0	0	0	0	0	0	0	0	0	0	0	0	0	0	0	0	0	0.01	0	0	0	0	0	0	0	0	0	0	0	0	0	0	0	0	0	0	0	0	0	0	0	0	0	0
Niabella ginsenosidivorans	0	0	0	0	0	0	0	0	0	0	0	0.012	0	0	0	0	0	0	0	0	0	0	0.014	0.015	0	0	0	0	0	0	0	0	0	0	0.012	0.012	0.016	0	0	0	0	0	0	0	0	0	0	0	0
Clostridiaceae bacterium 14S0207	0	0.01	0.012	0	0	0	0	0	0	0	0	0	0	0.013	0	0.013	0	0	0.015	0	0.011	0	0	0	0	0	0	0	0	0	0	0.013	0.01	0.011	0	0	0	0	0	0.011	0.014	0	0	0	0.013	0	0.012	0	0
Calothrix parasitica	0	0	0	0	0	0	0	0	0	0	0	0	0	0	0	0	0	0	0	0	0	0	0	0	0	0	0	0	0	0	0	0	0	0	0	0	0	0	0	0	0.012	0	0	0	0	0	0	0.013	0
Paenibacillus sp. 18JY67-1	0	0	0	0	0	0	0	0	0	0	0	0	0	0	0	0	0	0	0	0	0	0	0	0	0	0	0	0	0	0	0	0	0	0	0	0	0	0	0	0	0	0	0.01	0	0	0	0	0	0
Hungateiclostridium saccincola	0	0.012	0.017	0.012	0	0	0	0	0	0	0	0	0	0.012	0	0.01	0	0	0.012	0	0.012	0	0.012	0	0	0	0	0	0	0.011	0	0.012	0.012	0	0	0.01	0	0	0	0.013	0	0	0	0.011	0.014	0.011	0	0	0
Olsenella sp. Marseille-P2300	0	0.03	0.014	0.014	0.016	0	0	0.013	0	0.025	0.011	0.013	0	0.026	0	0.018	0	0.02	0.015	0	0.014	0.012	0.018	0.024	0.02	0	0	0	0.011	0.012	0	0.027	0.019	0.021	0.015	0.019	0.016	0.014	0.017	0.012	0	0.014	0.012	0.024	0.013	0.032	0.023	0.021	0.013
Chryseobacterium lactis	0	0	0	0	0	0	0	0	0	0	0	0	0	0	0	0	0	0	0	0	0	0	0	0	0	0	0	0	0	0	0	0	0	0	0	0	0	0	0	0	0	0	0	0	0	0	0	0	0
Sphingobacterium sp. ML3W	0	0	0	0	0	0	0	0	0	0	0	0	0	0	0	0	0	0	0	0	0.017	0	0.015	0.015	0	0	0	0	0.011	0	0	0.012	0	0	0.018	0.016	0	0	0	0	0	0	0.01	0	0	0	0	0	0
Clostridium aceticum	0	0	0.012	0	0	0	0	0	0	0	0	0	0	0.012	0	0	0	0	0.01	0	0.012	0	0.01	0.01	0	0	0.011	0	0	0.01	0	0.016	0	0	0	0	0	0	0	0.012	0.012	0	0	0	0.013	0.011	0	0	0
Streptococcus gordonii	0	0.023	0	0	0	0	0	0	0	0	0	0.016	0	0	0	0.023	0	0.015	0	0	0.027	0	0.013	0.012	0	0	0	0	0	0	0	0.019	0	0	0.013	0.01	0	0.026	0	0	0	0	0.013	0	0	0	0	0	0
Peptoniphilus harei	0	0	0	0	0	0	0	0	0	0	0	0	0	0	0	0	0	0	0	0	0	0	0	0	0	0	0	0	0	0	0	0	0	0	0	0	0	0	0	0	0.01	0	0	0	0	0	0	0	0
Tepidanaerobacter acetatoxydans	0	0	0.011	0	0	0	0	0	0	0	0	0	0	0	0	0	0	0	0	0	0.01	0	0	0.01	0	0	0	0	0	0	0	0.013	0	0	0.012	0	0	0	0	0	0	0	0	0.01	0.012	0	0	0	0
Gottschalkia acidurici	0	0.01	0.014	0.01	0	0	0	0	0	0	0	0	0	0.012	0	0.018	0	0	0.013	0	0.01	0	0.01	0	0	0	0	0	0	0	0	0.013	0	0.012	0	0	0	0	0.053	0.011	0.017	0	0	0	0.012	0	0.013	0	0
Desulfofarcimen acetoxidans	0	0.013	0	0	0	0	0	0	0	0	0	0	0	0	0	0	0	0	0	0	0	0	0	0	0	0	0	0	0	0	0	0	0	0	0	0	0	0	0	0	0	0	0	0	0	0	0	0	0
Desulfosporosinus meridiei	0	0	0	0	0	0	0	0	0	0	0	0	0	0	0	0	0	0	0	0	0	0	0	0	0	0	0	0	0	0	0	0.01	0	0	0	0	0	0	0	0	0.011	0	0	0	0	0	0	0	0
Filimonas lacunae	0	0.02	0.011	0	0	0	0	0	0	0	0	0	0	0	0	0.01	0	0.011	0	0	0.011	0.011	0.024	0.023	0	0	0.01	0	0	0	0	0.011	0	0	0.024	0.023	0.029	0	0	0.014	0	0	0.011	0	0	0	0	0	0
Clostridium sp. JN500901	0	0	0.016	0.012	0	0	0	0	0	0	0	0	0	0.012	0	0.012	0	0	0.014	0	0.012	0	0	0	0	0	0.01	0	0	0	0	0.016	0.012	0.012	0	0	0	0	0	0	0.016	0	0	0	0.014	0.011	0.012	0	0
Ralstonia solanacearum	0	0.013	0	0	0	0	0	0	0	0	0	0	0	0.01	0	0	0	0.014	0	0	0	0	0.013	0.017	0	0	0	0	0	0	0	0.01	0	0	0.013	0.013	0.012	0	0	0	0	0	0	0.01	0	0	0	0	0.01
Sphingobacteriaceae bacterium GW460-11-11-14-LB5	0	0.022	0	0	0	0	0	0	0	0	0.029	0.024	0	0	0	0.017	0	0.019	0	0	0.016	0	0.031	0.031	0	0	0	0	0	0	0	0.017	0	0	0.031	0.025	0.024	0	0	0	0	0	0.017	0	0	0	0	0	0.012
Acetobacterium woodii	0	0.016	0.01	0.01	0	0	0	0	0	0	0	0.011	0	0	0	0	0	0	0	0	0.012	0	0.013	0.013	0.01	0	0	0	0	0	0	0.014	0	0	0	0	0	0	0	0	0	0	0	0	0.011	0	0	0	0
Sphingobacterium thalpophilum	0	0.03	0.01	0	0	0	0	0	0	0	0	0.026	0	0	0	0.029	0	0.022	0	0	0.031	0	0.026	0.026	0.012	0	0	0	0	0	0	0.013	0	0	0.022	0.017	0.015	0	0	0	0	0	0.019	0	0	0	0	0	0.01
Paenibacillus stellifer	0	0	0	0.011	0	0	0	0	0	0	0	0	0	0.011	0	0	0	0	0	0	0.011	0	0	0	0.01	0	0	0	0	0	0	0	0	0	0	0	0	0	0	0	0	0	0	0.011	0	0.01	0	0	0
Fibrella sp. ES10-3-2-2	0	0	0	0	0	0	0	0	0	0	0	0	0	0	0	0	0	0	0	0	0	0	0.012	0.013	0	0	0	0	0	0	0	0.01	0	0	0.012	0.015	0.012	0	0	0	0	0	0	0	0	0	0	0	0
Paenibacillus sp. MBLB1234	0	0	0	0	0	0	0	0	0	0	0	0	0	0	0	0	0	0	0	0	0.013	0	0	0	0	0	0	0	0	0	0	0.01	0	0	0	0	0	0	0	0	0	0	0	0	0	0	0	0.011	0
Bacillus infantis	0	0	0	0.01	0	0	0	0	0	0	0	0	0	0	0	0	0	0	0	0	0	0	0	0	0	0	0	0	0	0	0	0.012	0	0	0.013	0	0	0	0	0	0	0	0.011	0	0	0	0	0	0
Paenibacillus sp. FSL H7-0357	0	0.011	0	0	0	0	0	0	0	0	0	0	0	0	0	0	0	0	0	0	0.012	0	0	0	0	0	0	0	0	0	0	0	0	0	0	0	0	0	0.011	0	0	0	0	0.011	0	0	0	0	0
Leptotrichia buccalis	0	0	0	0	0	0	0	0	0	0	0	0	0	0	0	0	0	0	0	0	0.01	0	0	0	0	0	0	0	0	0	0	0	0	0	0	0	0	0	0	0	0	0	0	0	0	0	0	0	0
Paenibacillus sp. DCT19	0	0	0	0	0	0	0	0	0	0	0	0	0	0	0	0	0	0	0	0	0.019	0	0	0	0	0	0	0	0	0	0	0	0	0	0	0	0	0	0	0	0	0	0	0	0.011	0	0	0	0
Maribacter cobaltidurans	0	0.011	0	0	0	0	0	0	0	0	0	0.011	0	0	0	0	0	0	0	0	0	0	0.013	0.013	0	0	0	0	0	0	0	0	0	0	0	0	0.012	0	0	0	0	0	0	0	0	0	0	0	0
Fictibacillus phosphorivorans	0	0	0	0	0	0	0	0	0	0	0	0	0	0	0	0	0	0	0	0	0	0	0	0	0	0	0	0	0	0	0	0	0	0	0	0	0	0	0	0	0	0	0	0	0	0	0	0	0
Elizabethkingia meningoseptica	0	0.012	0	0	0	0	0	0	0	0	0	0.016	0	0	0	0	0	0	0	0	0	0	0.01	0	0	0	0	0	0	0	0	0	0	0	0	0	0	0	0	0	0	0	0	0	0	0	0	0	0
Klebsiella aerogenes	0	0	0	0	0	0	0	0	0	0.01	0.023	0.134	0	0	0	0	0	0	0	0	0	0	0	0	0	0	0	0	0	0	0	0	0.022	0.027	0	0.023	0	0	0	0	0	0	0	0	0	0.011	0.033	0	0.026
Capnocytophaga gingivalis	0	0.019	0	0	0	0	0	0	0	0	0	0.036	0	0	0	0.013	0	0.019	0	0	0.011	0	0.021	0.022	0	0	0	0	0	0	0	0.021	0	0	0.024	0.022	0.029	0	0	0	0	0	0.016	0	0	0	0	0.01	0.013
Bacillus sp. FJAT-18017	0	0	0	0	0	0	0	0	0	0	0	0	0	0	0	0	0	0	0	0	0	0	0	0	0	0	0	0	0	0	0	0	0	0	0	0	0	0	0	0	0	0	0	0	0	0	0	0	0
Halocella sp. SP3-1	0	0.012	0.01	0	0	0	0	0	0	0	0	0	0	0	0	0	0	0	0	0	0.013	0	0	0	0	0	0.01	0	0	0	0	0.015	0	0	0.012	0	0	0	0	0.012	0.02	0	0	0	0	0	0	0	0
Alkalitalea saponilacus	0	0.022	0.01	0	0	0	0	0	0	0	0	0.01	0	0	0	0.015	0	0.015	0	0	0.012	0	0.028	0.026	0.011	0	0	0	0.011	0	0	0	0	0	0.041	0.023	0.019	0	0	0.016	0	0	0.01	0	0	0	0	0	0
Pseudomonas aeruginosa	0	0	0	0	0	0	0	0	0	0	0	0	0	0.011	0	0.012	0	0	0	0	0	0	0.011	0.013	0.01	0	0	0	0	0	0	0.01	0	0	0.012	0.013	0.011	0	0	0	0	0	0	0	0	0	0.01	0	0
Adlercreutzia equolifaciens	0	0.052	0.229	0.041	0.034	0	0.018	0.047	0.012	0.073	0.013	0.75	0.016	0.075	0.069	0.159	0.248	0.051	0.117	0	0.019	0.023	0.031	0.054	0.138	0.01	0.15	0	0.029	0.012	0.035	0.038	0.015	0.031	0.019	0.03	0.024	0.177	0	0.026	0	0	0.019	0.085	0.149	0.073	0.036	0.013	0.025
Sphingobacterium psychroaquaticum	0	0	0	0	0	0	0	0	0	0	0	0	0	0	0	0	0	0	0	0	0	0	0	0	0	0	0	0	0	0	0	0	0	0	0.012	0.014	0.016	0	0	0	0	0	0	0	0	0	0	0.01	0
[Clostridium] cellulosi	0	0.016	0.033	0.045	0.01	0	0	0.014	0	0	0.01	0.011	0.012	0.045	0.011	0.016	0	0.015	0.022	0.013	0.016	0.015	0.016	0.017	0.024	0	0.011	0	0.013	0.019	0	0.013	0.021	0.02	0.012	0.019	0.01	0	0	0.017	0	0	0.01	0.032	0.027	0.023	0.02	0	0.021
Cedecea neteri	0	0.014	0	0	0	0	0	0	0	0	0	0	0	0	0	0.012	0	0	0	0	0.014	0	0.012	0.013	0	0	0	0	0	0	0	0	0	0	0	0.01	0	0	0	0	0	0	0	0	0	0	0.011	0	0
Bifidobacterium catenulatum	0	0.026	0.016	0	0.218	0.058	0	0.019	0	0	0	0.077	0.018	0.023	0.245	0.014	0.325	0.028	0.026	0.13	0.312	0.181	0.028	0.017	0.019	0.016	0.023	0.031	0.028	0.356	0.14	0.047	0.014	0.012	0.017	0.017	0.017	0.043	0.259	0.722	0	0.047	0.023	0.565	0.234	0.04	0.013	0.163	0.294
Desulfitobacterium dehalogenans	0	0	0	0.01	0	0	0	0	0	0	0	0	0	0	0	0	0	0	0	0	0	0	0	0	0	0	0	0	0	0	0	0	0	0	0.01	0.012	0.01	0	0	0	0	0	0	0	0	0	0	0	0
Bifidobacterium angulatum	0	0.01	0	0	0.013	0	0	0	0	0	0	0.02	0	0	0.011	0.01	0.014	0	0.011	0.162	0.028	0.013	0.016	0.012	0	0	0	0	0	0.018	0	0.011	0	0	0.018	0.014	0.012	0	0.021	0.059	0	0	0	0.039	0	0.018	0	0.02	0.032
Porphyromonas crevioricanis	0	0.026	0	0	0	0	0.015	0	0	0	0	0.021	0	0	0	0.028	0	0.024	0	0	0.014	0	0.042	0.041	0.013	0	0	0	0	0	0	0.019	0.01	0.015	0.059	0.039	0.061	0	0	0	0	0	0.033	0	0.015	0	0.013	0.012	0.017
Chryseobacterium arthrosphaerae	0	0.013	0	0	0	0	0	0	0	0	0	0	0	0	0	0.01	0	0	0	0	0.012	0	0	0	0	0	0	0	0	0	0	0	0	0	0	0	0	0	0	0	0	0	0	0	0	0	0	0	0
Acidaminococcus intestini	0	0.025	0.013	0.018	0.01	0	0	0.014	0	0	0	0.011	0	0.042	0	0.011	0	0.019	0	0	0.012	0	0.024	0.025	0.03	0	0	0	0.012	0	0	0.014	0.015	0.014	0.77	0.017	0.022	0	0.012	0.011	0	0	0.025	0.012	0.013	0	0.015	0.022	0.012
Paenibacillus sp. FSL R5-0912	0	0	0.01	0	0	0	0	0	0	0	0	0	0	0	0	0	0	0	0	0	0	0	0	0.011	0	0	0	0	0	0	0	0	0	0	0	0	0	0	0	0	0	0	0	0	0	0	0	0	0
Paenibacillus chitinolyticus	0	0	0	0	0	0	0	0	0	0	0	0	0	0.011	0	0	0	0	0	0	0	0	0	0	0	0	0	0	0	0	0	0	0	0	0	0	0	0	0	0	0	0	0	0	0	0	0	0	0
Flavobacterium magnum	0	0.01	0	0	0	0	0	0	0	0	0	0	0	0	0	0	0	0	0	0	0	0	0	0	0	0	0	0	0	0	0	0	0	0	0	0	0.016	0	0	0	0	0	0	0	0	0	0	0	0
Variovorax paradoxus	0	0	0	0	0.01	0	0	0	0	0	0	0	0	0.011	0	0	0	0.01	0	0	0	0	0.01	0.013	0.011	0	0	0	0	0	0	0	0	0.011	0	0.01	0.011	0	0	0	0	0	0	0.011	0	0.01	0.011	0.01	0
[Clostridium] ultunense	0	0	0	0	0	0	0	0	0	0	0	0	0	0	0	0	0	0	0	0	0	0	0	0	0	0	0	0	0	0	0	0	0	0	0	0	0	0	0	0	0.012	0	0	0	0	0	0	0	0
Echinicola rosea	0	0.015	0	0	0	0	0	0	0	0	0	0	0	0	0	0.011	0	0.011	0	0	0.015	0	0.01	0.01	0	0	0	0	0	0	0	0	0	0	0.014	0.014	0.016	0	0	0	0	0	0	0	0	0	0	0	0
Prochlorococcus marinus	0	0.015	0.01	0	0	0	0	0	0	0	0	0	0	0	0	0.018	0	0	0	0	0.019	0	0.017	0.013	0	0	0	0	0	0	0	0.02	0	0	0.02	0.012	0.012	0	0	0	0.02	0	0.012	0	0.011	0	0	0	0
Arachidicoccus sp. BS20	0	0.013	0	0	0	0	0	0	0	0	0	0.012	0	0	0	0.018	0	0	0	0	0	0	0.017	0.016	0	0	0	0	0	0	0	0.013	0	0	0.016	0.013	0.018	0	0	0	0	0	0.011	0	0	0	0	0.016	0
Streptococcus equi	0	0.014	0	0.01	0	0	0	0	0	0	0	0	0	0	0	0	0	0	0	0	0	0	0.011	0.01	0	0	0	0	0	0	0	0.012	0	0	0.015	0	0	0	0	0	0	0	0	0	0	0	0	0	0
Mogibacterium diversum	0	0	0.011	0.014	0	0	0	0	0	0	0	0	0	0.014	0	0	0	0	0.011	0	0.015	0	0	0	0	0	0	0	0	0	0	0.01	0	0	0	0	0	0	0	0	0.011	0	0	0.01	0.01	0.01	0	0	0
Bacillus pseudomycoides	0	0	0.01	0	0	0	0	0	0	0	0	0	0	0	0	0	0	0	0	0	0.01	0	0	0	0	0	0	0	0	0	0	0.013	0	0	0	0.011	0.014	0	0	0	0.014	0	0	0	0	0	0	0	0
Bacillus coagulans	0	0.019	0.013	0	0	0	0	0	0	0	0	0	0	0	0	0.028	0	0	0	0	0.011	0	0.013	0.012	0.01	0	0	0	0	0	0	0	0	0	0	0	0	0	0	0	0.01	0	0	0.012	0	0.011	0	0	0
Cyclobacterium amurskyense	0	0	0	0	0	0	0	0	0	0	0	0	0	0	0	0.01	0	0	0	0	0	0	0	0	0	0	0	0	0	0	0	0	0	0	0.011	0	0	0	0	0	0	0	0	0	0	0	0	0	0
Treponema denticola	0	0	0.01	0.012	0.012	0	0.014	0	0	0	0	0	0	0	0	0	0	0	0	0	0.018	0	0	0	0	0	0	0	0	0	0	0	0	0	0	0.01	0	0	0.01	0	0	0	0	0	0.011	0	0	0	0
Hymenobacter sedentarius	0	0.02	0	0	0	0	0	0	0	0	0	0	0	0	0	0	0	0	0	0	0.011	0	0.019	0.02	0	0	0	0	0	0	0	0	0	0	0.023	0.016	0.012	0	0	0	0	0	0.016	0	0	0	0	0.016	0
Bacillus gobiensis	0	0	0	0	0	0	0	0	0	0	0	0	0	0	0	0	0	0	0	0	0	0	0	0	0	0	0	0	0	0	0	0	0	0	0	0	0	0	0	0	0	0	0	0	0	0	0	0	0
Pontibacter sp. SGAir0037	0	0.011	0	0	0	0	0	0	0	0	0	0.01	0	0	0	0.012	0	0.01	0	0	0	0	0.015	0.016	0	0	0	0	0	0	0	0.011	0	0	0.021	0.011	0.024	0	0	0	0	0	0	0	0	0	0	0	0
Mageeibacillus indolicus	0	0.015	0.018	0.014	0	0	0	0	0	0	0	0	0	0.02	0.011	0.014	0	0	0.013	0	0.017	0.015	0.013	0.012	0.014	0	0.011	0	0	0	0.012	0.012	0.013	0.016	0.011	0.013	0.017	0	0	0.015	0.012	0	0	0.018	0.012	0.015	0.02	0.012	0
Cloacibacillus porcorum	0	0	0.013	0.013	0.035	0	0	0	0	0	0.017	0	0	0.08	0	0.017	0	0.015	0.01	0	0	0	0	0.012	0.025	0	0	0	0	0	0	0	0.012	0.02	0	0	0	0	0	0	0	0	0	0.016	0.01	0.014	0.023	0	0.024
Clostridium drakei	0	0.01	0	0	0	0	0	0	0	0	0	0	0	0	0	0	0	0	0	0	0.01	0	0.012	0	0	0	0	0	0	0	0	0.016	0	0	0	0	0	0	0	0	0.015	0	0	0	0	0	0	0	0
Shewanella algae	0	0	0	0	0	0	0	0	0	0	0	0	0	0	0	0	0	0	0	0	0	0	0	0	0	0	0	0	0	0	0	0	0	0	0	0	0.011	0	0	0	0	0	0	0	0	0	0	0	0
Brachyspira pilosicoli	0	0	0.012	0	0	0	0	0	0	0	0	0	0	0	0	0.019	0	0	0	0	0.017	0	0	0	0	0	0	0	0	0	0	0.012	0	0	0	0	0	0	0	0	0.019	0	0	0	0.01	0	0	0	0
Olsenella umbonata	0	0.02	0.014	0.018	0.017	0	0	0.014	0	0	0.011	0	0	0.023	0	0.014	0	0.016	0.014	0	0.014	0.011	0.013	0.019	0.02	0	0.01	0	0.01	0	0	0.016	0.02	0.022	0.014	0.017	0.016	0	0.011	0.015	0	0	0.012	0.028	0.014	0.021	0.026	0.013	0.011
Lactobacillus helveticus	0	0.145	0	0	0	0	0	0	0	0	0	0	0	0	0	0	0	0	0	0	0	0	0.01	0	0	0	0	0	0	0	0	0	0	0	0	0	0	0	0	0	0	0	0	0	0	0	0	0	0
Paenibacillus sp. FSL H7-0737	0	0	0	0	0	0	0	0	0	0	0	0	0	0	0	0	0	0	0	0	0	0	0.01	0	0	0	0	0	0	0	0	0	0	0	0	0	0	0	0	0	0	0	0	0	0	0	0	0	0
Paenibacillus larvae	0	0	0	0	0	0	0	0	0	0	0	0	0	0	0	0	0	0	0	0	0.012	0	0	0	0	0	0	0	0	0	0	0	0	0.011	0	0	0	0	0	0	0	0	0	0	0	0	0.015	0	0
Desulfosporosinus youngiae	0	0.012	0	0	0	0	0	0	0	0	0	0.01	0	0.01	0	0.019	0	0.012	0	0	0.013	0	0.013	0.013	0	0	0	0	0	0	0	0.01	0	0	0	0.011	0	0	0	0	0	0	0.01	0	0	0	0	0	0
Streptococcus oralis	0	0.016	0	0	0	0	0	0	0	0	0	0	0	0	0.01	0	0	0	0	0	0.012	0	0	0	0	0.012	0	0	0	0.01	0.013	0.03	0	0	0.021	0.013	0	0	0	0	0	0	0	0	0.012	0.01	0	0.019	0
Streptococcus mutans	0	0.013	0.011	0	0	0	0	0	0	0	0	0	0	0	0	0	0	0	0	0	0	0	0.01	0	0.01	0	0	0	0	0	0	0	0	0.011	0	0	0	0	0	0	0.01	0	0	0	0.01	0.013	0.018	0	0
Dickeya zeae	0	0	0	0	0	0	0	0	0	0	0	0	0	0	0	0	0	0	0	0	0	0	0.01	0.01	0	0	0	0	0	0	0	0	0	0	0.01	0	0	0	0	0	0	0	0	0	0	0	0	0	0
Clostridium formicaceticum	0	0.01	0.014	0.012	0	0	0	0	0	0	0	0	0	0.016	0	0.012	0	0.01	0	0	0.01	0	0.011	0.01	0	0	0	0	0	0	0	0.013	0	0	0	0	0.01	0	0	0.012	0.01	0	0	0	0.01	0	0	0.011	0
Bacillus circulans	0	0	0	0	0	0	0	0	0	0	0	0	0	0	0	0	0	0	0	0	0.011	0	0	0	0	0	0	0	0	0	0	0	0	0	0	0	0	0	0	0	0.018	0	0	0	0	0	0	0	0
Flavobacterium crocinum	0	0.014	0	0	0	0	0.01	0	0	0	0	0.011	0	0	0	0	0	0	0	0	0	0	0	0	0	0	0	0	0	0	0	0.011	0	0	0	0	0.016	0	0	0	0	0	0	0	0	0	0	0	0
Pelosinus sp. UFO1	0	0	0.01	0	0	0	0	0	0	0	0	0	0	0	0	0.02	0	0	0.011	0	0.013	0.01	0.012	0.01	0	0	0.013	0	0	0	0	0.023	0	0	0.02	0.013	0.01	0	0	0.015	0.063	0	0	0	0	0	0	0	0
Lactobacillus reuteri	0	0.038	0	0	0	0	0	0	0	0	0	0	0	0	0	0.011	0	0	0	0	0.012	0	0.013	0.012	0.012	0	0	0	0	0	0	0.011	0	0	0.016	0.01	0	0	0	0	0	0	0	0	0	0	0	0	0
Bacillus clausii	0	0	0	0	0	0	0	0	0	0	0	0	0	0	0	0	0	0	0	0	0	0	0	0	0	0	0	0	0	0	0	0	0	0	0	0	0	0	0	0	0	0	0	0	0	0	0	0	0
Weissella confusa	0	0	0.025	0	0	0	0	0.025	0	0	0	0	0	0	0	0	0.013	0	0	0	0	0	0	0	0.206	0	0	0	0	0	0	0	0	0.503	0	0	0	0	0	0	0	0	0	0	0	0	0.831	0	0
Bacillus oceanisediminis	0	0	0	0	0	0	0	0	0	0	0	0	0	0	0	0	0	0	0	0	0.019	0	0	0	0	0	0	0	0	0	0	0	0	0	0	0	0	0	0	0	0	0	0	0	0	0	0	0	0
Porphyromonas cangingivalis	0	0.028	0.012	0	0.011	0	0.025	0	0	0	0	0.025	0	0.01	0	0.012	0	0.031	0	0	0	0	0.035	0.036	0.011	0	0	0	0	0	0	0.019	0	0.016	0.041	0.053	0.07	0.02	0	0.014	0	0	0.025	0	0.015	0	0.014	0.023	0.012
Myroides odoratimimus	0	0	0	0	0	0	0	0	0	0	0	0.01	0	0	0	0	0	0	0	0	0	0	0	0	0	0	0	0	0	0	0	0	0	0	0	0.011	0.01	0	0	0	0	0	0	0	0	0	0	0	0
Sphingobacterium sp. CZ-2	0	0.022	0	0	0	0	0	0	0	0	0	0	0	0	0	0.02	0	0.01	0	0	0.022	0	0.021	0.019	0	0	0	0	0	0	0	0.016	0	0	0.01	0.01	0.011	0	0	0.013	0	0	0	0	0	0	0	0	0
Paenibacillus sp. FSL P4-0081	0	0	0	0	0	0	0	0	0	0	0	0	0	0	0	0	0	0	0	0	0.012	0	0	0	0	0	0	0	0	0	0	0	0	0	0	0	0	0	0	0	0	0	0	0	0	0	0	0	0
Paenibacillus riograndensis	0	0.01	0	0.01	0	0	0	0	0	0	0	0.011	0	0	0	0	0	0	0	0	0.011	0	0.012	0.012	0	0	0	0	0	0	0	0	0	0	0	0	0	0	0	0	0	0	0.01	0	0.01	0	0.01	0	0
Lysinibacillus sphaericus	0	0.01	0	0	0	0	0	0	0	0	0	0	0	0	0	0	0	0	0	0	0	0	0	0	0	0	0	0	0	0	0	0	0	0	0	0	0	0	0	0	0.01	0	0	0	0.01	0	0	0	0
Selenomonas sputigena	0	0.013	0.015	0.016	0.013	0	0	0.011	0	0	0.011	0	0	0.046	0	0.021	0	0.012	0.014	0	0.014	0.012	0.043	0.094	0.041	0	0	0	0	0.011	0	0.017	0.015	0.018	0	0.014	0.017	0	0	0.011	0.016	0	0.015	0.025	0.013	0.015	0.02	0.011	0
Clostridium septicum	0	0.05	0.028	0	0	0	0	0	0	0	0	0	0	0.017	0	0.025	0	0.011	0.022	0	0.055	0	0.019	0.012	0.012	0	0.025	0	0	0	0.019	0.023	0.013	0.011	0.012	0.017	0.015	0.015	0	0	0.02	0	0	0.04	0.013	0	0.012	0	0
Paenibacillaceae bacterium GAS479	0	0	0	0.01	0	0	0	0	0	0	0	0	0	0	0	0	0	0	0	0	0	0	0	0	0	0	0	0	0.011	0	0	0	0	0	0	0	0	0	0	0	0	0	0	0	0	0	0	0	0
Chryseobacterium camelliae	0	0.016	0	0	0	0	0	0	0	0	0	0.015	0	0	0	0	0	0.013	0	0	0.011	0	0.019	0.019	0	0	0	0	0	0	0	0.013	0	0	0.02	0.011	0.011	0	0	0	0	0	0.01	0	0	0	0	0	0
Lactobacillus salivarius	0	0.064	0.016	0.014	0	0	0	0	0	0	0.09	0	0	0.012	0	0.02	0	0.011	0.016	0	0.02	0.01	0.013	0.011	0.016	0	0	0	0	0	0	0.02	0.011	0.011	0.013	0.02	0	0	0	0.01	0.022	0.018	0	0.014	0.012	0.013	0.011	0.012	0
Paenibacillus borealis	0	0.021	0.011	0	0	0	0	0	0	0	0	0	0.01	0	0	0.013	0	0	0	0	0.013	0	0.015	0.014	0.01	0	0	0	0	0	0	0	0	0	0	0.011	0	0	0	0	0	0	0	0	0	0	0	0	0
Bacillus megaterium	0	0	0	0.01	0	0	0	0	0	0	0	0	0	0	0	0	0	0	0	0	0	0	0	0	0	0	0	0	0	0	0	0	0	0	0	0.011	0	0	0	0	0.015	0	0	0	0	0	0	0	0
Antarcticibacterium flavum	0	0.02	0	0	0	0	0	0	0	0	0	0	0	0	0	0.01	0	0	0	0	0	0	0.021	0.019	0	0	0	0	0	0	0	0	0	0	0.012	0	0	0	0	0	0	0	0	0	0	0	0	0	0
Pedobacter heparinus	0	0.025	0.012	0	0	0	0	0	0	0	0	0.011	0	0	0	0.021	0	0.012	0	0	0.016	0	0.02	0.021	0.01	0	0	0	0.013	0	0	0	0	0	0.015	0.012	0.011	0	0	0.014	0	0	0.01	0	0	0	0	0	0
Thermoanaerobacter kivui	0	0.013	0	0	0	0	0	0	0	0	0	0	0	0	0	0	0	0	0	0	0	0	0	0	0	0	0	0	0	0	0	0	0	0	0	0	0	0	0	0	0	0	0	0	0	0	0	0	0
Pedobacter ginsengisoli	0	0.016	0	0	0	0	0	0	0	0	0	0.015	0	0	0	0.01	0	0.01	0	0	0.014	0	0.019	0.018	0	0	0	0	0	0	0	0.011	0	0	0.018	0	0.012	0	0	0	0	0	0.01	0	0	0	0	0	0
Sebaldella termitidis	0	0.018	0.013	0	0	0	0	0	0	0	0	0.01	0	0.012	0	0.017	0	0.011	0	0	0.023	0	0.011	0.011	0	0	0	0	0	0	0	0.014	0.011	0	0.012	0.012	0	0	0	0.011	0.011	0	0.016	0	0.012	0	0	0	0
Gilliamella apicola	0	0	0	0	0	0	0	0	0	0	0	0	0	0	0	0	0	0	0	0	0	0	0	0	0	0	0	0	0	0	0	0.012	0	0	0.01	0	0	0	0	0	0.023	0	0	0	0	0	0	0	0
Hymenobacter sp. DG01	0	0.017	0	0	0	0	0	0	0	0	0	0.01	0	0	0	0	0	0.012	0	0	0	0	0.013	0.015	0	0	0	0	0	0	0	0.014	0	0	0	0.012	0.013	0	0	0	0	0	0.01	0	0	0	0	0	0
Desulfallas gibsoniae	0	0.01	0	0.01	0	0	0	0	0	0	0	0	0	0.013	0	0	0	0	0	0	0.012	0	0	0	0	0	0	0	0	0	0	0	0	0	0.01	0.012	0	0	0	0	0	0	0	0.013	0.011	0	0	0	0
Flavobacterium sp. HYN0086	0	0	0	0	0	0	0	0	0	0	0	0	0	0	0	0	0	0	0	0	0	0	0	0	0	0	0	0	0	0	0	0	0	0	0.01	0	0	0	0	0	0	0	0	0	0	0	0	0	0
Hymenobacter swuensis	0	0	0	0	0	0	0.015	0	0	0	0	0	0	0	0	0	0	0	0	0	0	0	0	0	0	0	0	0	0	0	0	0.01	0	0	0.011	0.017	0.016	0.011	0	0	0	0	0	0	0	0	0	0	0
Escherichia albertii	0	0.012	0	0	0	0	0	0	0	0.03	0.02	0.01	0	0	0	0.01	0	0	0	0	0	0	0.013	0.014	0	0	0	0	0	0	0	0	0	0.027	0.018	0	0	0	0	0	0	0	0.01	0	0	0	0.03	0	0.025
Aquiflexum balticum	0	0.017	0	0	0	0	0	0	0	0	0	0.022	0	0	0	0.016	0	0	0	0	0.012	0	0.016	0.016	0	0	0	0	0	0	0	0.011	0	0	0.02	0.014	0.023	0	0	0	0	0	0.011	0	0	0	0	0	0
Lactobacillus casei	0	0.012	0	0	0	0	0	0	0	0	0	0	0	0	0	0.01	0	0	0	0	0.012	0	0	0	0	0	0	0	0	0	0	0	0	0	0.012	0.01	0.013	0	0	0	0	0	0	0	0	0	0	0	0
Brevibacillus agri	0	0	0	0	0	0	0	0	0	0	0	0	0	0	0	0	0	0	0	0	0	0	0	0	0	0	0	0	0	0	0	0	0	0	0	0	0	0	0	0	0	0	0	0	0	0	0	0	0
Algoriphagus machipongonensis	0	0.011	0	0	0	0	0	0	0	0	0	0	0	0	0	0	0	0	0	0	0	0	0	0	0	0	0	0	0	0	0	0	0	0	0.017	0.013	0	0	0	0	0	0	0.01	0	0	0	0	0	0
Capnocytophaga canimorsus	0	0	0	0	0	0	0	0	0	0	0	0	0	0	0	0.011	0	0	0	0	0.01	0	0.014	0.013	0	0	0	0	0	0	0	0	0	0	0.013	0.011	0.012	0	0	0	0	0	0	0	0	0	0	0	0
Vibrio coralliilyticus	0	0.01	0	0	0	0	0	0	0	0	0	0	0	0	0	0	0	0	0	0	0	0	0	0	0	0	0	0	0	0	0	0	0	0	0	0	0	0	0	0	0	0	0	0	0	0	0	0	0
Paenibacillus naphthalenovorans	0	0	0	0	0	0	0.037	0	0	0	0	0.01	0	0.011	0	0	0	0	0	0	0	0	0	0	0	0	0	0	0	0	0	0	0	0	0	0.013	0	0	0	0	0	0	0	0	0	0	0	0	0
Tenacibaculum jejuense	0	0	0	0	0	0	0	0	0	0	0	0	0	0	0	0	0	0	0	0	0	0	0	0	0	0	0	0	0	0	0	0.01	0	0	0	0	0	0	0	0	0	0	0	0	0	0	0	0	0
Streptococcus cristatus	0	0.017	0	0	0	0	0	0	0	0	0	0	0	0	0	0.011	0	0	0	0	0.01	0	0.013	0.012	0	0	0	0	0	0	0	0.023	0	0	0.017	0.015	0	0	0	0	0	0	0	0	0	0	0	0	0
Paenibacillus sp. RUD330	0	0	0	0	0	0	0	0	0	0	0	0	0	0.013	0	0	0	0	0	0	0	0	0	0	0	0	0	0	0	0	0	0	0	0.01	0	0	0	0	0	0	0	0	0	0.01	0	0	0.011	0	0
Fluviicola taffensis	0	0.022	0	0	0	0	0	0	0	0	0	0	0	0	0	0	0	0	0	0	0	0	0.014	0.013	0	0	0	0	0	0	0	0	0	0	0	0	0	0	0	0	0	0	0	0	0	0	0	0	0
Flavobacterium anhuiense	0	0.032	0	0	0	0	0	0	0	0	0	0.015	0	0	0	0.016	0	0.019	0	0	0.014	0	0.014	0.013	0.011	0	0	0	0	0	0	0.017	0	0	0.012	0.016	0.011	0	0	0	0	0	0	0	0	0	0	0	0.017
Candidatus Azobacteroides pseudotrichonymphae	0	0.016	0.01	0	0	0	0	0	0	0	0	0.016	0	0	0	0.014	0	0	0	0	0	0	0.018	0.017	0	0	0	0	0	0	0	0	0	0	0.013	0.014	0.018	0	0	0.013	0	0	0	0	0	0	0	0	0
Brevibacillus brevis	0	0.013	0.01	0.011	0	0	0	0	0	0	0	0.017	0.01	0.01	0	0.012	0	0	0	0	0.012	0	0.019	0.017	0.01	0	0	0	0	0	0	0.01	0.01	0	0.011	0	0	0	0	0	0	0	0	0	0	0	0	0	0
Flavisolibacter sp. 17J28-1	0	0.018	0	0	0	0	0	0	0	0	0	0.017	0	0	0	0	0	0.01	0	0	0	0	0.019	0.02	0	0	0	0	0	0	0	0.012	0	0	0.025	0.017	0.03	0	0	0	0	0	0	0	0	0	0	0	0.01
Chryseobacterium bernardetii	0	0	0	0	0	0	0	0	0	0	0	0	0	0	0	0	0	0	0	0	0	0	0	0	0	0	0	0	0	0	0	0	0	0	0.01	0	0.016	0	0	0	0	0	0.012	0	0	0	0	0	0
Desulfosporosinus orientis	0	0	0	0	0	0	0	0	0	0	0	0	0	0	0	0	0	0	0	0	0	0	0	0	0	0	0	0	0	0	0	0.011	0	0	0	0	0	0	0	0	0.01	0	0	0	0	0	0	0	0
Fictibacillus arsenicus	0	0	0	0	0	0	0	0	0	0	0	0	0	0	0	0	0	0	0	0	0.01	0	0	0	0	0	0	0	0	0	0	0	0	0	0	0	0	0	0	0	0.013	0	0	0	0	0	0	0	0
Rhodopseudomonas palustris	0	0.023	0.014	0.015	0.016	0	0.013	0.011	0	0	0.011	0.01	0	0.024	0	0.018	0	0.014	0.012	0	0.015	0.01	0.017	0.023	0.02	0	0	0	0.01	0.011	0	0.017	0.019	0.022	0.019	0.018	0.014	0	0	0.01	0	0	0.01	0.019	0.016	0.018	0.022	0.01	0.018
Flavobacterium columnare	0	0.012	0	0	0	0	0	0	0	0	0	0.015	0	0	0	0.013	0	0	0	0	0.012	0	0.018	0.017	0	0	0.01	0	0	0	0	0.016	0	0	0.01	0.011	0	0	0	0.019	0.015	0	0	0	0	0	0	0	0
Leptotrichia sp. oral taxon 212	0	0	0	0	0	0	0	0	0	0	0.013	0	0	0	0	0	0	0	0	0	0	0	0	0	0	0	0	0	0	0	0	0.013	0	0	0	0	0	0	0	0	0	0	0.011	0	0	0	0	0	0
Bacillus marisflavi	0	0	0	0	0	0	0	0	0	0	0	0	0	0	0	0	0	0	0	0	0	0	0	0	0	0	0	0	0	0	0	0	0	0	0	0	0	0	0	0	0	0	0	0	0	0	0	0	0
Tetragenococcus koreensis	0	0	0	0	0	0	0	0	0	0	0	0	0	0	0	0	0	0	0	0	0	0	0	0	0	0	0	0	0	0	0	0	0	0	0	0	0	0	0	0	0	0	0	0	0	0	0	0	0
Echinicola vietnamensis	0	0.019	0	0	0	0	0	0	0	0	0	0	0	0	0	0	0	0.011	0	0	0.016	0	0.015	0.015	0	0	0	0	0	0	0	0.011	0	0	0.021	0.011	0.011	0	0	0	0	0	0	0	0	0	0	0	0
Rhodococcus opacus	0	0	0	0	0	0	0	0	0	0	0	0	0	0	0	0	0	0	0	0	0	0	0	0	0	0	0	0	0	0	0	0	0	0	0	0	0	0	0	0	0	0	0.011	0	0	0	0.01	0	0
Chryseobacterium sp. 17S1E7	0	0	0	0	0	0	0	0	0	0	0	0	0	0	0	0.013	0	0	0	0	0	0	0	0	0	0	0	0	0	0	0	0	0	0	0	0	0	0	0	0	0	0	0	0	0	0	0	0	0
Flammeovirga sp. L12M1	0	0.023	0	0	0	0	0	0	0	0	0	0.02	0	0	0	0.021	0	0.013	0	0	0.013	0	0.019	0.017	0.011	0	0	0	0	0	0	0.017	0	0	0.03	0.022	0.024	0	0	0.01	0	0	0.012	0	0	0	0	0	0
Arenibacter algicola	0	0.011	0	0	0	0	0	0	0	0	0	0	0	0	0	0	0	0	0	0	0	0	0	0	0	0	0	0	0	0	0	0	0	0	0	0	0	0	0	0	0	0	0	0	0	0	0	0	0
Chitinophaga caeni	0	0	0	0	0	0	0	0	0	0	0	0	0	0	0	0.01	0	0	0	0	0	0	0.011	0.011	0	0	0	0	0	0	0	0	0	0.01	0.016	0	0.022	0	0	0	0	0	0	0	0	0	0.011	0	0
Saccharibacillus sp. ATSA2	0	0.022	0.011	0.01	0	0	0	0	0	0	0	0	0	0.013	0	0	0	0	0	0	0	0	0	0.012	0.011	0	0	0	0	0	0	0	0.011	0.012	0	0.015	0	0	0	0	0	0	0	0.014	0	0.012	0.012	0	0
Bacillus horikoshii	0	0	0	0	0	0	0	0	0	0	0	0	0	0	0	0	0	0	0	0	0	0	0	0	0	0	0	0	0	0	0	0	0	0	0	0	0	0	0	0	0.011	0	0	0	0	0	0	0	0
Bacillus thermoamylovorans	0	0	0	0	0	0	0	0	0	0	0	0	0	0	0	0	0	0	0	0	0	0	0	0	0	0	0	0	0	0	0	0	0	0	0	0	0	0	0	0	0	0	0	0	0.01	0	0	0	0
Streptococcus agalactiae	0	0.016	0.014	0.046	0.034	0	0.018	0.011	0.077	0	0	0	0.011	0.038	0.015	0	0	0.011	0.011	0.013	0.025	0.011	0.023	0.017	0.018	0	0.057	0.016	0.029	0.01	0.062	0.016	0.023	0.018	0	0.031	0	0.01	0	0.029	0	0	0	0.022	0.012	0.016	0.02	0.029	0
Oceanobacillus iheyensis	0	0.01	0	0	0	0	0	0	0	0	0	0	0	0	0	0	0	0	0	0	0	0	0	0	0	0	0	0	0	0	0	0.01	0	0	0	0	0	0	0	0	0.012	0	0	0	0	0	0	0	0
Jeotgalibacillus malaysiensis	0	0.022	0	0	0	0	0	0	0	0	0	0	0	0	0	0.01	0	0	0	0	0	0	0	0	0	0	0	0	0	0	0	0	0	0	0	0	0	0	0	0	0	0	0	0	0	0	0	0	0
Mucilaginibacter mallensis	0	0.021	0	0	0	0	0	0	0	0	0	0.015	0	0	0	0.011	0	0.013	0	0	0.021	0	0.026	0.024	0.01	0	0	0	0	0	0	0	0.01	0	0.03	0.012	0.021	0	0	0	0	0	0.014	0	0	0	0	0	0
Cohnella sp. HS21	0	0	0	0	0	0	0	0	0	0	0	0	0	0	0	0	0	0	0	0	0	0	0	0	0	0	0	0	0	0	0	0	0	0	0	0	0	0	0	0	0	0	0	0	0	0	0	0	0
Chryseobacterium gallinarum	0	0.434	0	0	0	0	0.436	0.018	0	0	0	0.064	0	0	0.011	0	0	0.066	0	0	0.032	0	0.05	0.05	0.075	0	0	0	0	0	0	0	0.057	0	0.21	0.302	0.034	0	0.069	0	0	0	0.208	0	0	0	0	0.166	0.268
Pseudomonas syringae	0	0.023	0	0	0	0	0	0	0	0	0	0	0	0	0	0.012	0	0.012	0	0	0.014	0	0.017	0.02	0	0	0	0	0	0	0	0.013	0	0.01	0.018	0.016	0.017	0	0	0	0	0	0.012	0	0	0	0.011	0.01	0.011
Denitrobacterium detoxificans	0	0.01	0.01	0	0	0	0	0	0	0	0	0	0	0.013	0	0	0	0	0	0	0	0	0.012	0.013	0.011	0	0	0	0	0	0	0	0	0.012	0	0.01	0.01	0	0	0	0	0	0.011	0.013	0	0.01	0.015	0	0
Staphylococcus epidermidis	0	0	0	0	0	0	0	0	0	0	0	0	0	0	0	0.01	0	0	0	0	0	0	0	0	0	0	0	0	0	0	0	0.01	0	0	0	0	0	0	0	0	0.011	0	0	0	0	0	0	0	0
Euzebyella marina	0	0.019	0	0	0	0	0	0	0	0	0	0.014	0	0	0	0.017	0	0.012	0	0	0.01	0	0.014	0.015	0	0	0	0	0	0	0	0	0	0	0.026	0.019	0.018	0	0	0	0	0	0.013	0	0	0	0	0	0
Bacillus mesonae	0	0	0.01	0	0	0	0	0	0	0	0	0	0	0	0	0.011	0	0	0	0	0.011	0	0.01	0.01	0	0	0	0	0	0	0	0.011	0	0	0	0	0	0	0	0	0.01	0	0	0	0	0	0	0.01	0
Rhodothermus marinus	0	0	0	0	0	0	0	0	0	0	0	0	0	0	0	0	0	0	0	0	0	0	0	0	0	0	0	0	0	0	0	0	0	0.01	0	0.012	0.014	0	0	0	0	0	0	0	0	0	0	0	0
Bacillus foraminis	0	0	0	0	0	0	0	0	0	0	0	0	0	0	0	0	0	0	0	0	0	0	0	0	0	0	0	0	0	0	0	0	0	0	0	0	0	0	0	0	0	0	0	0	0	0	0	0	0
Treponema brennaborense	0	0	0.011	0	0	0	0	0	0	0	0	0	0	0.013	0	0	0	0	0	0	0	0	0	0	0.011	0	0	0	0	0	0	0	0	0	0	0	0	0	0	0	0	0	0	0	0	0.01	0.01	0	0
Yersinia enterocolitica	0	0.01	0	0	0	0	0	0	0	0	0	0.013	0	0	0	0.014	0	0	0	0	0	0	0	0	0	0	0	0	0	0	0	0	0	0	0	0	0	0	0	0	0	0	0	0	0	0	0	0	0
Paenibacillus sp. CAA11	0	0	0	0	0	0	0	0	0	0	0	0	0	0	0	0	0	0	0	0	0	0	0	0	0	0	0	0	0	0	0	0	0	0	0.013	0	0	0	0	0	0	0	0	0	0	0	0	0	0
Lactobacillus delbrueckii	0	0	0.01	0.01	0	0	0	0.026	0	0	0	0	0	0	0	0	0	0	0	0	0.01	0	0	0	0.011	0	0	0	0	0	0	0	0.01	0	0	0.012	0	0	0	0	0	0	0	0	0	0	0.011	0	0
Paenibacillus mucilaginosus	0	0.015	0.012	0.015	0.012	0	0	0.011	0	0	0	0	0	0.016	0	0.011	0	0.012	0.01	0	0.013	0	0.019	0.021	0.014	0	0	0	0	0	0	0.016	0.015	0.016	0	0.018	0.017	0	0	0	0	0	0.012	0.017	0.012	0.011	0.017	0.014	0.012
Virgibacillus halodenitrificans	0	0	0	0	0	0	0	0	0	0	0	0	0	0	0	0.01	0	0	0	0	0	0	0	0	0	0	0	0	0	0	0	0	0	0	0	0	0	0	0	0	0	0	0	0	0	0	0	0	0
Paenibacillus kribbensis	0	0	0	0	0	0	0	0	0	0	0	0	0	0	0	0	0	0	0	0	0	0	0	0	0	0	0	0	0	0	0	0	0	0	0	0	0	0	0	0	0	0	0	0	0	0	0	0	0
Bacillus filamentosus	0	0.018	0	0	0	0	0	0	0	0	0	0	0	0	0	0	0	0	0	0	0.01	0	0	0	0	0	0	0	0	0	0	0.012	0	0	0.013	0.012	0.012	0	0	0	0.016	0	0	0	0	0	0	0	0
Flavobacterium pallidum	0	0	0	0	0	0	0	0	0	0	0	0	0	0	0	0	0	0	0	0	0	0	0	0	0	0	0	0	0	0	0	0	0	0	0	0	0	0	0	0	0	0	0	0	0	0	0	0	0
Paenibacillus graminis	0	0	0	0	0	0	0	0	0	0	0	0	0	0	0	0	0	0	0	0	0	0	0	0	0	0	0	0	0	0	0	0	0	0	0	0	0.01	0	0	0	0	0	0	0	0	0	0	0.01	0
Fusobacterium gonidiaformans	0	0	0	0	0	0	0	0	0	0	0	0	0	0	0	0	0	0	0	0	0	0	0	0	0	0	0	0	0	0	0	0	0	0	0	0	0	0	0	0	0.01	0	0	0	0	0	0	0	0
Listeria ivanovii	0	0	0	0	0	0	0	0	0	0	0	0	0	0	0	0	0	0	0	0	0	0	0	0	0	0	0	0	0	0	0	0.011	0	0	0.011	0	0	0	0	0	0	0	0	0	0	0	0	0	0
Paenibacillus thiaminolyticus	0	0	0.011	0	0	0	0	0	0	0	0	0.015	0	0.011	0	0.013	0	0	0	0	0.01	0	0	0	0.013	0	0	0	0	0	0	0.01	0	0	0.013	0.015	0.015	0	0	0	0	0	0.01	0	0	0	0.011	0	0.011
Virgibacillus sp. Bac332	0	0	0	0	0	0	0	0	0	0	0	0	0	0	0	0	0	0	0	0	0	0	0	0	0	0	0	0	0	0	0	0	0	0	0	0	0	0	0	0	0	0	0	0	0	0	0	0	0
Desulfovibrio salexigens	0	0.01	0	0	0	0	0	0	0	0	0	0.014	0	0	0	0	0	0	0	0	0	0	0	0	0	0	0	0	0	0	0	0	0	0	0	0	0	0	0	0	0	0	0	0	0	0	0	0	0
Cellulophaga algicola	0	0.026	0	0	0	0	0	0	0	0	0	0	0	0	0	0	0	0	0	0	0.013	0	0	0	0	0	0	0	0	0	0	0	0	0	0.019	0.016	0.017	0	0	0	0	0	0.01	0	0	0	0	0	0
Fusobacterium necrophorum	0	0	0.01	0	0	0	0	0	0	0	0	0	0	0.01	0	0.011	0	0	0	0	0	0	0	0	0	0	0	0	0	0	0	0.018	0	0	0.01	0	0.011	0	0	0.011	0.012	0	0	0	0.011	0	0	0	0
Spirosoma aerolatum	0	0.014	0	0	0	0	0	0	0	0	0	0	0	0	0	0.011	0	0.015	0	0	0	0	0.028	0.025	0	0	0	0	0	0	0	0	0	0	0.026	0.022	0.016	0	0	0	0	0	0.019	0	0	0	0	0	0
Acetoanaerobium sticklandii	0	0	0.01	0.01	0	0	0	0	0	0	0	0	0	0.012	0	0.01	0	0	0.01	0	0.011	0	0.01	0	0	0	0	0	0	0	0	0.01	0	0	0	0	0	0	0	0	0.012	0	0	0	0	0	0	0	0
Pontibacter korlensis	0	0.034	0	0	0	0	0.011	0	0	0	0	0.015	0	0	0	0.018	0	0.014	0	0	0.011	0	0.019	0.019	0.01	0	0	0	0	0	0	0	0	0	0.027	0.03	0.031	0	0.011	0	0	0	0.014	0	0	0	0	0.015	0.014
Geobacter sulfurreducens	0	0	0	0	0	0	0	0	0	0	0	0	0	0	0	0	0	0	0	0	0	0	0	0	0	0	0	0	0	0	0	0	0	0	0	0	0	0	0	0	0	0	0	0	0	0	0	0	0
Selenomonas sp. oral taxon 126	0	0.015	0.01	0.011	0.02	0	0	0	0	0	0	0	0	0.023	0	0.013	0	0.011	0	0	0.014	0	0.027	0.053	0.026	0	0	0	0	0	0	0.01	0.013	0.01	0	0.01	0.013	0	0	0	0	0	0.01	0.015	0	0.01	0.011	0.01	0
Serratia marcescens	0	0.018	0	0	0	0	0	0	0	0	0	0	0	0	0	0	0	0	0	0	0	0	0	0	0	0	0	0	0	0	0	0	0	0.011	0	0.01	0	0	0	0	0	0	0	0	0.01	0	0.012	0	0
Atopobium parvulum	0	0.018	0	0	0	0	0	0	0	0	0	0.01	0	0	0	0.01	0	0	0	0	0	0	0	0	0	0	0	0	0	0.012	0	0.015	0	0	0.018	0	0.011	0	0	0	0	0	0	0	0	0	0	0	0.014
Pasteurella multocida	0	0	0	0	0	0	0	0	0	0	0	0	0	0	0	0	0.01	0	0	0	0	0	0.012	0.01	0	0	0	0	0	0	0	0	0	0	0.014	0	0	0	0	0	0	0	0	0	0	0	0	0	0
Hathewaya histolytica	0	0.018	0.011	0.013	0	0	0	0	0	0	0	0	0	0.015	0	0.017	0	0	0.012	0	0.016	0	0	0	0	0	0	0	0	0	0	0.012	0	0	0.012	0.013	0	0	0	0	0.015	0	0	0	0.01	0	0	0	0
Cellulosilyticum lentocellum	0	0	0	0	0	0	0	0	0	0	0	0	0	0	0	0	0	0	0	0	0	0	0	0	0	0	0	0	0	0	0	0	0	0	0	0	0	0	0	0	0.01	0	0	0	0	0	0	0	0
Staphylococcus lugdunensis	0	0	0	0	0	0	0	0	0	0	0	0	0	0	0	0	0	0	0	0	0	0	0	0	0	0	0	0	0	0	0	0	0	0	0	0	0	0	0	0	0.01	0	0	0	0	0	0	0	0
Enterobacter roggenkampii	0	0	0	0	0	0	0	0	0.018	0.015	0	0	0	0	0	0.017	0.019	0	0	0.017	0.024	0	0	0	0	0	0.012	0	0	0	0	0	0.01	0.455	0	0	0	0	0	0	0	0	0	0	0	0	0.622	0	0
Azospirillum brasilense	0	0.01	0.01	0	0.014	0	0	0	0	0	0	0	0	0.014	0	0	0	0.01	0	0	0	0	0.01	0.014	0.014	0	0	0	0	0	0	0	0.013	0.014	0	0	0	0	0	0	0	0	0.01	0.013	0	0.012	0.016	0	0
Trichodesmium erythraeum	0	0	0	0	0	0	0	0	0	0	0	0	0	0	0	0	0	0	0	0	0	0	0	0	0	0	0	0	0	0	0	0	0	0	0	0	0	0	0	0	0.01	0	0	0	0	0	0	0	0
Mariniflexile sp. TRM1-10	0	0.013	0	0	0	0	0	0	0	0	0	0	0	0	0	0.01	0	0.014	0	0	0.011	0	0.013	0.01	0	0	0.01	0	0	0	0	0.01	0	0	0.02	0.015	0.014	0	0	0.013	0	0	0.011	0	0	0	0	0	0
Spirosoma pollinicola	0	0.023	0	0	0	0	0	0	0	0	0	0.016	0	0	0	0.016	0	0.013	0	0	0.011	0	0.016	0.016	0.01	0	0	0	0	0	0	0.015	0	0	0.015	0.013	0.012	0	0	0	0	0	0.011	0	0	0	0	0.01	0.01
Enterococcus mundtii	0	0	0	0	0	0	0	0	0	0	0	0	0	0	0	0.011	0	0	0	0	0	0	0	0	0	0	0	0	0	0	0	0.012	0	0	0	0	0	0	0	0	0	0	0	0	0	0	0	0	0
Thermoactinomycetaceae bacterium SCSIO 07575	0	0	0	0	0	0	0	0	0	0	0	0	0	0	0	0	0	0	0	0	0	0	0	0	0	0	0	0	0	0	0	0	0	0	0	0	0	0	0	0	0	0	0	0	0	0	0	0	0
[Bacillus] selenitireducens	0	0	0	0	0	0	0	0	0	0	0	0	0	0	0	0	0	0	0	0	0	0	0	0	0	0	0	0	0	0	0	0	0	0	0	0.011	0.01	0	0	0	0	0	0.011	0	0	0	0	0	0
Paenibacillus glucanolyticus	0	0.014	0	0	0	0	0	0	0	0	0	0.016	0	0	0	0.01	0	0.01	0	0	0.011	0	0.016	0.015	0	0	0	0	0	0	0	0	0	0	0	0	0	0	0	0	0	0	0	0	0	0	0	0	0
Alkaliphilus oremlandii	0	0	0.011	0.011	0	0	0	0	0	0	0	0	0	0	0	0.012	0	0	0	0	0.01	0	0	0	0	0	0	0	0	0	0	0.011	0	0	0	0	0	0	0	0	0	0	0	0	0.011	0	0	0	0
Rhizobium leguminosarum	0	0.028	0.01	0.011	0.017	0	0	0	0	0	0	0.022	0	0.016	0	0.023	0	0.011	0	0	0.016	0	0.023	0.028	0.013	0	0	0	0	0	0	0.016	0.013	0.013	0.017	0.017	0.023	0	0	0	0	0	0.012	0.013	0.011	0.011	0.016	0.012	0.015
Flavobacterium sp. GS13	0	0.015	0	0	0	0	0	0	0	0	0	0	0	0	0	0.011	0	0	0	0	0	0	0.013	0.011	0	0	0	0	0	0	0	0	0	0	0	0.011	0	0	0	0	0	0	0	0	0	0	0	0	0
Kutzneria albida	0	0	0	0	0	0	0	0	0	0	0	0	0	0.01	0	0	0	0	0	0	0	0	0	0	0	0	0	0	0	0	0	0	0	0	0	0	0	0	0	0	0	0	0	0	0	0	0	0	0
Halanaerobium hydrogeniformans	0	0	0	0	0	0	0	0	0	0	0	0	0	0	0	0	0	0	0	0	0	0	0	0	0	0	0	0	0	0	0	0	0	0	0	0	0	0	0	0	0.014	0	0	0	0	0	0	0	0
Paenibacillus ihbetae	0	0.015	0	0	0	0	0	0	0	0	0	0	0	0	0	0	0	0	0	0	0.01	0	0.013	0.014	0	0	0	0	0	0	0	0	0	0	0.012	0	0.015	0	0	0	0	0	0	0	0	0	0	0	0
Bifidobacterium thermophilum	0	0	0	0	0	0	0	0	0	0	0	0	0	0	0	0	0	0.01	0	0	0	0	0.01	0.011	0	0	0	0	0	0	0	0	0	0	0	0	0	0	0	0	0	0	0	0	0	0	0	0	0
Streptococcus halotolerans	0	0	0	0	0	0	0	0	0	0	0	0	0	0	0	0	0	0	0	0	0	0	0	0	0	0	0	0	0	0	0	0	0	0	0	0	0	0	0	0	0	0	0	0	0	0	0	0	0
Alcaligenes faecalis	0	0	0	0	0	0	0	0	0	0	0	0.013	0	0	0	0	0	0	0	0	0	0	0	0	0	0	0	0	0	0	0	0	0	0	0	0	0	0	0	0	0	0	0	0	0	0	0	0	0
Gramella sp. SH35	0	0	0	0	0	0	0	0	0	0	0	0	0	0	0	0	0	0	0	0	0	0	0	0	0	0	0	0	0	0	0	0	0	0	0	0	0	0	0	0	0	0	0	0	0	0	0	0	0
Pectobacterium carotovorum	0	0	0	0	0	0	0	0	0	0	0	0.011	0	0	0	0.012	0	0.01	0	0	0	0	0	0	0	0	0	0	0	0	0	0	0	0.01	0	0	0.011	0	0	0	0	0	0	0	0	0	0.011	0	0
Maribacter sp. MJ134	0	0.013	0	0	0	0	0	0	0	0	0	0.01	0	0	0	0.013	0	0	0	0	0	0	0.013	0.01	0	0	0	0	0	0	0	0	0	0	0	0	0	0	0	0	0	0	0	0	0	0	0	0	0
Chryseobacterium sp. T16E-39	0	0	0	0	0	0	0	0	0	0	0	0	0	0	0	0	0	0	0	0	0	0	0	0	0	0	0	0	0	0	0	0	0	0	0	0	0	0	0	0	0	0	0	0	0	0	0	0	0
Buchnera aphidicola	0	0.012	0	0	0	0	0	0	0	0	0	0	0	0.01	0	0.013	0	0	0	0	0.012	0	0.011	0	0	0	0	0	0	0	0	0.013	0	0	0.014	0	0	0	0	0	0.011	0	0	0	0	0	0	0	0
Chlorobium phaeobacteroides	0	0	0	0	0	0	0	0	0	0	0	0.011	0	0	0	0.01	0	0	0	0	0	0	0	0	0	0	0	0	0	0	0	0	0	0	0.017	0.011	0.018	0	0	0	0	0	0	0	0	0	0	0	0
Paenibacillus beijingensis	0	0.015	0	0	0	0	0	0	0	0	0	0	0	0	0	0	0	0	0	0	0	0	0	0	0	0	0	0	0	0	0	0	0	0	0	0	0	0	0	0	0	0	0	0	0	0	0	0	0
Echinicola strongylocentroti	0	0.042	0	0	0	0	0	0	0	0	0	0	0	0	0	0.02	0	0	0	0	0.013	0	0.025	0.024	0	0	0	0	0	0	0	0.013	0	0	0.033	0.019	0.019	0	0	0	0	0	0.015	0	0	0	0	0	0
Soehngenia sp. W6	0	0.015	0	0	0	0	0	0	0	0	0	0	0	0.01	0	0	0	0	0	0	0.011	0	0	0	0	0	0	0	0	0	0	0.01	0.01	0	0	0	0	0	0	0	0	0	0	0	0	0	0	0	0
Chryseobacterium sp. StRB126	0	0.013	0	0	0	0	0	0	0	0	0	0	0	0	0	0	0	0	0	0	0	0	0	0	0	0	0	0	0	0	0	0	0	0	0	0	0.01	0	0	0	0	0	0	0	0	0	0	0	0
Cupriavidus metallidurans	0	0	0	0	0	0	0	0	0	0	0	0	0	0	0	0	0	0	0	0	0	0	0	0	0	0	0	0	0	0	0	0	0	0	0	0	0	0	0	0	0	0	0	0	0	0	0	0	0
Planococcus sp. Y42	0	0.012	0	0	0	0	0	0	0	0	0	0	0	0	0	0	0	0	0	0	0.01	0	0	0	0	0	0	0	0	0	0	0.01	0	0	0.014	0	0.014	0	0	0	0	0	0.011	0	0	0	0	0	0
Pedobacter cryoconitis	0	0	0	0	0	0	0	0	0	0	0	0.022	0	0	0	0	0	0	0	0	0	0	0	0	0	0	0	0	0	0	0	0	0	0	0.015	0	0	0	0	0.01	0	0	0	0	0	0	0	0	0
Pseudovibrio sp. FO-BEG1	0	0	0	0	0	0	0	0	0	0	0	0	0	0	0	0	0	0	0	0	0	0	0	0	0	0	0	0	0	0	0	0	0	0	0	0	0	0	0	0	0	0	0	0	0	0	0	0	0
Ralstonia insidiosa	0	0.013	0	0	0	0	0	0	0	0	0	0	0	0	0	0	0	0	0	0	0	0	0	0	0	0	0	0	0	0	0	0	0	0	0	0	0.01	0	0	0	0	0	0	0	0	0	0	0	0
Flavivirga eckloniae	0	0	0	0	0	0	0	0	0	0	0	0	0	0	0	0	0	0	0	0	0	0	0	0	0	0	0	0	0	0	0	0	0	0	0	0	0	0	0	0	0	0	0	0	0	0	0	0	0
Hymenobacter sp. PAMC 26554	0	0.018	0	0	0	0	0	0	0	0	0	0.017	0	0	0	0.016	0	0.013	0	0	0.011	0	0.016	0.018	0	0	0	0	0	0	0	0.019	0	0.01	0.021	0.017	0.022	0	0	0	0	0	0.015	0	0	0	0	0	0
Scytonema sp. NIES-4073	0	0	0	0	0	0	0	0	0	0	0	0	0	0	0	0	0	0	0	0	0	0	0	0	0	0	0	0	0	0	0	0	0	0	0	0	0.012	0	0	0	0	0	0	0	0	0	0	0	0
Glaesserella parasuis	0	0	0	0	0	0	0	0	0	0	0	0	0	0	0	0	0	0	0	0	0	0	0	0	0	0	0	0	0	0	0	0	0	0	0.01	0	0	0	0	0	0	0	0	0	0	0	0	0	0
Treponema primitia	0	0.013	0	0	0	0	0	0	0	0	0	0	0	0.01	0	0	0	0	0	0	0	0	0	0	0	0	0	0	0	0	0	0	0	0	0	0	0	0	0	0	0	0	0	0.01	0	0	0	0	0
Streptococcus pyogenes	0	0.013	0.012	0.018	0.021	0	0	0.01	0	0	0	0	0	0.015	0	0	0	0.012	0	0	0.012	0	0.012	0.01	0.012	0	0.039	0	0.011	0.011	0.019	0.011	0.017	0.023	0.028	0.012	0.01	0.02	0	0.014	0	0	0.011	0.015	0.011	0.012	0.025	0.016	0
Desulfosporosinus acidiphilus	0	0.012	0	0	0	0	0	0	0	0	0	0	0	0	0	0.012	0	0	0	0	0.012	0	0.011	0.011	0	0	0	0	0	0	0	0	0	0	0.01	0	0	0	0	0	0	0	0	0	0	0	0	0	0
Ndongobacter massiliensis	0	0	0	0.021	0	0	0	0	0	0	0	0	0	0.015	0	0	0	0	0	0	0	0	0	0	0	0	0	0	0	0	0	0	0	0.011	0	0	0	0	0	0	0	0	0	0.012	0.01	0	0.012	0	0
Chryseobacterium sp. G0186	0	0.011	0	0	0	0	0	0	0	0	0	0	0	0	0	0	0	0	0	0	0	0	0	0	0	0	0	0	0	0	0	0	0	0	0	0	0	0	0	0	0	0	0	0	0	0	0	0	0
Legionella pneumophila	0	0	0	0	0	0	0	0	0	0	0	0	0	0	0	0.019	0	0	0	0	0	0	0	0	0	0	0	0	0	0	0	0	0	0	0.014	0	0.015	0	0.011	0	0	0	0	0	0	0	0	0	0
Mahella australiensis	0	0.015	0.012	0	0	0	0	0	0	0	0	0	0	0.01	0	0	0	0	0	0	0	0	0	0	0	0	0	0	0	0	0	0	0	0	0	0	0	0	0	0	0	0	0	0	0	0	0	0	0
Paenibacillus sp. FW100M-2	0	0	0	0	0	0	0	0	0	0	0	0	0	0	0	0	0	0	0	0	0	0	0	0	0	0	0	0	0	0	0	0	0	0	0	0	0	0	0	0	0	0	0	0	0	0	0	0	0.01
Carnobacterium sp. CP1	0	0	0	0	0	0	0	0	0	0	0	0	0	0	0	0	0	0	0	0	0	0	0	0	0	0	0	0	0	0	0	0	0	0	0	0	0	0	0	0	0.017	0	0	0	0	0	0	0	0
Ilyobacter polytropus	0	0	0	0	0	0	0	0	0	0	0	0	0	0	0	0	0	0	0	0	0	0	0	0	0	0	0	0	0	0	0	0	0	0	0	0	0	0	0	0	0	0	0	0	0	0	0	0	0
Fusobacterium mortiferum	0	0.013	0	0	0	0.236	0	0	0	0	0	0	0	0	0	0.015	0	0	0	0	0.018	0	0.044	0.036	0	0	0	0	0.29	0	0	0.022	0	0	0.127	0	0	0	0	0	0.01	0	0	0.016	0	0	0	0	0
Cloacibacterium normanense	0	0	0	0	0	0	0	0	0	0	0	0	0	0	0	0	0	0	0	0	0	0	0	0	0	0	0	0	0	0	0	0	0	0	0	0	0	0	0	0	0	0	0	0	0	0	0	0	0
Heliobacterium modesticaldum	0	0	0.011	0.011	0	0	0	0	0	0	0	0	0	0.013	0	0	0	0	0	0	0	0	0	0.01	0.01	0	0	0	0	0	0	0	0	0	0	0	0	0	0	0	0	0	0	0.012	0	0	0.01	0	0
Gardnerella vaginalis	0	0	0	0	0	0	0	0	0	0	0	0	0	0	0	0	0	0	0	0	0	0	0	0	0	0	0	0	0	0	0	0	0	0	0	0	0	0	0	0	0	0	0	0	0	0	0	0	0
Carboxydocella thermautotrophica	0	0	0	0	0	0	0	0	0	0	0	0	0	0	0	0	0	0	0	0	0	0	0.026	0.025	0	0	0	0	0	0	0	0	0	0	0	0	0	0	0	0	0	0	0	0	0	0	0	0	0
Candidatus Pelagibacter sp. IMCC9063	0	0.011	0	0	0	0	0	0	0	0	0	0	0	0	0	0	0	0	0	0	0	0	0	0	0	0	0	0	0	0	0	0	0	0	0	0	0	0	0	0	0	0	0	0	0	0	0	0	0
Desulfitobacterium metallireducens	0	0	0	0	0	0	0	0	0	0	0	0	0	0	0	0	0	0	0	0	0	0	0	0	0	0	0	0	0	0	0	0	0	0	0	0	0	0	0	0	0	0	0	0	0	0	0	0	0
Flammeovirga sp. MY04	0	0.012	0.01	0	0	0	0	0	0	0	0	0	0	0	0	0	0.01	0.011	0	0	0	0.011	0.021	0.02	0	0	0.01	0	0.012	0	0	0.018	0	0	0	0.012	0.018	0	0	0.018	0	0	0	0	0	0.013	0	0.01	0
Bacillus sp. Y1	0	0	0	0	0	0	0	0	0	0	0	0	0	0	0	0	0	0	0	0	0	0	0	0	0	0	0	0	0	0	0	0	0	0	0	0	0	0	0	0	0	0	0	0	0	0	0	0	0
Sulfurimonas gotlandica	0	0.026	0	0	0	0	0	0	0	0	0	0.015	0	0	0	0.013	0	0	0	0	0	0	0.011	0	0	0	0	0	0	0	0	0.01	0	0	0.011	0	0	0	0	0	0	0	0	0	0	0	0	0	0
Treponema sp. OMZ 838	0	0	0	0	0	0	0	0	0	0	0	0	0	0	0	0	0	0	0	0	0	0	0	0	0	0	0	0	0	0	0	0	0	0	0	0	0	0	0	0	0	0	0	0	0	0	0	0	0
Chryseobacterium carnipullorum	0	0	0	0	0	0	0	0	0	0	0	0.01	0	0	0	0	0	0	0	0	0.013	0	0.02	0.019	0	0	0	0	0	0	0	0	0	0	0.012	0.012	0.012	0	0	0	0	0	0	0	0	0	0	0	0
Bacillus muralis	0	0	0	0	0	0	0	0	0	0	0	0	0	0	0	0	0	0	0	0	0	0	0	0	0	0	0	0	0	0	0	0	0	0	0	0	0	0	0	0	0	0	0	0	0	0	0	0	0
Spirosoma montaniterrae	0	0.015	0	0	0	0	0	0	0	0	0	0.012	0	0	0	0.015	0	0	0	0	0.012	0	0.018	0.019	0	0	0	0	0	0	0	0.015	0	0	0.02	0.022	0.025	0	0	0	0	0	0	0	0	0	0	0.01	0
Aeribacillus pallidus	0	0	0	0	0	0	0	0	0	0	0	0	0	0	0	0	0	0	0	0	0	0	0	0	0	0	0	0	0	0	0	0	0	0	0	0	0	0	0	0	0	0	0	0	0	0	0	0	0
Providencia stuartii	0	0	0	0	0	0	0	0	0	0	0	0	0	0	0	0	0	0	0	0	0	0	0	0	0	0	0	0	0	0	0	0	0	0	0	0	0	0	0	0	0	0	0	0	0	0	0	0	0
Bifidobacterium scardovii	0	0.01	0	0	0	0	0	0	0	0	0	0	0	0	0	0	0	0	0	0.012	0	0	0	0	0	0	0	0	0	0	0	0	0	0	0	0	0	0	0	0	0	0	0	0.011	0	0.01	0	0.012	0
Klebsiella sp. WCHKl090001	0	0	0	0	0	0	0	0	0	0	0	0	0	0	0	0	0	0	0	0	0	0	0	0	0	0	0	0	0	0	0	0	0	0	0	0	0	0	0	0	0	0	0	0	0	0	0	0	0
Sphaerochaeta globosa	0	0	0	0	0	0	0	0	0	0	0	0	0	0	0	0	0	0	0	0	0	0	0	0	0	0	0	0	0	0	0	0	0	0	0	0	0	0	0	0	0	0	0	0	0	0	0	0	0
Streptococcus intermedius	0	0	0	0	0	0	0	0	0	0	0	0	0	0	0	0	0	0	0	0	0	0	0	0	0	0	0	0	0	0	0	0.01	0	0	0	0	0	0	0	0	0	0	0	0	0	0	0	0	0
Flavisolibacter tropicus	0	0.024	0	0	0	0	0	0	0	0	0	0	0	0	0	0	0	0	0	0	0	0	0.012	0.012	0	0	0	0	0	0	0	0	0	0	0	0	0.011	0	0	0	0.014	0	0	0	0	0	0	0	0
Actinomyces pacaensis	0	0.019	0	0	0	0	0	0	0	0	0	0	0	0	0	0	0	0	0	0	0	0	0	0	0	0	0.01	0	0	0	0.014	0.01	0	0	0	0	0	0	0	0	0	0	0	0	0	0	0.01	0	0.018
Citrobacter rodentium	0	0	0	0	0	0	0	0	0	0	0	0	0	0	0	0	0	0	0	0	0	0	0	0	0	0	0	0	0	0	0	0	0	0	0	0	0	0	0	0	0	0	0	0	0	0	0	0	0
Staphylococcus sciuri	0	0.016	0	0	0	0	0	0	0	0	0	0	0	0	0	0.01	0	0	0	0	0	0	0	0	0	0	0	0	0	0	0	0	0	0	0	0	0	0	0	0	0	0	0	0	0	0	0	0	0
Mucilaginibacter sp. PAMC 26640	0	0.012	0	0	0	0	0	0	0	0	0	0	0	0	0	0	0	0	0	0	0	0	0.025	0.025	0	0	0	0	0	0	0	0	0	0	0.023	0.011	0.021	0	0	0	0	0	0	0	0	0	0	0.013	0
Chryseobacterium shandongense	0	0	0	0	0	0	0	0	0	0	0	0	0	0	0	0.013	0	0	0	0	0	0	0.011	0.011	0	0	0	0	0	0	0	0	0	0	0.021	0.018	0.022	0	0	0	0	0	0.01	0	0	0	0	0	0
Olsenella sp. oral taxon 807	0	0.015	0	0	0	0	0	0	0	0	0	0.013	0	0.012	0	0.012	0	0.01	0	0	0.011	0	0	0.011	0	0	0	0	0	0	0	0.012	0	0	0.014	0.011	0	0	0	0	0	0	0	0	0	0	0.01	0.01	0
Flavobacterium sp. CJ74	0	0.032	0	0	0	0	0	0	0	0	0	0	0	0	0	0.012	0	0	0	0	0	0	0.011	0.011	0	0	0	0	0	0	0	0	0	0	0.012	0.012	0.011	0	0	0	0	0	0	0	0	0	0	0	0
Gordonibacter urolithinfaciens	0	0	0.01	0	0.012	0	0	0.013	0	0	0	0	0	0.014	0	0	0.017	0.011	0	0	0.015	0	0	0	0.011	0	0	0	0	0	0	0.01	0.011	0.017	0	0	0	0	0	0.01	0	0	0.01	0.017	0	0.01	0.02	0	0.011
Paenibacillus sabinae	0	0.012	0	0	0	0	0	0	0	0	0	0	0	0	0	0	0	0	0	0	0.011	0	0.011	0.011	0	0	0	0	0	0	0	0	0	0	0	0	0	0	0	0	0	0	0	0	0	0	0	0	0
Candidatus Solibacter usitatus	0	0.014	0	0	0	0	0	0	0	0	0	0.012	0	0	0	0	0	0	0	0	0	0	0.014	0.014	0	0	0	0	0	0	0	0	0.01	0	0	0	0	0	0	0	0	0	0	0	0	0	0	0	0
Bacillus litoralis	0	0.014	0	0	0	0	0	0	0	0	0	0	0	0	0	0	0	0	0	0	0	0	0	0	0	0	0.01	0	0	0	0	0.012	0	0	0.011	0	0	0	0	0	0.024	0	0	0	0	0	0	0	0
Selenomonas sp. oral taxon 920	0	0	0.011	0.01	0	0	0	0	0	0	0	0	0	0.018	0	0	0	0	0	0	0.01	0	0.023	0.04	0.016	0	0	0	0	0	0	0	0	0.012	0.011	0.012	0.01	0	0	0	0	0	0	0	0	0	0.012	0	0
Desulfovibrio desulfuricans	0	0.018	0.01	0.013	0.018	0	0	0.013	0	0.018	0.013	0	0	0.058	0	0.01	0	0.021	0.01	0	0	0	0.02	0.027	0.013	0	0	0	0	0.013	0	0.016	0.022	0.027	0.014	0.017	0.02	0	0	0.011	0	0	0.012	0.016	0.012	0.012	0.023	0	0.016
Terribacillus goriensis	0	0	0	0	0	0	0	0	0	0	0	0	0	0	0	0.01	0	0	0	0	0	0	0	0	0	0	0	0	0	0	0	0	0	0	0.01	0	0	0	0	0	0	0	0	0	0	0	0	0	0
Bernardetia litoralis	0	0	0	0	0	0	0	0	0	0	0	0.011	0	0	0	0.014	0	0	0	0	0	0	0.011	0	0	0	0	0	0	0	0	0	0	0	0.013	0	0.01	0	0	0	0.01	0	0	0	0	0	0	0	0
Arcticibacterium luteifluviistationis	0	0	0	0	0	0	0	0	0	0	0	0	0	0	0	0.01	0	0	0	0	0	0	0	0	0	0	0	0	0	0	0	0	0	0	0	0	0.013	0	0	0	0	0	0	0	0	0	0	0	0
Staphylococcus xylosus	0	0	0	0	0	0	0	0	0	0	0	0	0	0	0	0.01	0	0	0	0	0	0	0	0	0	0	0	0	0	0	0	0	0	0	0	0	0	0	0	0	0	0	0	0	0	0	0	0	0
Gordonibacter massiliensis	0	0	0	0.01	0.01	0	0	0	0	0	0	0	0	0.018	0	0	0	0.011	0	0	0	0	0.011	0.014	0.012	0	0	0	0	0	0	0.012	0	0.029	0	0.01	0	0	0	0	0	0	0	0.022	0	0.012	0.033	0	0
Pontibacter akesuensis	0	0.047	0	0	0	0	0.011	0	0	0	0	0.015	0	0	0	0.02	0	0.019	0	0	0.011	0	0.035	0.035	0	0	0	0	0	0	0	0.019	0	0.011	0.031	0.022	0.024	0	0	0	0	0	0.013	0	0	0	0.01	0.012	0
Hymenobacter sp. 17J36-26	0	0.014	0	0	0	0	0	0	0	0	0	0	0	0	0	0	0	0	0	0	0	0	0.021	0.021	0	0	0	0	0	0	0	0.015	0	0	0	0.01	0.021	0	0	0	0	0	0	0	0	0	0	0.01	0
Dialister pneumosintes	0	0	0	0	0	0	0	0	0	0	0	0	0	0	0	0	0	0	0	0	0	0	0.031	0.028	0	0	0.013	0	0	0	0	0	0	0	0.047	0	0	0	0.01	0	0.015	0	0.025	0	0	0	0	0	0
Aerococcaceae bacterium ZY16052	0	0	0	0	0	0	0	0	0	0	0	0	0	0	0	0	0	0	0	0	0	0	0	0	0	0	0	0	0	0	0	0	0	0	0	0	0	0	0	0	0.012	0	0	0	0	0	0	0	0
Flavobacterium sp. 140616W15	0	0	0	0	0	0	0	0	0	0	0	0	0	0	0	0	0	0	0	0	0	0	0	0	0	0	0	0	0	0	0	0	0	0	0	0	0	0	0	0	0	0	0	0	0	0	0	0	0
Enterococcus sp. FDAARGOS_375	0	0	0	0	0	0	0	0	0	0	0	0	0	0	0	0	0	0	0	0	0	0	0	0	0	0	0	0	0	0	0	0	0	0.012	0	0	0	0	0	0	0	0	0	0	0	0	0.016	0	0
Amphibacillus xylanus	0	0.01	0	0	0	0	0	0	0	0	0	0	0	0	0	0	0	0	0	0	0	0	0	0	0	0	0	0	0	0	0	0	0	0	0	0	0	0	0	0	0	0	0	0	0	0	0	0	0
Peptoclostridium acidaminophilum	0	0.015	0.019	0.01	0	0	0	0.011	0	0	0	0.012	0	0.013	0	0	0	0	0	0	0	0	0	0	0	0	0	0	0	0.01	0	0.012	0.012	0	0	0	0.011	0	0	0	0	0	0	0.011	0.013	0	0.011	0	0.01
Herbaspirillum seropedicae	0	0	0	0	0	0	0	0	0	0	0	0	0	0	0	0	0	0	0	0	0	0	0	0	0	0	0	0	0	0	0	0	0	0	0	0	0	0	0	0	0	0	0	0	0	0	0	0	0
Wenyingzhuangia fucanilytica	0	0.016	0	0	0	0	0	0	0	0	0	0	0	0	0	0.013	0	0.014	0	0	0.012	0	0.013	0.012	0	0	0	0	0	0	0	0.01	0	0	0.015	0.013	0.011	0	0	0	0	0	0.013	0	0	0	0	0	0
Vibrio vulnificus	0	0	0	0	0	0	0	0	0	0	0	0	0	0	0	0	0	0	0	0	0	0	0	0	0	0	0	0	0	0	0	0	0	0	0.014	0.01	0.01	0	0	0	0	0	0.01	0	0	0	0	0	0
Bacillus simplex	0	0	0	0	0	0	0	0	0	0	0	0	0	0	0	0	0	0	0	0	0	0	0	0	0	0	0	0	0	0	0	0	0	0	0	0	0	0	0	0	0	0	0	0	0	0	0	0	0
Polaribacter sp. MED152	0	0	0	0	0	0	0	0	0	0	0	0	0	0	0	0	0	0	0	0	0	0	0	0	0	0	0	0	0	0	0	0	0	0	0	0	0	0	0	0	0	0	0	0	0	0	0	0	0
Cyclobacterium marinum	0	0	0	0	0	0	0	0	0	0	0	0	0	0	0	0.012	0	0	0	0	0	0	0	0	0	0	0	0	0	0	0	0	0	0	0	0	0	0	0	0	0	0	0	0	0	0	0	0	0
Apibacter sp. HY041	0	0	0	0	0	0	0	0	0	0	0	0	0	0	0	0	0	0	0	0	0	0	0	0	0	0	0	0	0	0	0	0	0	0	0	0	0	0	0	0	0	0	0	0	0	0	0	0	0
Corallococcus coralloides	0	0.012	0	0	0	0	0	0	0	0	0	0	0	0.01	0	0	0	0	0	0	0	0	0	0	0	0	0	0	0	0	0	0	0	0	0	0	0	0	0	0	0	0	0	0	0	0	0	0	0
Pedobacter sp. G11	0	0.019	0	0	0	0	0	0	0	0	0	0	0	0	0	0	0	0	0	0	0	0	0.01	0.01	0	0	0	0	0	0	0	0	0	0	0.017	0.015	0.019	0	0	0.01	0	0	0	0	0	0	0	0	0
Chlorobium limicola	0	0.01	0	0	0	0	0	0	0	0	0	0.01	0	0	0	0	0	0	0	0	0	0	0	0	0	0	0	0	0	0	0	0	0	0	0	0	0	0	0	0	0	0	0	0	0	0	0	0	0
Dehalobacter restrictus	0	0.011	0	0	0	0	0	0	0	0	0	0	0	0	0	0	0	0	0	0	0	0	0	0	0	0	0	0	0	0	0	0	0	0	0	0	0	0	0	0	0	0	0	0	0	0	0	0	0
Staphylococcus cohnii	0	0	0	0	0	0	0	0	0	0	0	0	0	0	0	0	0	0	0	0	0	0	0	0	0	0	0	0	0	0	0	0	0	0	0	0	0	0	0	0	0	0	0	0	0	0	0	0	0
Peptoniphilus ivorii	0	0.012	0	0.01	0	0	0	0	0	0	0	0	0	0.011	0	0	0	0.011	0	0	0.017	0	0	0	0	0	0	0	0	0	0	0	0	0	0.013	0.011	0.01	0	0	0	0	0	0	0	0	0	0	0	0
Lysinibacillus sp. YS11	0	0	0	0	0	0	0	0	0	0	0	0	0	0	0	0	0	0	0	0	0	0	0	0	0	0	0	0	0	0	0	0	0	0	0	0	0	0	0	0	0	0	0	0	0	0	0	0	0
Anoxybacter fermentans	0	0	0	0	0	0	0	0	0	0	0	0	0	0	0	0	0	0	0	0	0	0	0	0	0	0	0	0	0	0	0	0	0	0	0	0	0	0	0	0	0	0	0	0	0	0	0	0	0
Flavobacterium branchiophilum	0	0	0	0	0	0	0	0	0	0	0	0	0	0	0	0	0	0	0	0	0	0	0	0	0	0	0	0	0	0	0	0	0	0	0	0	0	0	0	0	0	0	0	0	0	0	0	0	0
Aeromonas hydrophila	0	0	0	0	0	0	0	0	0	0	0	0.01	0	0	0	0	0	0	0	0	0	0	0.012	0.013	0	0	0	0	0	0	0	0.01	0	0	0.011	0.017	0.01	0	0	0	0	0	0	0	0	0	0.01	0	0
Polaribacter reichenbachii	0	0	0	0	0	0	0	0	0	0	0	0	0	0	0	0	0	0	0	0	0	0	0	0	0	0	0	0	0	0	0	0	0	0	0	0	0.01	0	0	0	0	0	0	0	0	0	0	0	0
Sphaerochaeta pleomorpha	0	0	0	0	0	0	0	0	0	0	0	0	0	0	0	0.018	0	0	0	0	0	0	0	0	0	0	0	0	0	0	0	0	0	0	0.01	0	0	0	0	0	0	0	0.012	0	0	0	0	0	0
Salimicrobium jeotgali	0	0	0	0	0	0	0	0	0	0	0	0	0	0	0	0	0	0	0	0	0	0	0	0	0	0	0	0	0	0	0	0.01	0	0	0	0	0	0	0	0	0	0	0	0	0	0	0	0	0
Chryseobacterium sp. IHB B 17019	0	0	0	0	0	0	0	0	0	0	0	0	0	0	0	0	0	0	0	0	0	0	0.014	0.011	0	0	0	0	0	0	0	0.011	0	0	0	0	0	0	0	0	0	0	0	0	0	0	0	0	0
Flavobacterium kingsejongi	0	0.012	0	0	0	0	0	0	0	0	0	0	0	0	0	0	0	0.01	0	0	0	0	0.014	0.014	0	0	0	0	0	0	0	0	0	0	0.011	0	0.01	0	0	0	0	0	0	0	0	0	0	0	0
Aquibacillus sp. TKL69	0	0	0	0	0	0	0	0	0	0	0	0	0	0	0	0	0	0	0	0	0	0	0	0	0	0	0	0	0	0	0	0	0	0	0	0	0	0	0	0	0	0	0	0	0	0	0	0	0
Bacillus weihaiensis	0	0	0	0	0	0	0	0	0	0	0	0	0	0	0	0	0	0	0	0	0	0	0.012	0.01	0	0	0	0	0	0	0	0	0	0	0	0	0	0	0	0	0	0	0	0	0	0	0	0	0
Lactococcus garvieae	0	0	0	0	0	0	0	0.028	0	0	0	0	0	0	0	0	0	0	0	0	0	0	0	0	0	0	0	0	0	0	0	0	0	0.011	0	0	0	0	0	0	0	0	0	0	0	0	0.014	0	0
Gramella sp. MAR_2010_147	0	0	0	0	0	0	0	0	0	0	0	0	0	0	0	0	0	0	0	0	0	0	0	0	0	0	0	0	0	0	0	0	0	0	0	0	0	0	0	0	0	0	0	0	0	0	0	0	0
Fibrella aestuarina	0	0	0	0	0	0	0.01	0	0	0	0	0	0	0	0	0	0	0.013	0	0	0	0	0.018	0.02	0	0	0	0	0	0	0	0	0	0	0.023	0.018	0.025	0	0	0	0	0	0	0	0	0	0	0	0
Spirosoma radiotolerans	0	0	0	0	0	0	0	0	0	0	0	0.012	0	0	0	0	0	0	0	0	0	0	0	0	0	0	0	0	0	0	0	0	0	0	0.011	0	0	0	0	0	0	0	0	0	0	0	0	0	0
Brachyspira murdochii	0	0.013	0	0	0	0	0	0	0	0	0	0	0	0	0	0	0	0	0	0	0	0	0	0	0	0	0	0	0	0	0	0	0	0	0	0	0	0	0	0	0	0	0	0	0	0	0	0	0
Enterococcus avium	0	0	0	0	0	0	0	0	0	0	0	0	0	0	0	0	0	0	0	0	0	0	0	0	0	0	0	0	0	0	0	0	0	0	0	0	0	0	0.046	0	0	0	0	0	0	0	0	0	0
Rothia dentocariosa	0	0	0	0	0	0	0	0	0	0	0	0	0	0	0	0	0	0	0	0	0	0	0	0	0	0	0	0	0	0	0	0	0	0	0	0	0	0	0	0	0	0	0	0	0	0	0	0	0
Hymenobacter sp. PAMC 26628	0	0.011	0	0	0	0	0.014	0	0	0	0	0	0	0	0	0	0	0.01	0	0	0	0	0.011	0.012	0	0	0	0	0	0	0	0.02	0	0	0.013	0.02	0.012	0.015	0	0	0	0	0	0	0	0	0	0.012	0
Sporolactobacillus terrae	0	0	0	0	0	0	0	0	0	0	0	0	0	0	0	0.01	0	0	0	0	0	0	0.012	0	0	0	0	0	0	0	0	0	0	0	0	0	0	0	0	0	0	0	0	0	0	0	0	0	0
Rhodobacter sphaeroides	0	0.022	0	0	0.011	0	0	0	0	0	0	0.011	0	0.013	0	0.013	0	0.015	0	0	0.013	0	0.018	0.02	0.01	0	0	0	0	0	0	0.011	0	0.014	0.01	0.011	0	0	0	0	0	0	0.01	0	0	0	0.016	0	0.011
Leclercia adecarboxylata	0	0	0	0	0	0	0	0	0	0	0	0	0	0	0	0	0	0	0	0	0	0	0	0	0	0	0	0	0	0	0	0	0	0.011	0	0	0	0	0	0	0	0	0	0	0	0	0.014	0	0
Klebsiella oxytoca	0	0	0	0	0	0	0	0	0	0	0.011	0	0	0.01	0	0	0	0	0	0	0	0	0	0	0	0	0	0	0	0	0	0	0	0.016	0	0.014	0	0	0.011	0	0	0	0	0	0	0	0.02	0	0
Desulfitobacterium dichloroeliminans	0	0.044	0	0.015	0	0	0	0	0	0	0	0	0	0	0	0.016	0	0	0	0	0.056	0	0.081	0.08	0	0	0	0	0	0	0	0.048	0.04	0.014	0.023	0.059	0.031	0	0	0	0	0	0.064	0	0	0	0.015	0	0
Chryseobacterium sp. 6424	0	0	0	0	0	0	0	0	0	0	0	0	0	0	0	0	0	0	0	0	0	0	0	0	0	0	0	0	0	0	0	0	0	0	0	0.011	0	0	0	0	0	0	0	0	0	0	0	0	0
Verrucomicrobia bacterium S94	0	0	0	0	0	0	0	0	0	0	0	0	0	0	0	0.01	0	0	0	0	0	0	0	0	0	0	0	0	0	0	0	0	0	0	0.013	0	0	0	0	0	0	0	0	0	0	0	0	0	0
Jeotgalibaca sp. H21T32	0	0	0	0	0	0	0	0	0	0	0	0	0	0	0	0	0	0	0	0	0	0	0	0	0	0	0	0	0	0	0	0	0	0	0	0	0	0	0	0	0	0	0	0	0	0	0	0	0
Bifidobacterium gallinarum	0	0	0	0	0.022	0	0	0	0	0	0	0	0	0	0.018	0	0	0	0	0.018	0.01	0	0	0	0	0	0	0	0	0.029	0	0.01	0	0	0	0	0	0	0.016	0	0	0	0	0	0.013	0	0	0	0.028
Aliivibrio fischeri	0	0	0	0	0	0	0	0	0	0	0	0	0	0	0	0	0	0	0	0	0	0	0	0	0	0	0	0	0	0	0	0	0	0	0	0	0	0	0	0	0	0	0	0	0	0	0	0	0
Glaciecola sp. THG-3.7	0	0.021	0	0	0	0	0	0	0	0	0	0.019	0	0	0	0.022	0	0.02	0	0	0.018	0	0.023	0.021	0	0	0	0	0	0	0	0.012	0	0	0.029	0.019	0.019	0	0	0	0	0	0.015	0	0	0	0	0	0
Sediminicola sp. YIK13	0	0.016	0	0	0	0	0	0	0	0	0	0.011	0	0	0	0	0	0	0	0	0	0	0.012	0.011	0	0	0	0	0	0	0	0	0	0	0.01	0	0	0	0	0	0	0	0	0	0	0	0	0	0
Calothrix sp. NIES-2098	0	0	0	0	0	0	0	0	0	0	0	0	0	0	0	0	0	0	0	0	0.01	0	0	0	0	0	0	0	0	0	0	0	0	0	0	0	0	0	0	0	0	0	0	0	0	0	0	0	0
Halobacillus mangrovi	0	0	0	0	0	0	0	0	0	0	0	0	0	0	0	0	0	0	0	0	0	0	0	0	0	0	0	0	0	0	0	0	0	0	0	0	0	0	0	0	0	0	0	0	0	0	0	0	0
Pantoea ananatis	0	0.011	0	0	0	0	0	0	0	0	0	0	0	0	0	0	0	0	0	0	0	0	0.011	0.011	0	0	0	0	0	0	0	0	0	0	0	0	0	0	0	0	0	0	0	0	0	0	0	0	0
Desulfovibrio vulgaris	0	0.014	0.014	0.023	0.024	0.01	0	0.01	0	0.045	0.02	0	0	0.033	0	0.013	0	0.027	0.013	0	0	0	0.029	0.041	0.02	0	0	0.017	0	0.025	0	0.017	0.012	0.013	0.012	0.015	0.024	0	0	0.018	0	0	0	0.025	0.019	0.019	0.013	0.011	0.038
Bacillus kochii	0	0	0	0	0	0	0	0	0	0	0	0	0	0	0	0	0	0	0	0	0	0	0	0	0	0	0	0	0	0	0	0.011	0	0	0	0	0	0	0	0	0.016	0	0	0	0	0	0	0	0
[Pasteurella] aerogenes	0	0.01	0	0	0	0	0	0	0	0	0	0	0	0	0	0	0	0	0	0	0	0	0	0	0	0	0	0	0	0	0	0	0	0	0	0	0	0	0	0	0	0	0	0	0	0	0	0	0
Bacillus cohnii	0	0	0	0	0	0	0	0	0	0	0	0	0	0	0	0	0	0	0	0	0	0	0	0	0	0	0	0	0	0	0	0	0	0	0	0	0	0	0	0	0.017	0	0	0	0	0	0	0	0
Kurthia sp. 11kri321	0	0.012	0	0	0	0	0	0	0	0	0	0	0	0	0	0	0	0	0	0	0	0	0	0	0	0	0	0	0	0	0	0	0	0	0	0	0	0	0	0	0	0	0	0	0	0	0	0	0
Melioribacter roseus	0	0	0	0	0	0	0	0	0	0	0	0	0	0	0	0	0	0	0	0	0	0	0	0	0	0	0	0	0	0	0	0	0	0	0	0	0	0	0	0	0	0	0	0	0	0	0	0	0
Kordia sp. SMS9	0	0.056	0	0	0	0	0	0	0	0	0	0.013	0	0	0	0.023	0	0.022	0	0	0.017	0	0.028	0.023	0.011	0	0	0	0	0	0	0.019	0	0	0.023	0.015	0.014	0	0	0	0	0	0.017	0	0	0	0	0	0.017
Lysinibacillus fusiformis	0	0	0	0	0	0	0	0	0	0	0	0	0	0	0	0	0	0	0	0	0	0	0	0	0	0	0	0	0	0	0	0.012	0	0	0.017	0.014	0	0	0	0	0.013	0	0	0	0	0	0	0	0
Lysinibacillus timonensis	0	0	0	0	0	0	0	0	0	0	0	0	0	0	0	0	0	0	0	0	0	0	0	0	0	0	0	0	0	0	0	0	0	0	0	0	0	0	0	0	0.013	0	0	0	0	0	0	0	0
Solibacillus silvestris	0	0	0	0	0	0	0	0	0	0	0	0	0	0	0	0	0	0	0	0	0	0	0	0	0	0	0	0	0	0	0	0	0	0	0	0	0	0	0	0	0	0	0	0	0	0	0	0	0
Flavobacterium faecale	0	0	0	0	0	0	0	0	0	0	0	0	0	0	0	0	0	0	0	0	0	0	0	0	0	0	0	0	0	0	0	0	0	0	0	0	0.01	0	0	0	0	0	0	0	0	0	0	0	0
Leadbetterella byssophila	0	0.013	0	0	0	0	0	0	0	0	0	0	0	0	0	0	0	0.011	0	0	0	0	0.012	0.012	0	0	0	0	0	0	0	0	0	0	0.019	0.014	0	0	0	0	0	0	0	0	0	0	0	0	0
Bacillus cytotoxicus	0	0	0	0	0	0	0	0	0	0	0	0	0	0	0	0	0	0	0	0	0	0	0	0	0	0	0	0	0	0	0	0	0	0	0	0	0	0	0	0	0.013	0	0	0	0	0	0	0	0
Paenibacillus sp. FSL R5-0345	0	0.039	0	0	0	0	0	0	0	0	0	0	0	0	0	0	0	0	0	0	0	0	0.03	0.026	0	0	0	0	0	0	0	0.024	0	0	0	0	0	0	0	0	0	0	0	0	0	0	0	0	0
Pseudoalteromonas luteoviolacea	0	0	0	0	0	0	0	0	0	0	0	0	0	0	0	0	0	0	0	0	0	0	0	0	0	0	0	0	0	0	0	0	0	0	0	0	0	0	0	0	0	0	0	0	0	0	0	0	0
Porphyromonas asaccharolytica	0	0.046	0	0	0	0	0.027	0	0	0	0	0.036	0	0.011	0	0.021	0	0.023	0	0	0.011	0	0.052	0.045	0	0	0	0	0	0	0	0.031	0.011	0.012	0.077	0.081	0.104	0.02	0.024	0	0	0	0.046	0	0.017	0	0.01	0.022	0.019
Bacillus velezensis	0	0	0	0	0	0	0	0	0	0	0	0	0	0	0	0	0	0	0	0	0	0	0	0	0	0	0	0	0	0	0	0	0	0	0	0	0	0	0	0	0	0	0	0	0	0	0	0	0
Paraburkholderia caribensis	0	0	0	0	0	0	0	0	0	0	0	0	0	0	0	0	0	0	0	0	0	0	0	0	0	0	0	0	0	0	0	0	0	0	0	0	0	0	0	0	0	0	0	0	0	0	0	0	0
Anaerococcus prevotii	0	0	0	0	0	0	0	0	0	0	0	0	0	0	0	0	0	0	0	0	0	0	0	0	0	0	0	0	0	0	0	0	0	0	0	0	0	0	0	0	0	0	0	0	0	0	0	0	0
Citrobacter sp. LY-1	0	0	0	0	0	0	0	0	0	0	0	0	0	0	0	0	0	0	0	0	0	0	0	0	0	0	0	0	0	0	0	0	0	0	0	0	0	0	0	0	0	0	0	0	0	0	0	0	0
Ornithobacterium rhinotracheale	0	0.173	0.01	0	0.011	0	0.139	0	0	0	0	0.068	0	0	0	0.019	0.01	0.038	0	0	0.044	0	0.044	0.038	0.033	0	0	0	0	0	0	0.017	0.029	0.012	0.093	0.231	0.043	0	0.046	0.012	0.01	0	0.091	0	0	0	0.011	0.071	0.119
Bifidobacterium pseudolongum	0	0	0	0	0	0	0	0	0	0	0	0	0	0	0	0	0	0	0	0	0	0	0	0	0	0	0	0	0	0	0	0	0	0	0	0	0	0	0	0	0	0	0	0	0	0	0	0	0
Lactobacillus hokkaidonensis	0	0	0	0	0	0	0	0	0	0	0	0	0	0	0	0	0	0	0	0	0	0	0	0	0	0	0	0	0	0	0	0	0	0	0	0	0	0	0	0	0	0	0	0	0	0	0	0	0
Desulfovibrio piger	0	0.013	0.381	0.016	0.023	0	0	0	0	0.027	0.014	0	0	0.037	0	0.011	0	0.031	0.012	0	0	0	0.964	1.119	0.013	0	0	0.013	0	0.018	0	0.521	0	0	0.127	0	0.014	0	0	0.013	0	0	0.02	0.296	0.024	0.459	0.01	0	0.021
Bacillus glycinifermentans	0	0	0	0	0	0	0	0	0	0	0	0	0	0	0	0	0	0	0	0	0	0	0	0	0	0	0	0	0	0	0	0	0	0	0	0	0	0	0	0	0	0	0	0	0	0	0	0	0
Cellulophaga baltica	0	0	0	0	0	0	0	0	0	0	0	0	0	0	0	0	0	0	0	0	0	0	0.01	0	0	0	0	0	0	0	0	0.012	0	0	0.015	0	0	0	0	0	0.012	0	0	0	0	0	0	0	0
Dehalococcoides mccartyi	0	0.016	0.013	0.014	0	0	0	0	0	0	0	0	0	0.052	0	0.014	0	0.011	0	0	0	0	0	0	0.012	0	0	0	0	0	0	0	0.01	0.011	0	0.013	0	0	0	0	0	0	0	0	0	0.01	0.011	0	0
Pseudomonas entomophila	0	0.073	0	0	0	0	0	0	0	0	0	0.016	0	0	0	0.013	0	0.025	0	0	0	0	0.017	0.018	0	0	0	0	0	0	0	0	0.01	0	0.046	0.051	0.037	0	0.042	0	0	0	0.039	0	0	0	0	0	0.018
Salinicoccus halodurans	0	0	0	0	0	0	0	0	0	0	0	0	0	0	0	0	0	0	0	0	0	0	0	0	0	0	0	0	0	0	0	0.01	0	0	0	0	0	0	0	0	0	0	0	0	0	0	0	0	0
Pelosinus fermentans	0	0.016	0	0	0	0	0	0	0	0	0.01	0.01	0	0	0	0.027	0	0	0	0	0	0.01	0	0	0	0	0.015	0	0	0	0	0.025	0	0	0.025	0.016	0.011	0	0	0.01	0.066	0	0	0	0	0	0	0	0
Lelliottia amnigena	0	0	0	0	0	0	0	0	0	0	0	0	0	0	0	0	0	0	0	0	0	0	0	0	0	0	0	0	0	0	0	0	0	0	0	0	0	0	0	0	0	0	0	0	0	0	0	0	0
Ramlibacter tataouinensis	0	0.013	0	0	0	0	0	0	0	0	0	0.016	0	0	0	0	0	0	0	0	0	0	0	0.01	0	0	0	0	0	0	0	0	0	0	0	0	0	0	0	0	0	0	0	0	0	0	0	0	0
Maribacter sp. T28	0	0.011	0	0	0	0	0	0	0	0	0	0	0	0	0	0.011	0	0	0	0	0	0	0	0	0	0	0	0	0	0	0	0	0	0	0	0	0	0	0	0	0	0	0	0	0	0	0	0	0
Lactobacillus amylovorus	0	0.018	0	0	0	0	0	0	0	0	0	0.014	0	0	0	0.017	0	0.01	0	0	0.013	0	0.014	0.013	0	0	0	0	0	0	0	0.014	0	0	0.011	0	0.012	0	0	0	0.016	0	0.011	0	0	0	0	0.012	0
Nonlabens dokdonensis	0	0	0	0	0	0	0	0	0	0	0	0	0	0	0	0	0	0	0	0	0	0	0	0	0	0	0	0	0	0	0	0	0	0	0	0	0	0	0	0	0	0	0	0	0	0	0	0	0
Chryseobacterium balustinum	0	0	0	0	0	0	0	0	0	0	0	0	0	0	0	0	0	0	0	0	0	0	0	0	0	0	0	0	0	0	0	0	0	0	0.012	0	0	0	0	0	0	0	0	0	0	0	0	0	0
Lacimicrobium alkaliphilum	0	0	0	0	0	0	0	0	0	0	0	0	0	0	0	0	0	0	0	0	0	0	0	0	0	0	0	0	0	0	0	0	0	0	0	0	0	0	0	0	0	0	0	0	0	0	0	0	0
Granulicella mallensis	0	0	0	0	0	0	0	0	0	0	0	0	0	0	0	0	0	0	0	0	0	0	0	0	0	0	0	0	0	0	0	0	0	0	0	0	0	0	0	0	0	0	0	0	0	0	0	0	0
Mucilaginibacter sp. BJC16-A31	0	0	0	0	0	0	0	0	0	0	0	0.014	0	0	0	0	0	0.047	0	0	0	0	0.011	0.012	0	0	0	0	0	0	0	0	0	0	0.063	0.067	0.01	0	0	0	0	0	0.012	0	0	0	0	0	0
Sinorhizobium medicae	0	0	0	0	0	0	0	0	0	0	0	0	0	0	0	0	0	0	0	0	0	0	0	0	0	0	0	0	0	0	0	0	0	0	0	0	0	0	0	0	0	0	0	0	0	0	0	0	0
Campylobacter sputorum	0	0.012	0	0	0	0	0	0	0	0	0	0	0	0	0	0.011	0	0	0	0	0	0	0	0	0	0	0	0	0	0	0	0.01	0	0	0	0	0	0	0	0	0	0	0	0	0	0	0	0	0
Acinetobacter sp. WCHAc010034	0	0	0	0	0	0	0	0	0	0	0	0	0	0	0	0	0	0	0	0	0	0	0	0	0	0	0	0	0	0	0	0	0	0	0	0	0	0	0	0	0	0	0	0	0	0	0.011	0	0
Niabella soli	0	0	0	0	0	0	0	0	0	0	0	0	0	0	0	0	0	0	0	0	0	0	0	0	0	0	0	0	0	0	0	0	0	0	0	0	0	0	0	0	0	0	0	0	0	0	0	0	0
Desulfotomaculum ferrireducens	0	0.012	0	0	0	0	0	0	0	0	0	0	0	0	0	0	0	0	0	0	0.01	0	0	0	0	0	0	0	0	0	0	0	0	0	0	0	0	0	0	0	0	0	0	0	0	0	0	0	0
Actinomyces hongkongensis	0	0	0	0	0	0	0	0	0	0	0	0	0	0	0	0	0	0	0	0	0	0	0	0	0	0	0	0	0	0	0	0	0	0	0	0	0	0	0	0	0	0	0	0	0	0	0	0	0
Hafnia paralvei	0	0	0	0	0	0	0	0	0	0	0	0	0	0	0	0	0	0	0	0	0	0	0	0	0	0	0	0	0	0	0	0	0	0.018	0	0	0	0	0	0	0	0	0	0	0	0	0.024	0	0
Chryseobacterium haifense	0	0	0	0	0	0	0	0	0	0	0	0	0	0	0	0	0	0	0	0	0	0	0	0	0	0	0	0	0	0	0	0	0	0	0	0.01	0.015	0	0	0	0	0	0	0	0	0	0	0	0
Aerococcus urinae	0	0	0	0	0	0	0	0	0	0	0	0	0	0	0	0	0	0	0	0	0	0	0	0	0	0	0	0	0	0	0	0	0	0	0	0	0	0	0	0	0	0	0	0	0	0	0	0	0
Desulfotomaculum ruminis	0	0.015	0	0.011	0	0	0	0	0	0	0	0	0	0.013	0	0.01	0	0	0	0	0	0	0	0.01	0	0	0	0	0	0	0	0	0	0.01	0	0	0	0	0	0	0	0	0	0	0	0	0.01	0	0.011
Geobacter daltonii	0	0	0	0	0	0	0	0	0	0	0	0.01	0	0	0	0	0	0	0	0	0	0	0.015	0.015	0	0	0	0	0	0	0	0	0	0	0.011	0	0	0	0	0	0	0	0	0	0	0	0	0	0
Sedimentisphaera cyanobacteriorum	0	0	0	0	0	0	0	0	0	0	0	0	0	0	0	0	0	0	0	0	0	0	0	0	0	0	0	0	0	0	0	0	0	0	0	0	0.015	0	0	0	0	0	0	0	0	0	0	0	0
Granulibacter bethesdensis	0	0	0	0	0	0	0	0	0	0	0	0	0	0	0	0	0	0	0	0	0	0	0	0	0	0	0	0	0	0	0	0	0	0	0	0.01	0	0	0	0	0	0	0	0	0	0	0	0	0
Tenacibaculum sp. DSM 106434	0	0	0	0	0	0	0	0	0	0	0	0	0	0	0	0.01	0	0	0	0	0	0	0	0	0	0	0	0	0	0	0	0	0	0	0	0	0	0	0	0	0	0	0	0	0	0	0	0	0
Haemophilus influenzae	0	0.012	0	0	0	0	0	0	0.012	0	0	0.01	0	0	0	0	0	0	0	0	0.014	0	0.011	0	0	0	0	0	0	0	0	0	0	0	0	0	0	0	0	0	0	0	0	0	0	0	0	0	0
Caldilinea aerophila	0	0	0	0	0	0	0	0	0	0	0	0	0	0	0	0	0	0	0	0	0	0	0	0	0	0	0	0	0	0	0	0	0	0	0	0	0	0	0	0	0	0	0	0	0	0	0	0	0
Moorea producens	0	0	0	0	0	0	0	0	0	0	0	0	0	0	0	0	0	0.01	0	0	0	0	0	0	0	0	0	0	0	0	0	0	0	0	0.01	0	0	0	0	0	0	0	0	0	0	0	0	0	0.01
Cystobacter fuscus	0	0.018	0	0	0	0	0	0	0	0	0	0.015	0	0	0	0.013	0	0	0	0	0	0	0.013	0.015	0	0	0	0	0	0	0	0	0	0	0.01	0.01	0	0	0	0	0	0	0	0	0	0	0	0.011	0.012
Citrobacter freundii	0	0.014	0	0	0	0	0	0	0	0.046	0.012	0	0	0	0	0.01	0	0	0	0	0	0	0	0	0	0	0	0	0	0	0	0	0.036	0.121	0	0.013	0	0	0	0	0	0	0.012	0	0	0	0.174	0	0
Halanaerobium praevalens	0	0	0	0	0	0	0	0	0	0	0	0	0	0	0	0	0	0	0	0	0.011	0	0	0	0	0	0	0	0	0	0	0	0	0	0	0	0	0	0	0	0	0	0	0	0	0	0	0	0
Seonamhaeicola sp. S2-3	0	0.011	0	0	0	0	0	0	0	0	0	0.015	0	0	0	0	0	0	0	0	0	0	0	0	0	0	0	0	0	0	0	0	0	0	0	0.012	0	0	0	0	0	0	0	0	0	0	0	0	0
Cupriavidus necator	0	0	0	0	0	0	0	0	0	0	0	0	0	0	0	0	0	0	0	0	0	0	0	0	0	0	0	0	0	0	0	0	0	0	0	0	0	0	0	0	0	0	0	0	0	0	0	0	0
Paraliobacillus sp. X-1125	0	0.017	0	0	0	0	0	0	0	0	0	0	0	0	0	0	0	0	0	0	0	0	0.011	0	0	0	0	0	0	0	0	0.011	0	0	0	0	0	0	0	0	0	0	0	0	0	0	0	0	0
Capnocytophaga haemolytica	0	0.034	0	0	0	0	0.012	0	0	0	0	0.024	0	0	0	0.021	0	0.022	0	0	0.011	0	0.023	0.021	0	0	0	0	0	0	0	0.012	0	0	0.037	0.031	0.035	0	0	0	0	0	0.02	0	0	0	0	0.01	0
Virgibacillus necropolis	0	0	0	0	0	0	0	0	0	0	0	0	0	0	0	0	0	0	0	0	0	0	0	0	0	0	0	0	0	0	0	0	0	0	0	0	0	0	0	0	0	0	0	0	0	0	0	0	0
Achromobacter xylosoxidans	0	0	0	0	0.011	0	0	0	0	0	0	0	0	0.012	0	0	0.015	0	0	0	0	0	0	0.01	0	0	0	0	0	0	0	0	0	0	0	0	0	0	0	0	0	0	0.011	0.011	0	0.01	0.01	0	0
Pelobacter propionicus	0	0	0	0	0	0	0	0	0	0	0	0	0	0	0	0	0	0	0	0	0	0	0	0.01	0	0	0	0	0	0	0	0	0	0	0	0	0	0	0	0	0	0	0	0	0	0	0	0	0
Streptomyces spongiicola	0	0	0	0	0	0	0	0	0	0	0	0	0	0	0	0	0	0	0	0	0.01	0	0	0.01	0	0	0	0	0	0	0	0	0	0	0	0	0	0	0	0	0	0	0	0	0	0	0	0	0
Streptococcus gallolyticus	0	0	0	0	0	0	0	0	0	0	0	0	0	0	0	0	0	0	0	0	0	0	0	0	0	0	0	0	0	0	0	0	0	0.01	0	0	0	0	0	0	0	0	0	0	0	0	0.014	0	0
Frischella perrara	0	0	0	0	0	0	0	0	0	0	0	0	0	0	0	0	0	0	0	0	0	0	0	0	0	0	0	0	0	0	0	0	0	0	0	0	0	0	0	0	0	0	0	0	0	0	0	0	0
Capnocytophaga sp. oral taxon 878	0	0	0	0	0	0	0	0	0	0	0	0.01	0	0	0	0	0	0	0	0	0	0	0.01	0.01	0	0	0	0	0	0	0	0	0	0	0.017	0.013	0	0	0	0	0	0	0.011	0	0	0	0	0.014	0
Enterococcus wangshanyuanii	0	0	0	0	0	0	0	0	0	0	0	0	0	0	0	0	0	0	0	0	0	0	0	0	0	0	0	0	0	0	0	0	0	0	0	0	0	0	0	0	0	0	0	0	0	0	0	0	0
Rahnella aquatilis	0	0	0	0	0	0	0	0	0	0	0	0	0	0	0	0	0	0	0	0	0	0	0	0	0	0	0	0	0	0	0	0	0	0	0	0	0	0	0	0	0	0	0	0	0	0	0	0	0
Bacillus asahii	0	0	0	0	0	0	0	0	0	0	0	0	0	0	0	0	0	0	0	0	0	0	0	0	0	0	0	0	0	0	0	0	0	0	0	0	0	0	0	0	0.011	0	0	0	0	0	0	0	0
Flavobacterium sediminis	0	0	0	0	0	0	0	0	0	0	0	0	0	0	0	0	0	0	0	0	0	0	0	0	0	0	0	0	0	0	0	0	0	0	0	0	0	0	0	0	0	0	0	0	0	0	0	0	0
Gemella morbillorum	0	0	0	0	0	0	0	0	0	0	0	0	0	0	0	0	0	0	0	0	0	0	0	0	0	0	0	0	0	0	0	0.013	0	0	0.01	0	0	0	0	0	0	0	0	0	0	0	0	0	0
Cytophagales bacterium TFI 002	0	0	0	0	0	0	0	0	0	0	0	0.015	0	0	0	0	0	0	0	0	0	0	0.01	0.01	0	0	0	0	0	0	0	0	0	0	0.01	0	0.01	0	0	0	0	0	0	0	0	0	0	0	0
Fibrobacter succinogenes	0	0.019	0	0	0	0	0	0	0	0	0	0	0	0	0	0.011	0	0.01	0	0	0.011	0	0.019	0.019	0	0	0	0	0	0	0	0.012	0	0	0.032	0.023	0.025	0	0	0	0	0	0.017	0	0	0	0	0.01	0
Lactobacillus mucosae	0	0	0	0	0	0	0	0	0	0	0	0	0	0	0	0	0	0	0	0	0.046	0	0	0	0.016	0	0	0	0	0	0	0	0	0	0	0	0	0	0	0	0	0	0	0	0	0.044	0	0	0
Veillonella rodentium	0	0.015	0	0	0	0	0	0	0	0	0	0	0	0	0	0	0	0	0	0	0.01	0	0.013	0.012	0	0	0.015	0	0	0	0	0	0	0	0.014	0	0	0	0.023	0	0.01	0	0.01	0	0	0	0	0	0
Oceanobacillus sp. 160	0	0	0	0	0	0	0	0	0	0	0	0	0	0	0	0	0	0	0	0	0	0	0	0	0	0	0	0	0	0	0	0	0	0	0	0	0	0	0	0	0	0	0	0	0	0	0	0	0
Lactococcus piscium	0	0	0	0	0	0	0	0	0	0	0	0	0	0	0	0	0	0	0	0	0	0	0.01	0	0	0	0	0	0	0	0	0.011	0	0	0	0	0	0	0	0	0.01	0	0	0	0	0	0	0	0
Pantoea vagans	0	0	0	0	0	0	0	0	0	0	0	0	0	0	0	0	0	0	0	0	0	0	0	0.011	0	0	0	0	0	0	0	0	0	0	0	0.01	0.011	0	0	0	0	0	0.01	0	0	0	0	0	0
Klebsiella sp. PO552	0	0.027	0	0	0	0	0	0	0.03	0.033	0	0	0	0	0	0.031	0	0	0	0	0	0	0	0	0	0	0	0	0	0	0	0	0	0	0	0	0	0	0	0	0	0	0	0	0	0	0	0	0
Fusobacterium sp. oral taxon 203	0	0	0	0	0	0	0	0	0	0	0	0	0	0	0	0	0	0	0	0	0	0	0	0	0	0	0	0	0	0	0	0	0	0	0	0	0	0	0	0	0	0	0	0	0	0	0	0	0
Salegentibacter sp. T436	0	0	0	0	0	0	0	0	0	0	0	0.013	0	0	0	0	0	0	0	0	0	0	0	0	0	0	0	0	0	0	0	0	0	0	0	0	0	0	0	0.01	0	0	0	0	0	0	0	0	0
Paenibacillus crassostreae	0	0	0	0	0	0	0	0	0	0	0	0	0	0	0	0	0	0	0	0	0	0	0	0	0	0	0	0	0	0	0	0.011	0	0	0	0	0	0	0	0	0.017	0	0	0	0	0	0	0	0
Eggerthella sp. YY7918	0	0.02	0.01	0.01	0	0	0	0	0	0	0	0	0	0.014	0	0.012	0	0	0	0	0.01	0	0.017	0.016	0.01	0	0	0	0	0	0	0.012	0	0.014	0	0.012	0	0	0	0	0	0	0.01	0.013	0	0	0.016	0	0
Streptomyces lydicus	0	0	0	0	0	0	0	0	0	0	0	0	0	0	0	0	0	0	0	0	0	0	0.011	0.014	0	0	0	0	0	0	0	0	0	0	0	0	0.012	0	0	0	0	0	0	0	0	0	0.011	0	0
Aggregatibacter aphrophilus	0	0	0	0	0	0	0	0	0	0	0	0	0	0	0	0	0	0	0	0	0	0	0	0	0	0	0	0	0	0	0	0	0	0	0	0	0	0	0	0	0	0	0	0	0	0	0	0	0
Treponema azotonutricium	0	0	0	0	0	0	0	0	0	0	0	0	0	0	0	0	0	0	0	0	0	0	0	0	0	0	0	0	0	0	0	0	0	0	0	0	0.013	0	0	0	0	0	0	0	0	0	0	0	0
Pseudomonas sp. CC6-YY-74	0	0	0	0	0	0	0	0	0	0	0	0	0	0	0	0	0	0	0	0	0	0	0	0	0	0	0	0	0	0	0	0	0	0	0	0	0	0	0	0	0	0	0	0	0	0	0	0	0
Lysinibacillus sp. SGAir0095	0	0	0	0	0	0	0	0	0	0	0	0	0	0	0	0	0	0	0	0	0	0	0	0	0	0	0	0	0	0	0	0	0	0	0	0	0	0	0	0	0	0	0	0	0	0	0	0	0
Streptococcus anginosus	0	0.012	0	0	0	0	0	0	0	0	0	0	0	0	0	0	0	0	0	0	0	0	0	0	0	0	0	0	0	0	0	0	0	0	0	0	0	0	0	0	0	0	0	0	0	0	0	0	0
Bacillus cellulosilyticus	0	0	0	0	0	0	0	0	0	0	0	0	0	0	0	0	0	0	0	0	0.011	0	0	0	0	0	0	0	0	0	0	0	0	0	0	0	0	0	0	0	0	0	0	0	0	0	0	0	0
Anaerococcus mediterraneensis	0	0.01	0	0	0	0	0	0	0	0	0	0	0	0	0	0.013	0	0	0	0	0	0	0.012	0.01	0	0	0	0	0	0	0	0.01	0	0	0	0	0	0	0	0	0	0	0	0	0	0	0	0	0
Klebsiella quasipneumoniae	0	0	0	0	0	0	0	0	0.017	0.014	0.04	0	0	0	0	0	0	0	0	0	0.013	0	0	0	0	0	0	0	0	0	0	0	0	0.097	0	0.023	0	0	0	0	0	0	0	0	0	0	0.123	0	0
Sutterella sp. KGMB03119	0	0.054	0.015	0.011	0.052	0	0.01	0	0	0	0.072	0.01	0.011	0.066	0	0.055	0	0.018	0	0.022	0	0.09	0.086	0.114	0	0	0	0.032	0	0.03	0	0.094	0.047	0	0.08	0.028	1.191	0	0	0	0.139	0	0.211	0.032	0	0.033	0	0.012	0.03
Tamlana sp. UJ94	0	0.012	0	0	0	0	0	0	0	0	0	0.01	0	0	0	0.011	0	0	0	0	0.01	0	0	0	0	0	0	0	0	0	0	0	0	0	0.011	0	0	0	0	0	0	0	0	0	0	0	0	0	0
Macrococcus canis	0	0	0	0	0	0	0	0	0	0	0	0	0	0	0	0	0	0	0	0	0	0	0.01	0	0	0	0	0	0	0	0	0	0	0	0	0	0	0	0	0	0	0	0	0	0	0	0	0	0
Ignavibacterium album	0	0	0	0	0	0	0	0	0	0	0	0	0	0	0	0	0	0	0	0	0	0	0	0	0	0	0	0	0	0	0	0.014	0	0	0.013	0	0	0	0	0	0	0	0	0	0	0	0	0	0
Zobellia galactanivorans	0	0.021	0	0	0	0	0	0	0	0	0	0	0	0	0	0	0	0	0	0	0	0	0	0	0	0	0	0	0	0	0	0	0	0	0.014	0.013	0.014	0	0	0	0	0	0	0	0	0	0	0	0
Oxalobacter formigenes	0	0	0.012	0	0.032	0	0	0	0	0	0	0	0.013	0.078	0	0	0.011	0.066	0.013	0	0	0	0.013	0.013	0	0	0	0	0.016	0	0	0	0.016	0.021	0	0.032	0	0	0	0	0	0	0	0.026	0	0	0.013	0	0
Melissococcus plutonius	0	0	0	0	0	0	0	0	0	0	0	0	0	0	0	0	0	0	0	0	0	0	0	0	0	0	0	0	0	0	0	0	0	0	0	0	0	0	0	0	0	0	0	0	0	0	0	0	0
Formosa agariphila	0	0	0	0	0	0	0	0	0	0	0	0	0	0	0	0	0	0	0	0	0	0	0	0	0	0	0	0	0	0	0	0	0	0	0	0	0	0	0	0	0	0	0	0	0	0	0	0	0
Desulfovibrio fairfieldensis	0	0.012	0	0.011	0.061	0	0	0	0	0.027	0.016	0	0	0.062	0	0	0	0.018	0	0	0	0	0.017	0.023	0.047	0	0	0	0	0.012	0	0.01	0	0	0	0	0.012	0	0	0.01	0	0	0	0.013	0.011	0.011	0	0	0.049
Sphingomonas sp. LM7	0	0	0	0	0	0	0	0	0	0	0	0	0	0	0	0	0	0	0	0	0	0	0.013	0.015	0	0	0	0	0	0	0	0	0	0	0	0	0	0	0	0	0	0	0	0	0	0	0	0	0
Streptococcus uberis	0	0	0	0	0	0	0	0	0	0	0	0	0	0	0	0	0	0	0	0	0	0	0	0	0	0	0	0	0	0	0	0	0	0	0	0	0	0	0	0	0.013	0	0	0	0	0	0	0	0
Acinetobacter wuhouensis	0	0	0	0	0	0	0	0	0	0	0	0	0	0	0	0	0	0	0	0	0	0	0	0	0	0	0	0	0	0	0	0	0	0	0	0	0	0	0	0	0.011	0	0	0	0	0	0	0	0
Klebsiella michiganensis	0	0	0	0	0	0	0	0	0	0	0	0	0	0	0	0	0	0	0	0	0	0	0	0	0	0	0	0	0	0	0	0	0	0	0	0	0	0	0	0	0	0	0	0	0	0	0.011	0	0
Staphylococcus haemolyticus	0	0	0	0	0	0	0	0	0	0	0	0	0	0	0	0	0	0	0	0	0	0	0	0	0	0	0	0	0	0	0	0	0	0	0	0	0	0	0	0	0.011	0	0	0	0	0	0	0	0
Pseudomonas protegens	0	0	0	0	0	0	0	0	0	0	0	0	0	0	0	0	0	0	0	0	0	0	0.01	0	0	0	0	0	0	0	0	0	0	0	0	0	0	0	0	0	0	0	0	0	0	0	0	0.01	0
Streptococcus sobrinus	0	0.01	0	0	0	0	0	0	0	0	0	0	0	0	0	0	0	0	0	0	0	0	0	0	0	0	0	0	0	0	0	0	0	0	0	0	0	0	0	0	0	0	0	0	0	0	0	0	0
Jeotgalicoccus saudimassiliensis	0	0.01	0	0	0	0	0	0	0	0	0	0	0	0	0	0	0	0	0	0	0	0	0	0	0	0	0	0	0	0	0	0	0	0	0	0	0	0	0	0	0	0	0	0	0	0	0	0	0
Akkermansia glycaniphila	0	0	0	0	0	0	0	0	0	0	0	0	0	0	0	0	0	0	0	0	0	0	0	0	0	0	0	0	0	0	0	0	0	0	0	0	0	0	0	0	0	0	0	0	0	0	0	0	0
Phoenicibacter congonensis	0	0	0.012	0	0	0	0	0	0	0	0	0.01	0	0	0	0	0	0	0	0	0	0	0	0	0	0	0	0	0	0	0	0	0	0	0	0	0	0	0	0	0	0	0.01	0	0	0.011	0	0	0
Flavobacteriaceae bacterium UJ101	0	0	0	0	0	0	0	0	0	0	0	0	0	0	0	0	0	0	0	0	0	0	0	0	0	0	0	0	0	0	0	0	0	0	0.01	0	0.01	0	0	0	0	0	0	0	0	0	0	0	0
Geoalkalibacter subterraneus	0	0	0	0	0	0	0	0	0	0	0	0	0	0	0	0	0	0	0	0	0	0	0	0.01	0	0	0	0	0	0	0	0	0	0	0	0	0	0	0	0	0	0	0	0	0	0	0	0	0
Chryseobacterium taklimakanense	0	0.016	0.01	0	0	0	0	0	0	0	0	0	0	0	0	0.015	0	0	0	0	0	0	0	0	0	0	0	0	0	0	0	0	0	0	0.015	0.015	0.012	0	0	0	0	0	0	0	0	0	0	0	0
Massilia oculi	0	0	0	0	0	0	0	0	0	0	0	0	0	0	0	0	0	0	0	0	0	0	0	0	0	0	0	0	0	0	0	0	0	0	0	0	0	0	0	0	0	0	0	0	0	0	0	0	0
Serratia fonticola	0	0	0	0	0	0	0	0	0	0	0	0.012	0	0	0	0.01	0	0	0	0	0	0	0.012	0.01	0	0	0	0	0	0	0	0.01	0	0	0.048	0	0.033	0	0	0	0	0	0	0	0	0	0	0	0
Clostridium scatologenes	0	0	0	0	0	0	0	0	0	0	0	0	0	0	0	0	0	0	0	0	0	0	0	0	0	0	0	0	0	0	0	0	0	0	0	0	0	0	0	0	0	0	0	0	0	0	0	0	0
Histophilus somni	0	0	0	0	0	0	0	0	0	0	0	0	0	0	0	0	0	0	0	0	0	0	0	0	0	0	0	0	0	0	0	0	0	0	0	0	0	0	0	0	0.012	0	0	0	0	0	0	0	0
Paenibacillus yonginensis	0	0	0	0	0	0	0	0	0	0	0	0	0	0	0	0	0	0	0	0	0	0	0	0	0	0	0	0	0	0	0	0	0	0	0	0	0	0	0	0	0	0	0	0	0	0	0	0	0
Actinomadura amylolytica	0	0	0	0	0	0	0	0	0	0	0	0	0	0	0	0	0	0	0	0	0	0	0	0	0	0	0	0	0	0	0	0	0	0	0	0	0	0	0	0	0	0	0	0	0	0	0	0	0
Fervidobacterium pennivorans	0	0	0	0	0	0	0	0	0	0	0	0	0	0	0	0	0	0	0	0	0	0	0	0	0	0	0	0	0	0	0	0	0	0	0	0	0	0	0	0	0	0	0	0	0	0	0	0	0
Moorella thermoacetica	0	0	0	0.011	0	0	0	0	0	0	0	0	0	0.011	0	0	0	0	0	0	0	0	0	0	0	0	0	0	0	0	0	0	0	0	0	0	0	0	0	0	0	0	0	0	0	0	0	0	0
Streptococcus sp. oral taxon 431	0	0.015	0	0	0	0	0	0	0	0	0	0.011	0	0	0.01	0	0	0	0	0	0.012	0	0	0	0	0.016	0.01	0	0	0.01	0.013	0.017	0	0	0.022	0.014	0.017	0	0	0	0	0	0.01	0	0.017	0	0	0.015	0
Streptococcus australis	0	0.022	0	0	0	0	0	0	0	0	0	0	0	0	0.019	0	0	0	0	0	0.01	0	0	0	0	0	0	0	0	0	0	0.01	0	0	0	0	0	0	0	0	0	0	0	0	0	0	0	0	0
Methanosarcina barkeri	0	0.013	0	0	0	0	0	0	0	0	0	0	0	0	0	0	0	0	0	0	0	0	0	0	0	0	0	0	0	0	0	0	0	0	0	0	0	0	0	0	0	0	0	0	0	0	0	0	0
Brachyspira hyodysenteriae	0	0	0	0	0	0	0	0	0	0	0	0	0	0	0	0	0	0	0	0	0	0	0	0	0	0	0	0	0	0	0	0	0	0	0	0	0	0	0	0	0	0	0	0	0	0	0	0	0
Aneurinibacillus soli	0	0	0	0	0	0	0	0	0	0	0	0	0	0	0	0	0	0	0	0	0	0	0	0	0	0	0	0	0	0	0	0	0	0	0	0	0	0	0	0	0	0	0	0	0	0	0	0	0
Peptoniphilus sp. ING2-D1G	0	0	0	0	0	0	0	0	0	0	0	0	0	0	0	0	0	0	0	0	0.01	0	0	0	0	0	0	0	0	0	0	0	0	0	0	0	0	0	0	0	0	0	0	0	0	0	0.01	0	0
Aquimarina sp. AD10	0	0	0	0	0	0	0	0	0	0	0	0	0	0	0	0	0	0	0	0	0	0	0	0	0	0	0	0	0	0	0	0	0	0	0	0	0.013	0	0	0	0	0	0	0	0	0	0	0	0
Glutamicibacter arilaitensis	0	0	0	0	0	0	0	0	0	0	0	0	0	0	0	0	0	0	0	0	0	0	0	0	0	0	0	0	0	0	0	0	0	0	0.01	0	0	0	0	0	0	0	0	0	0	0	0	0	0
Fastidiosipila sanguinis	0	0	0	0	0	0	0	0	0	0	0	0	0	0	0	0	0	0	0	0	0	0	0.014	0.01	0	0	0	0	0	0	0	0	0	0	0	0	0	0	0	0	0	0	0	0	0.01	0	0	0	0
Bacillus lentus	0	0	0	0	0	0	0	0	0	0	0	0	0	0	0	0	0	0	0	0	0	0	0	0	0	0	0	0	0	0	0	0	0	0	0	0	0	0	0	0	0	0	0	0	0	0	0	0	0
Victivallales bacterium CCUG 44730	0	0.014	0.03	0.012	0.039	0	0	0	0	0.027	0	0.01	0.022	0.314	0	0.071	0	0.017	0	0	0	0	0.024	0.034	0.338	0	0	0	0	0	0	0.033	0.071	0.014	0.018	0.038	0.016	0	0	0	0	0	0	0.113	0	0.065	0.015	0	0.018
Lysinibacillus sp. 2017	0	0	0	0	0	0	0	0	0	0	0	0	0	0	0	0	0	0	0	0	0.011	0	0	0	0	0	0	0	0	0	0	0	0	0	0	0	0	0	0	0	0	0	0	0	0	0	0	0	0
Sulfurimonas autotrophica	0	0	0	0	0	0	0	0	0	0	0	0	0	0	0	0	0	0	0	0	0	0	0	0	0	0	0	0	0	0	0	0	0	0	0.012	0	0	0	0	0	0	0	0	0	0	0	0	0	0
Enterobacter hormaechei	0	0.024	0	0	0	0	0	0	0	0.023	0.012	0	0	0	0	0	0.072	0	0	0	0	0	0	0	0	0	0	0	0.033	0	0.029	0	0.018	0.266	0	0.023	0	0	0	0	0	0	0	0	0	0	0.396	0	0
Carnobacterium maltaromaticum	0	0	0	0	0	0	0	0	0	0	0	0	0	0	0	0	0	0	0	0	0	0	0	0	0	0	0	0	0	0	0	0	0	0	0	0	0	0	0	0	0	0	0	0	0	0	0	0	0
Winogradskyella sp. PG-2	0	0	0	0	0	0	0	0	0	0	0	0.014	0	0	0	0	0	0.01	0	0	0	0	0	0	0	0	0	0	0	0	0	0	0	0	0.01	0	0	0	0	0	0	0	0	0	0	0	0	0	0
Coriobacteriaceae bacterium 68-1-3	0	0	0	0	0	0	0	0	0	0	0	0	0	0.013	0	0	0	0	0	0	0	0	0.011	0.013	0	0	0	0	0	0	0	0.01	0	0.013	0	0.011	0	0	0	0	0	0	0	0.012	0	0	0.016	0	0
Pannonibacter phragmitetus	0	0	0	0	0	0	0	0	0	0	0	0	0	0	0	0	0	0	0	0	0	0	0	0	0	0	0	0	0	0	0	0	0	0	0	0	0	0	0	0	0	0	0	0	0	0	0	0	0
Lactobacillus brevis	0	0	0	0	0	0	0	0	0	0	0	0	0	0	0	0	0	0	0	0	0	0	0	0	0.011	0	0	0	0	0	0	0	0	0	0	0	0	0	0	0	0	0	0	0	0	0	0	0.163	0
Enterococcus hirae	0	0	0	0	0	0	0	0	0	0	0	0	0	0	0	0	0	0	0	0	0	0	0	0	0	0	0	0	0	0	0	0	0	0	0	0	0	0	0	0	0	0	0	0	0	0	0	0	0
Cronobacter malonaticus	0	0	0	0	0	0	0	0	0	0	0	0	0	0	0	0	0	0	0	0	0	0	0	0	0	0	0	0	0	0	0	0	0	0	0	0	0	0	0	0	0	0	0	0	0	0	0	0	0
Methanobrevibacter millerae	0	0.012	0	0	0	0	0	0	0	0	0	0	0	0	0	0	0	0	0	0	0	0	0	0	0	0	0	0	0	0	0	0	0	0	0	0	0	0	0	0	0	0	0	0	0	0	0	0	0
Bacillus butanolivorans	0	0	0	0	0	0	0	0	0	0	0	0	0	0	0	0	0	0	0	0	0	0	0	0	0	0	0	0	0	0	0	0	0	0	0	0	0	0	0	0	0	0	0	0	0	0	0	0	0
Desulfotomaculum nigrificans	0	0	0	0	0	0	0	0	0	0	0	0	0	0	0	0	0	0	0	0	0	0	0	0	0	0	0	0	0	0	0	0	0	0	0	0	0	0	0	0	0	0	0	0	0	0	0	0	0
Alteromonas macleodii	0	0	0	0	0	0	0	0	0	0	0	0	0	0	0	0	0	0	0	0	0	0	0.01	0	0	0	0	0	0	0	0	0	0	0	0.011	0	0	0	0	0	0	0	0	0	0	0	0	0	0
Photobacterium damselae	0	0.011	0	0	0	0	0	0	0	0	0	0.015	0	0	0	0	0	0	0	0	0	0	0.015	0.014	0	0	0	0	0	0	0	0.01	0	0	0.02	0.012	0.013	0	0	0	0	0	0	0	0	0	0	0	0
Sphingobacterium sp. B29	0	0.011	0	0	0	0	0	0	0	0	0	0	0	0	0	0	0	0	0	0	0	0	0	0	0	0	0	0	0	0	0	0	0	0	0.019	0.011	0.015	0	0	0	0	0	0.01	0	0	0	0	0	0
Aggregatibacter segnis	0	0	0	0	0	0	0	0	0	0	0	0	0	0	0	0	0	0	0	0	0	0	0	0	0	0	0	0	0.014	0	0	0	0	0	0	0	0	0	0	0	0	0	0	0	0	0	0	0	0
Sutterella megalosphaeroides	0	0.109	0.016	0	0.068	0	0.01	0	0	0	0.019	0	0.011	0.019	0	0.356	0	0.014	0	0.053	0	0.024	0.156	0.211	0	0	0	0.041	0	0.04	0	0.189	0.099	0	0.262	0.031	0.033	0	0	0	0.037	0	0.41	0.067	0	0.045	0	0	0.033
Francisella hispaniensis	0	0	0	0	0	0	0	0	0	0	0	0	0	0	0	0	0	0	0	0	0	0	0	0	0	0	0	0	0	0	0	0	0	0	0	0	0	0	0	0	0	0	0	0	0	0	0	0	0
Thermincola potens	0	0	0	0	0	0	0	0	0	0	0	0	0	0	0	0	0	0	0	0	0	0	0.01	0.01	0	0	0	0	0	0	0	0	0	0	0	0	0	0	0	0	0	0	0	0	0	0	0	0	0
Rummeliibacillus stabekisii	0	0	0	0	0	0	0	0	0	0	0	0	0	0	0	0	0	0	0	0	0	0	0	0	0	0	0	0	0	0	0	0	0	0	0	0	0	0	0	0	0	0	0	0	0	0	0	0	0
Rippkaea orientalis	0	0	0	0	0	0	0	0	0	0	0	0.01	0	0	0	0	0	0	0	0	0	0	0	0	0	0	0	0	0	0	0	0	0	0	0	0	0	0	0	0	0	0	0	0	0	0	0	0	0
Paenibacillus alvei	0	0	0	0	0	0	0	0	0	0	0	0	0	0	0	0	0	0	0	0	0	0	0	0	0	0	0	0	0	0	0	0	0	0	0	0	0	0	0	0	0	0	0	0	0	0	0	0	0
Vibrio tritonius	0	0	0	0	0	0	0	0	0	0	0	0	0	0	0	0.012	0	0	0	0	0.01	0	0	0	0	0	0	0	0	0	0	0	0	0	0.015	0	0	0	0	0	0	0	0.013	0	0	0	0	0	0
Nonlabens sp. MJ115	0	0	0	0	0	0	0	0	0	0	0	0	0	0	0	0	0	0	0	0	0	0	0	0	0	0	0	0	0	0	0	0	0	0	0	0	0.014	0	0	0	0	0	0	0	0	0	0	0	0
Weeksella virosa	0	0.012	0	0	0	0	0	0	0	0	0	0.018	0	0	0	0.018	0	0	0	0	0.018	0	0.01	0.01	0	0	0	0	0	0	0	0	0	0	0	0	0	0	0	0	0	0	0	0	0	0	0	0	0
Aminobacter aminovorans	0	0	0	0	0	0	0	0	0	0	0	0	0	0	0	0	0	0	0	0	0	0	0	0	0	0	0	0	0	0	0	0	0	0	0	0	0.013	0	0	0	0	0	0	0	0	0	0	0	0
[Enterobacter] lignolyticus	0	0	0	0	0	0	0	0	0	0	0	0	0	0	0	0	0	0	0	0	0	0	0	0	0	0	0	0	0	0	0	0	0	0	0	0	0	0	0	0	0	0	0	0	0	0	0	0	0
Staphylococcus schleiferi	0	0	0	0	0	0	0	0	0	0	0	0	0	0	0	0	0	0	0	0	0	0	0	0	0	0	0	0	0	0	0	0	0	0	0	0	0	0	0	0	0.014	0	0	0	0	0	0	0	0
Sphingobium sp. YG1	0	0	0	0	0	0	0	0	0	0	0	0	0	0	0	0	0	0	0	0	0	0	0	0.01	0	0	0	0	0	0	0	0	0	0	0.011	0	0.012	0	0	0	0	0	0	0	0	0	0	0	0
Azospirillum sp. TSA2s	0	0	0	0	0	0	0	0	0	0	0	0	0	0	0	0	0	0	0	0	0	0	0	0	0	0	0	0	0	0	0	0	0	0	0	0	0	0	0	0	0	0	0	0	0	0	0	0	0
Changchengzhania lutea	0	0	0	0	0	0	0	0	0	0	0	0	0	0	0	0.011	0	0	0	0	0	0	0.017	0.015	0	0	0	0	0	0	0	0	0	0	0.013	0.012	0.013	0	0	0	0	0	0	0	0	0	0	0	0
Pluralibacter gergoviae	0	0.016	0	0	0	0	0	0	0	0	0	0	0	0	0	0.01	0	0	0	0	0	0	0	0.01	0	0	0	0	0	0	0	0	0	0	0	0	0	0	0	0	0	0	0	0	0	0	0.01	0	0
Bacteriovorax stolpii	0	0	0	0	0	0	0	0	0	0	0	0	0	0	0	0	0	0	0	0	0	0	0	0	0	0	0	0	0	0	0	0	0	0	0.011	0	0	0	0	0	0	0	0	0	0	0	0	0	0
Olsenella uli	0	0	0	0	0.011	0	0	0	0	0	0	0	0	0.016	0	0	0	0.011	0.01	0	0	0	0	0.01	0.011	0	0	0	0	0	0	0.012	0.01	0.012	0	0	0	0	0	0	0	0	0	0.014	0	0.013	0.013	0.01	0
Listeria seeligeri	0	0	0	0	0	0	0	0	0	0	0	0	0	0	0	0	0	0	0	0	0	0	0	0	0	0	0	0	0	0	0	0	0	0	0	0	0	0	0	0	0.015	0	0	0	0	0	0	0	0
Bacillus halodurans	0	0	0	0	0	0	0	0	0	0	0	0	0	0	0	0	0	0	0	0	0	0	0	0	0	0	0	0	0	0	0	0	0	0	0	0	0	0	0	0	0	0	0	0	0	0	0	0	0
Arcobacter anaerophilus	0	0	0	0	0	0	0	0	0	0	0	0	0	0	0	0	0	0	0	0	0	0	0	0	0	0	0	0	0	0	0	0	0	0	0	0	0	0	0	0	0	0	0	0	0	0	0	0	0
Anoxybacillus flavithermus	0	0	0	0	0	0	0	0	0	0	0	0	0	0	0	0	0	0	0	0	0	0	0	0	0	0	0	0	0	0	0	0	0	0	0	0	0	0	0	0	0	0	0	0	0	0	0	0	0
Ketobacter alkanivorans	0	0	0	0	0	0	0	0	0	0	0	0	0	0	0	0	0	0	0	0	0	0	0	0	0	0	0	0	0	0	0	0	0	0	0	0	0	0	0	0	0	0	0	0	0	0	0	0	0
Belliella baltica	0	0.017	0	0	0	0	0	0	0	0	0	0	0	0	0	0	0	0	0	0	0.01	0	0.01	0	0	0	0	0	0	0	0	0	0	0	0	0	0	0	0	0	0	0	0	0	0	0	0	0	0
Rufibacter tibetensis	0	0.039	0	0	0	0	0	0	0	0	0	0.038	0	0	0	0.019	0	0.012	0	0	0.018	0	0.028	0.029	0	0	0	0	0	0	0	0.023	0	0	0.022	0.022	0.022	0	0	0	0	0	0	0	0	0	0	0.011	0
Bacillus beveridgei	0	0	0	0	0	0	0	0	0	0	0	0	0	0	0	0	0	0	0	0	0	0	0	0	0	0	0	0	0	0	0	0	0	0	0.01	0	0	0	0	0	0	0	0	0	0	0	0	0	0
Sinorhizobium fredii	0	0.016	0	0	0	0	0	0	0	0	0	0.015	0	0.01	0	0.011	0	0	0	0	0	0	0	0.01	0.011	0	0	0	0	0	0	0	0	0	0	0.011	0	0	0	0	0	0	0	0	0	0	0	0	0.01
Algibacter alginicilyticus	0	0.013	0	0	0	0	0	0	0	0	0	0	0	0	0	0	0	0	0	0	0	0	0	0	0	0	0	0	0	0	0	0	0	0	0	0	0	0	0	0	0	0	0	0	0	0	0	0	0
Staphylococcus saprophyticus	0	0.011	0	0	0	0	0	0	0	0	0	0	0	0	0	0.016	0	0	0	0	0	0	0	0	0	0	0	0	0	0	0	0	0	0	0	0	0	0	0	0	0.013	0	0	0	0	0	0	0	0
Streptococcus equinus	0	0.018	0	0	0	0	0	0	0	0	0	0	0	0	0	0	0	0	0	0	0.044	0	0	0	0	0	0	0	0	0.019	0	0.018	0	0.017	0	0	0	0	0	0	0	0	0	0	0.01	0	0.024	0	0
Acinetobacter baumannii	0	0	0	0	0	0	0	0	0	0	0	0	0	0	0	0	0	0	0	0	0	0	0.011	0	0	0	0	0	0	0	0	0	0	0	0	0	0	0	0	0	0	0	0	0	0.012	0	0	0	0
Scardovia inopinata	0	0	0	0	0	0	0	0	0	0	0	0	0	0	0	0	0	0	0	0	0	0	0	0	0	0	0	0	0	0	0	0	0	0	0	0	0	0	0	0	0	0	0	0	0	0	0	0	0
Streptococcus sp. FDAARGOS_192	0	0.019	0	0	0	0	0	0.01	0	0	0.013	0	0	0	0	0	0	0	0	0.01	0.037	0	0	0	0	0	0	0	0	0.02	0	0.034	0	0.021	0	0	0	0	0	0	0	0	0	0	0.016	0	0.026	0	0
Cohnella sp. 18JY8-7	0	0	0	0.01	0	0	0	0	0	0	0	0	0	0.013	0	0	0	0	0	0	0	0	0	0	0	0	0	0	0	0	0	0	0	0	0	0	0	0.01	0	0	0	0	0	0	0	0	0	0	0
Sphingomonas sp. IC081	0	0	0	0	0	0	0	0	0	0	0	0	0	0	0	0	0	0	0	0	0	0	0	0	0	0	0	0	0	0	0	0	0	0	0	0	0	0	0	0	0	0	0	0	0	0	0	0	0
Yersinia aleksiciae	0	0.011	0	0	0	0	0	0	0	0	0	0	0	0	0	0	0	0	0	0	0	0	0	0.011	0	0	0	0	0	0	0	0	0	0	0	0	0	0	0	0	0	0	0	0	0	0	0	0	0
Polynucleobacter necessarius	0	0	0	0	0	0	0	0	0	0	0	0	0	0	0	0	0	0	0	0	0	0	0	0	0	0	0	0	0	0	0	0	0	0	0	0.012	0.011	0	0	0	0	0	0	0	0	0	0	0	0
Desulfobacter postgatei	0	0.011	0	0	0	0	0	0	0	0	0	0	0	0	0	0	0	0	0	0	0	0	0	0	0	0	0	0	0	0	0	0	0	0	0.01	0	0	0	0	0	0	0	0	0	0	0	0	0	0
Gordonibacter pamelaeae	0	0.012	0.01	0	0	0	0	0	0	0.017	0	0.021	0.014	0.012	0	0.015	0.061	0.018	0.02	0	0.015	0	0.01	0.011	0.02	0	0.016	0	0	0.023	0	0	0.011	0.027	0	0.011	0	0	0	0	0	0	0.01	0.02	0	0.01	0.035	0	0.026
Cellulophaga lytica	0	0.011	0	0	0	0	0	0	0	0	0	0	0	0	0	0	0	0	0	0	0	0	0	0	0	0	0	0	0	0	0	0	0	0	0	0	0	0	0	0	0	0	0	0	0	0	0	0	0
Enterobacter asburiae	0	0	0	0	0	0	0	0	0	0	0	0	0	0	0	0	0	0	0	0	0	0	0	0	0	0	0	0	0	0	0	0	0	0.033	0	0	0.124	0	0	0	0	0	0	0	0	0	0.046	0	0
Maribacter sp. HTCC2170	0	0.012	0	0	0	0	0	0	0	0	0	0	0	0	0	0.01	0	0	0	0	0	0	0	0	0	0	0	0	0	0	0	0	0	0	0	0	0	0	0	0	0	0	0	0	0	0	0	0	0
Acinetobacter nosocomialis	0	0	0	0	0	0	0	0	0	0	0	0	0	0	0	0	0	0	0	0	0	0	0	0	0	0	0	0	0	0	0	0	0	0	0	0	0	0	0	0	0	0	0	0	0	0	0	0	0
Vibrio gazogenes	0	0	0	0	0	0	0	0	0	0	0	0	0	0	0	0	0	0	0	0	0	0	0	0	0	0	0	0	0	0	0	0	0	0	0	0	0	0	0	0	0	0	0	0	0	0	0	0	0
Bibersteinia trehalosi	0	0	0	0	0	0	0	0	0	0	0	0	0	0	0	0	0	0	0	0	0	0	0	0	0	0	0	0	0	0	0	0	0	0	0	0	0	0	0	0	0	0	0	0	0	0	0	0	0
Lactobacillus crispatus	0	0	0	0	0	0	0	0	0	0	0	0	0	0	0	0	0	0	0	0	0	0	0	0	0	0	0	0	0	0	0	0	0	0	0	0	0	0	0	0	0	0	0	0	0	0	0	0	0
Polaribacter sp. SA4-10	0	0.013	0	0	0	0	0	0	0	0	0	0	0	0	0	0	0	0	0	0	0	0	0	0	0	0	0	0	0	0	0	0	0	0	0	0	0	0	0	0	0	0	0	0	0	0	0	0	0
Bifidobacterium dentium	0	0.02	0	0	0.012	0	0	0	0	0	0	0.014	0	0	0	0	0.01	0	0	0.013	0.012	0.01	0.012	0.01	0	0	0	0	0	0	0	0	0	0	0	0	0	0	0	0.011	0	0	0.021	0.011	0	0	0	0.011	0
Nocardia cyriacigeorgica	0	0	0	0	0	0	0	0	0	0	0	0	0	0	0	0.011	0	0.011	0	0	0.011	0	0	0	0	0	0	0	0	0	0	0	0	0	0	0	0	0	0	0	0	0	0	0	0	0	0	0	0
Chryseobacterium sp. H3001	0	0	0	0	0	0	0	0	0	0	0	0	0	0	0	0	0	0	0	0	0	0	0	0	0	0	0	0	0	0	0	0	0	0	0	0	0	0	0	0	0	0	0	0	0	0	0	0	0
Micavibrio aeruginosavorus	0	0	0	0	0	0	0	0	0	0	0	0	0	0	0	0	0	0	0	0	0	0	0	0	0	0	0	0	0	0	0	0	0	0	0	0	0	0	0	0	0	0	0	0	0	0	0	0	0
Leuconostoc mesenteroides	0	0	0	0	0	0	0	0	0	0	0	0	0	0	0	0	0	0	0	0	0	0	0	0	0	0	0	0	0	0	0	0.026	0	0	0	0	0	0	0	0	0.011	0	0	0	0	0	0.01	0.079	0
Streptococcus respiraculi	0	0	0	0	0	0	0	0	0	0	0	0	0	0	0	0	0	0	0	0	0	0	0	0	0	0	0	0	0	0	0	0	0	0	0	0	0	0	0	0	0	0	0	0	0	0	0	0	0
Runella sp. HYN0085	0	0.016	0	0	0	0	0	0	0	0	0	0	0	0	0	0	0	0.013	0	0	0.012	0	0.021	0.02	0	0	0	0	0	0	0	0	0	0	0.025	0.023	0.025	0	0	0	0	0	0.022	0	0	0	0	0	0
Brachyspira hampsonii	0	0	0	0	0	0	0	0	0	0	0	0	0	0	0	0	0	0	0	0	0	0	0	0	0	0	0	0	0	0	0	0	0	0	0	0	0	0	0	0	0	0	0	0	0	0	0	0	0
Nonlabens spongiae	0	0.031	0	0	0	0	0	0	0	0	0	0.013	0	0	0	0.012	0	0	0	0	0	0	0.015	0.012	0	0	0	0	0	0	0	0.011	0	0	0.015	0	0	0	0	0	0	0	0.013	0	0	0	0	0	0
Chryseobacterium sp. G0201	0	0	0	0	0	0	0	0	0	0	0	0	0	0	0	0.01	0	0	0	0	0	0	0.016	0.014	0	0	0	0	0	0	0	0	0	0	0.011	0	0	0	0	0	0	0	0	0	0	0	0	0	0
Gynuella sunshinyii	0	0	0	0	0	0	0	0	0	0	0	0	0	0	0	0	0	0	0	0	0	0	0	0	0	0	0	0	0	0	0	0	0	0	0	0	0	0	0	0	0	0	0	0	0	0	0	0	0
Nitrospirillum amazonense	0	0	0	0	0	0	0	0	0	0	0	0	0	0	0	0	0	0	0	0	0	0	0	0	0	0	0	0	0	0	0	0	0	0	0	0	0	0	0	0	0	0	0	0	0	0	0	0	0
Methylomusa anaerophila	0	0	0	0	0	0	0	0	0	0	0	0	0	0.01	0	0	0	0	0	0	0	0	0.011	0.011	0	0	0	0	0	0	0	0	0	0	0.012	0	0	0	0	0	0	0	0	0	0	0	0	0	0
Escherichia fergusonii	0	0	0	0	0	0	0	0	0	0.011	0	0	0	0	0	0	0	0	0	0	0	0	0	0	0	0	0	0	0	0	0	0	0	0	0	0	0	0	0	0	0	0	0	0	0	0	0	0	0
Bacillus krulwichiae	0	0	0	0	0	0	0	0	0	0	0	0	0	0	0	0	0	0	0	0	0	0	0	0	0	0	0	0	0	0	0	0	0	0	0	0	0	0	0	0	0	0	0	0	0	0	0	0	0
Desulfovibrio gigas	0	0	0	0	0	0	0	0	0	0	0	0	0	0.01	0	0	0	0	0	0	0	0	0	0	0	0	0	0	0	0	0	0	0	0	0	0	0	0	0	0	0	0	0	0	0	0	0	0	0.01
Aggregatibacter actinomycetemcomitans	0	0	0	0	0	0	0	0	0	0	0	0	0	0	0	0	0	0	0	0	0	0	0	0	0	0	0	0	0	0	0	0	0	0	0	0	0	0	0	0	0	0	0	0	0	0	0	0	0
Collimonas arenae	0	0.014	0	0	0	0	0	0	0	0	0	0	0	0	0	0.01	0	0	0	0	0	0	0	0	0	0	0	0	0	0	0	0	0	0	0	0	0	0	0	0	0	0	0	0	0	0	0	0	0
Streptomyces lividans	0	0	0	0	0.019	0.033	0	0	0	0	0	0.01	0.014	0.015	0	0	0	0.01	0	0	0	0	0.029	0.016	0	0	0	0	0	0	0	0	0	0.032	0	0.011	0	0	0	0.017	0.014	0	0.01	0.011	0	0	0.023	0	0.016
Actinoplanes sp. N902-109	0	0.01	0	0	0	0	0	0	0	0	0	0	0	0	0	0	0	0	0	0	0	0	0.01	0.011	0	0	0	0	0	0	0	0	0	0	0	0	0	0	0	0	0	0	0	0	0	0	0	0	0
Bacillus mycoides	0	0	0	0	0	0	0	0	0	0	0	0	0	0	0	0	0	0	0	0	0.01	0	0	0	0	0	0	0	0	0	0	0	0	0	0	0	0	0	0	0	0	0	0	0	0	0	0	0	0
Flavobacteriaceae bacterium F202Z8	0	0	0	0	0	0	0	0	0	0	0	0.01	0	0	0	0	0	0	0	0	0	0	0	0	0	0	0	0	0	0	0	0	0	0	0.011	0	0	0	0	0	0	0	0	0	0	0	0	0	0
Synechococcus sp. RCC307	0	0	0	0	0	0	0	0	0	0	0	0	0	0	0	0	0	0	0	0	0	0	0	0	0	0	0	0	0	0	0	0	0	0	0	0	0	0	0	0	0	0	0	0	0	0	0	0	0
Acidobacterium capsulatum	0	0	0	0	0	0	0	0	0	0	0	0	0	0	0	0	0	0	0	0	0	0	0	0	0	0	0	0	0	0	0	0	0	0	0.01	0.01	0	0	0	0	0	0	0	0	0	0	0	0	0
Candidatus Cloacimonas acidaminovorans	0	0	0	0	0	0	0	0	0	0	0	0	0	0	0	0.015	0	0	0	0	0	0	0.015	0.013	0	0	0	0	0	0	0	0	0	0	0.02	0	0.014	0	0	0	0	0	0	0	0	0	0	0	0
Shimwellia blattae	0	0	0	0	0	0	0	0	0	0	0	0	0	0	0	0	0	0	0	0	0	0	0	0	0	0	0	0	0	0	0	0	0	0	0	0	0	0	0	0	0	0	0	0	0	0	0	0	0
Desulfovibrio alaskensis	0	0	0	0	0	0	0	0	0	0	0	0	0	0.011	0	0	0	0	0	0	0	0	0	0	0	0	0	0	0	0	0	0	0	0	0	0	0	0	0	0	0	0	0	0	0	0	0	0	0
Pectobacterium parmentieri	0	0	0	0	0	0	0	0	0	0	0	0	0	0	0	0	0	0	0	0	0	0	0	0	0	0	0	0	0	0	0	0	0	0	0	0	0	0	0	0	0	0	0	0	0	0	0	0	0
Rhodococcus sp. WMMA185	0	0.01	0	0	0	0	0	0	0	0	0	0	0	0	0	0	0	0	0	0	0	0	0	0	0	0	0	0	0	0	0	0	0	0	0	0	0	0	0	0	0	0	0	0	0	0	0	0	0
Anaerolineaceae bacterium oral taxon 439	0	0	0	0	0	0	0	0	0	0	0	0	0	0.01	0	0	0	0	0	0	0	0	0	0	0	0	0	0	0	0	0	0	0	0	0	0	0	0	0	0	0	0	0	0	0	0	0	0	0
Aquimarina sp. AD1	0	0.022	0	0	0	0	0	0	0	0	0	0.018	0	0	0	0.014	0	0	0	0	0.014	0	0	0	0	0	0	0	0	0	0	0	0	0	0	0	0	0	0	0	0	0	0	0	0	0	0	0	0
Streptococcus sp. ChDC B345	0	0	0	0	0	0	0	0	0	0	0	0	0	0	0	0	0	0	0	0	0	0	0	0	0	0	0	0	0	0	0	0	0	0	0	0	0.011	0	0	0	0	0	0	0	0	0	0	0	0
Aquaspirillum sp. LM1	0	0	0	0	0	0	0	0	0	0	0	0	0	0	0	0.01	0	0	0	0	0	0	0	0	0	0	0	0	0	0	0	0	0	0	0	0	0	0	0	0	0	0	0	0	0	0	0	0	0
Staphylococcus succinus	0	0	0	0	0	0	0	0	0	0	0	0	0	0	0	0	0	0	0	0	0	0	0	0	0	0	0	0	0	0	0	0	0	0	0	0	0	0	0	0	0.013	0	0	0	0	0	0	0	0
Exiguobacterium mexicanum	0	0.011	0	0	0	0	0	0	0	0	0	0	0	0	0	0	0	0	0	0	0	0	0	0	0	0	0	0	0	0	0	0	0	0	0	0	0	0	0	0	0	0	0	0	0	0	0	0	0
Gloeocapsa sp. PCC 7428	0	0	0	0	0	0	0	0	0	0	0	0	0	0	0	0	0	0	0	0	0	0	0	0	0	0	0	0	0	0	0	0	0	0	0	0	0	0	0	0	0	0	0	0	0	0	0	0	0
Capnocytophaga cynodegmi	0	0	0	0	0	0	0	0	0	0	0	0	0	0	0	0	0	0	0	0	0	0	0	0	0	0	0	0	0	0	0	0	0	0	0	0	0.017	0	0	0	0	0	0	0	0	0	0	0	0
Streptococcus parauberis	0	0	0	0	0	0	0	0	0	0	0	0	0	0	0	0	0	0	0	0	0	0	0	0	0	0	0	0	0	0	0	0	0	0	0	0	0	0	0	0	0	0	0	0	0	0	0	0	0
Flavobacterium sp. GS03	0	0.013	0	0	0	0	0	0	0	0	0	0.012	0	0	0	0.012	0	0	0	0	0.013	0	0.015	0.014	0	0	0	0	0	0	0	0.011	0	0	0.01	0.01	0	0	0	0	0	0	0	0	0	0	0	0	0
Bifidobacterium animalis	0	0	0	0	0.011	0	0	0.308	0	0	0	0	0	0.076	0	0.01	0	0	0	0	0.01	0	0	0	0.014	0	0	0	0	0.105	0	0	0	0.011	0.02	0	0	0	0	0.022	0	0	0.014	0	0	0	0.015	0	0.014
Nostoc sp. NIES-4103	0	0	0	0	0	0	0	0	0	0	0	0	0	0	0	0	0	0	0	0	0	0	0	0	0	0	0	0	0	0	0	0	0	0	0	0	0	0	0	0	0	0	0	0	0	0	0	0.061	0
Collimonas fungivorans	0	0	0	0	0	0	0	0	0	0	0	0	0	0	0	0	0	0	0	0	0	0	0	0	0	0	0	0	0	0	0	0	0	0	0	0	0	0	0	0	0	0	0	0	0	0	0	0	0
Legionella waltersii	0	0.015	0	0	0	0	0	0	0	0	0	0	0	0	0	0	0	0	0	0	0	0	0	0	0	0	0	0	0	0	0	0	0	0	0	0	0	0	0	0	0	0	0	0	0	0	0	0	0
Syntrophomonas wolfei	0	0	0	0	0	0	0	0	0	0	0	0	0	0	0	0	0	0	0	0	0	0	0.01	0	0	0	0	0	0	0	0	0	0	0	0	0	0	0	0	0	0	0	0	0	0	0	0	0	0
Lactococcus raffinolactis	0	0	0	0	0	0	0	0	0	0	0	0	0	0	0	0	0	0	0	0	0	0	0	0	0	0	0	0	0	0	0	0	0	0	0	0	0	0	0	0	0	0	0	0	0	0	0	0	0
Vagococcus sp. CF-49	0	0	0	0	0	0	0	0	0	0	0	0	0	0	0	0	0	0	0	0	0	0	0	0	0	0	0	0	0	0	0	0	0	0	0.011	0	0.01	0	0	0	0	0	0	0	0	0	0	0	0
Proteus mirabilis	0	0	0	0	0	0	0	0	0	0	0	0	0	0	0	0	0	0	0	0	0	0	0	0	0	0	0	0	0	0	0	0	0	0	0	0	0	0	0.012	0	0.01	0	0	0	0	0	0	0	0
Listeria innocua	0	0	0	0	0	0	0	0	0	0	0	0	0	0	0	0	0	0	0	0	0	0	0	0	0	0	0	0	0	0	0	0	0	0	0	0	0	0	0	0	0.01	0	0	0	0	0	0	0	0
Enterococcus gilvus	0	0	0	0	0	0	0	0	0	0	0	0	0	0	0	0	0	0	0	0	0	0	0.01	0.01	0	0	0	0	0	0	0	0	0	0	0.01	0	0	0	0	0	0	0	0	0	0	0	0	0	0
Arcobacter cryaerophilus	0	0.012	0	0	0	0	0	0	0	0	0	0	0	0	0	0.011	0	0	0	0	0.012	0	0.01	0	0	0	0	0	0	0	0	0	0	0	0.01	0	0	0	0	0	0	0	0	0	0	0	0	0	0
Shewanella baltica	0	0	0	0	0	0	0	0	0	0	0	0	0	0	0	0	0	0	0	0	0.01	0	0	0	0	0	0	0	0	0	0	0	0	0	0	0	0	0	0	0	0	0	0	0	0	0	0	0	0
Lactobacillus pentosus	0	0.013	0	0	0	0	0	0	0	0	0	0	0	0	0	0	0	0	0	0	0	0	0	0.01	0	0	0	0	0	0	0	0	0	0	0.013	0.012	0.012	0	0	0	0	0	0	0	0	0	0	0	0
Shewanella piezotolerans	0	0	0	0	0	0	0	0	0	0	0	0	0	0	0	0	0	0	0	0	0	0	0	0	0	0	0	0	0	0	0	0	0	0	0	0	0	0	0	0	0	0	0	0	0	0	0	0	0
Marivirga tractuosa	0	0	0	0	0	0	0	0	0	0	0	0	0	0	0	0.012	0	0	0	0	0	0	0.011	0.01	0	0	0	0	0	0	0	0	0	0	0.01	0	0	0	0	0	0	0	0	0	0	0	0	0	0
Winogradskyella sp. RHA_55	0	0	0	0	0	0	0	0	0	0	0	0	0	0	0	0	0	0	0	0	0	0	0	0	0	0	0	0	0	0	0	0	0	0	0	0	0	0	0	0	0	0	0	0	0	0	0	0	0
Hymenobacter sp. DG25A	0	0.01	0	0	0	0	0	0	0	0	0	0	0	0	0	0.011	0	0	0	0	0	0	0	0.01	0	0	0	0	0	0	0	0.011	0	0	0	0	0	0	0	0	0	0	0	0	0	0	0	0	0
Spirosoma rigui	0	0.011	0	0	0	0	0	0	0	0	0	0.01	0	0	0	0.01	0	0	0	0	0	0	0	0	0	0	0	0	0	0	0	0	0	0	0	0.01	0.015	0	0	0	0	0	0	0	0	0	0	0	0
Alicyclobacillus acidocaldarius	0	0	0	0	0	0	0	0	0	0	0	0	0	0.011	0	0	0	0	0	0	0	0	0	0	0	0	0	0	0	0	0	0	0	0	0	0	0	0	0	0	0	0	0	0	0	0	0	0	0
Herbaspirillum rubrisubalbicans	0	0	0	0	0	0	0	0	0	0	0	0.014	0	0	0	0.012	0	0	0	0	0	0	0	0	0	0	0	0	0	0	0	0	0	0	0	0	0	0	0	0	0	0	0	0	0	0	0	0	0
Actinomadura sp. WMMA1423	0	0	0	0	0	0	0	0	0	0	0	0	0	0	0	0	0	0	0	0	0	0	0	0	0	0	0	0	0	0	0	0	0	0	0	0	0	0	0	0	0	0	0	0	0	0	0	0	0
Virgibacillus sp. 6R	0	0	0	0.01	0	0	0	0	0	0	0	0	0	0	0	0	0	0	0	0	0	0	0	0	0	0	0	0	0	0	0	0	0	0	0	0	0	0	0	0	0	0	0	0	0	0	0	0	0
Methylobacterium sp. 4-46	0	0	0	0	0	0	0	0	0	0	0	0	0	0	0	0	0	0	0	0	0.014	0	0	0	0	0	0	0	0	0	0	0	0	0	0	0	0	0	0	0	0	0	0	0	0	0	0	0	0
Lactobacillus rhamnosus	0	0.015	0	0	0	0	0	0	0	0	0	0	0	0	0	0.01	0	0	0	0	0	0	0	0	0	0	0	0	0	0	0	0	0	0	0	0	0	0	0	0	0	0	0	0	0	0	0	0	0
Virgibacillus sp. SK37	0	0.019	0	0	0	0	0	0	0	0	0	0	0	0	0	0	0	0	0	0	0	0	0	0	0	0	0	0	0	0	0	0	0	0	0	0	0	0	0	0	0	0	0	0	0	0	0	0	0
Actinobacillus suis	0	0	0	0	0	0	0	0	0	0	0	0	0	0	0	0	0	0	0	0	0	0	0	0	0	0	0	0	0	0	0	0	0	0	0	0	0	0	0	0	0	0	0	0	0	0	0	0	0
Azospirillum lipoferum	0	0	0	0	0	0	0	0	0	0	0	0	0	0	0	0	0	0	0	0	0	0	0	0	0	0	0	0	0	0	0	0	0	0	0	0	0	0	0	0	0	0	0	0	0	0	0	0	0
Muricauda ruestringensis	0	0.024	0	0	0	0	0	0	0	0	0	0.012	0	0	0	0.015	0	0	0	0	0.012	0	0	0	0	0	0	0	0	0	0	0	0	0	0.029	0.018	0.031	0	0	0	0	0	0.01	0	0	0	0	0	0
Candidatus Arthromitus sp. SFB-rat-Yit	0	0	0	0	0	0	0	0	0	0	0	0	0	0	0	0	0	0	0	0	0	0	0	0	0	0	0	0	0	0	0	0	0	0	0	0	0	0	0	0	0.014	0	0	0	0	0	0	0	0
Elizabethkingia ursingii	0	0.019	0	0	0	0	0	0	0	0	0	0.015	0	0	0	0	0	0	0	0	0	0	0	0	0	0	0	0	0	0	0	0	0	0	0	0	0	0	0	0	0	0	0	0	0	0	0	0.01	0
Chryseobacterium joostei	0	0.015	0	0	0	0	0	0	0	0	0	0	0	0	0	0	0	0	0	0	0	0	0	0	0	0	0	0	0	0	0	0	0	0	0	0	0	0	0	0	0	0	0	0	0	0	0	0	0
Pediococcus pentosaceus	0	0	0	0	0	0	0	0	0	0	0	0	0	0	0	0	0	0	0	0	0	0	0	0	0	0	0	0	0	0	0	0	0	0	0	0	0	0	0	0	0	0	0	0	0	0	0	0	0
Colwellia psychrerythraea	0	0.011	0	0	0	0	0	0	0	0	0	0	0	0	0	0	0	0	0	0	0	0	0	0	0	0	0	0	0	0	0	0	0	0	0	0	0	0	0	0	0	0	0	0	0	0	0	0	0
Vibrio nigripulchritudo	0	0	0	0	0	0	0	0	0	0	0	0	0	0	0	0	0	0	0	0	0	0	0	0	0	0	0	0	0	0	0	0	0	0	0.011	0	0	0	0	0	0	0	0	0	0	0	0	0	0
Lactobacillus coryniformis	0	0.01	0	0	0	0	0	0	0	0	0	0	0	0	0	0	0	0	0	0	0	0	0	0	0	0	0	0	0	0	0	0	0	0	0	0	0	0	0	0	0	0	0	0	0	0	0	0	0
Pseudomonas citronellolis	0	0	0	0	0	0	0	0	0	0	0	0	0	0	0	0	0	0	0	0	0	0	0	0	0	0	0	0	0	0	0	0	0	0	0	0	0	0	0	0	0	0	0	0	0	0	0.014	0	0
Formosa sp. Hel1_33_131	0	0	0	0	0	0	0	0	0	0	0	0	0	0	0	0	0	0	0	0	0	0	0	0	0	0	0	0	0	0	0	0	0	0	0	0	0	0	0	0	0	0	0	0	0	0	0	0	0
Flavobacterium indicum	0	0.022	0	0	0	0	0	0	0	0	0	0.014	0	0	0	0.013	0	0.013	0	0	0.011	0	0.014	0.011	0	0	0	0	0	0	0	0	0	0	0.014	0	0.011	0	0	0	0	0	0	0	0	0	0	0	0
Desulfotomaculum reducens	0	0	0	0	0	0	0	0	0	0	0	0	0	0	0	0.01	0	0	0	0	0	0	0	0	0	0	0	0	0	0	0	0	0	0	0	0	0	0	0	0	0	0	0	0	0	0	0	0	0
Leptotrichia sp. oral taxon 498	0	0	0	0	0	0	0	0	0	0	0	0	0	0	0	0	0	0	0	0	0	0	0	0	0	0	0	0	0	0	0	0	0	0	0	0	0	0	0	0	0	0	0	0	0	0	0	0	0
Gemella haemolysans	0	0	0	0	0	0	0	0	0	0	0	0	0	0	0	0	0	0	0	0	0	0	0	0	0	0	0	0	0	0	0.01	0.01	0	0	0	0	0	0	0	0	0	0	0	0	0	0	0	0	0
Lelliottia jeotgali	0	0	0	0	0	0	0	0	0	0	0	0	0	0	0	0	0	0	0	0	0	0	0	0	0	0	0	0	0	0	0	0	0	0	0	0	0	0	0	0	0	0	0.011	0	0	0	0	0	0
Acidovorax avenae	0	0.011	0	0	0	0	0	0	0	0	0	0.01	0	0	0	0	0	0	0	0	0	0	0.011	0.012	0	0	0	0	0	0	0	0	0	0	0	0	0	0	0	0	0	0	0	0	0	0	0	0	0
Paenibacillus sp. BIHB4019	0	0	0	0	0	0	0	0	0	0	0	0	0	0	0	0	0	0	0	0	0	0	0	0	0	0	0	0	0	0	0	0	0	0	0	0	0.013	0	0	0	0	0	0	0	0	0	0	0	0
Bacillus sp. FJAT-45348	0	0.01	0	0	0	0	0	0	0	0	0	0	0	0	0	0	0	0	0	0	0	0	0	0	0	0	0	0	0	0	0	0	0	0	0.01	0	0	0	0	0	0	0	0	0	0	0	0	0	0
Klebsiella variicola	0	0	0	0	0	0	0	0	0.015	0.016	0.016	0	0	0	0	0	0	0	0	0	0	0	0	0	0	0	0	0	0	0	0.045	0	0	0.057	0	0.028	0	0	0	0	0	0	0	0	0	0.011	0.069	0	0.011
Flagellimonas sp. HME9304	0	0.015	0	0	0	0	0	0	0	0	0	0	0	0	0	0.011	0	0	0	0	0	0	0	0	0	0	0	0	0	0	0	0	0	0	0.01	0	0	0	0	0	0	0	0	0	0	0	0	0	0
Sneathia amnii	0	0	0	0	0	0	0	0	0	0	0	0	0	0	0	0	0	0	0	0	0	0	0	0	0	0	0	0	0	0	0	0	0	0	0	0	0	0	0	0	0	0	0	0	0	0	0	0	0
Lelliottia nimipressuralis	0	0	0	0	0	0	0	0	0	0	0	0	0	0	0	0	0	0	0	0	0	0	0	0	0	0	0	0	0	0	0	0	0	0	0	0	0	0	0	0	0	0	0	0	0	0	0	0	0
Thermoanaerobacterium xylanolyticum	0	0	0	0	0	0	0	0	0	0	0	0	0	0	0	0	0	0	0	0	0.011	0	0	0	0	0	0	0	0	0	0	0	0	0	0	0	0	0	0	0	0	0	0	0	0	0	0	0	0
Acholeplasma axanthum	0	0	0	0	0	0	0	0	0	0	0	0	0	0	0	0.01	0	0	0	0	0	0	0	0	0	0	0	0	0	0	0	0	0	0	0	0	0	0	0	0	0	0	0	0	0	0	0	0	0
Planktothrix agardhii	0	0.022	0	0	0	0	0	0	0	0	0	0	0	0	0	0.012	0	0	0	0	0	0	0	0	0	0	0	0	0	0	0	0	0	0	0.011	0	0	0	0	0	0	0	0	0	0	0	0	0	0.01
Enterococcus thailandicus	0	0	0	0	0	0	0	0	0	0	0	0	0	0	0	0	0	0	0	0	0	0	0	0	0	0	0	0	0	0	0	0	0	0	0	0	0	0	0	0	0	0	0.011	0	0	0	0	0	0
Corynebacterium argentoratense	0	0	0	0	0	0	0	0	0	0	0	0	0	0	0	0	0	0	0	0	0	0	0	0	0	0	0	0	0	0	0	0	0	0	0	0	0	0	0	0	0	0	0	0	0	0	0.01	0	0
Polaribacter vadi	0	0.014	0	0	0	0	0	0	0	0	0	0	0	0	0	0.019	0	0	0	0	0	0	0	0	0	0	0	0	0	0	0	0.01	0	0	0	0	0	0	0	0	0	0	0	0	0	0	0	0	0
Salegentibacter salegens	0	0	0	0	0	0	0	0	0	0	0	0	0	0	0	0	0	0	0	0	0	0	0	0	0	0	0	0	0	0	0	0	0	0	0	0	0.01	0	0	0	0	0	0	0	0	0	0	0	0
Planococcus sp. PAMC 21323	0	0	0	0	0	0	0	0	0	0	0	0	0	0	0	0	0	0	0	0	0	0	0	0	0	0	0	0	0	0	0	0	0	0	0	0	0	0	0	0	0	0	0	0	0	0	0	0	0
Shigella dysenteriae	0	0	0	0	0	0	0	0	0	0.026	0.023	0	0	0	0	0	0	0	0	0	0	0	0	0	0	0	0	0	0	0	0	0	0	0.023	0	0	0	0	0	0	0	0	0	0	0	0	0.027	0	0
Hymenobacter sp. sh-6	0	0.015	0	0	0	0	0.012	0	0	0	0	0	0	0	0	0	0	0	0	0	0	0	0.016	0.016	0	0	0	0	0	0	0	0	0	0	0.017	0.015	0.019	0	0	0	0	0	0.01	0	0	0	0	0	0
Limnochorda pilosa	0	0	0	0	0	0	0	0	0	0	0	0	0	0	0	0	0	0	0	0	0	0	0	0	0	0	0	0	0	0	0	0	0	0	0	0	0	0	0	0	0	0	0	0	0	0	0	0	0
Streptomyces niveus	0	0	0	0	0	0	0	0	0	0	0	0	0	0	0	0	0	0	0	0	0	0	0	0	0	0	0	0	0	0	0	0	0	0	0	0	0	0	0	0	0	0	0	0	0	0	0	0	0
Streptomyces albus	0	0	0	0	0	0	0	0	0	0	0	0	0	0	0	0	0	0	0	0	0	0	0	0	0	0	0	0	0	0	0	0	0	0.011	0	0	0	0	0	0	0	0	0	0	0	0	0.015	0	0
Tenacibaculum dicentrarchi	0	0	0	0	0	0	0	0	0	0	0	0	0	0	0	0	0	0	0	0	0	0	0	0	0	0	0	0	0	0	0	0	0	0	0	0	0	0	0	0	0	0	0	0	0	0	0	0	0
Archangium gephyra	0	0	0	0	0	0	0	0	0	0	0	0	0	0.01	0	0	0	0	0	0	0	0	0	0	0	0	0	0	0	0	0	0	0	0.011	0	0	0	0	0	0	0	0	0	0	0	0	0.015	0	0
Polaribacter sp. SA4-12	0	0	0	0	0	0	0	0	0	0	0	0	0	0	0	0.013	0	0	0	0	0	0	0	0	0	0	0	0	0	0	0	0	0	0	0.01	0	0	0	0	0	0	0	0	0	0	0	0	0	0
Nostoc carneum	0	0.01	0	0	0	0	0	0	0	0	0	0	0	0	0	0	0	0	0	0	0	0	0	0	0	0	0	0	0	0	0	0	0	0	0	0	0	0	0	0	0	0	0	0	0	0	0	0	0
Erysipelothrix larvae	0	0	0	0	0	0	0	0	0	0	0	0	0	0	0	0	0	0	0	0	0	0	0	0	0	0	0	0	0	0	0	0	0	0	0	0	0	0	0	0	0	0	0	0	0	0	0	0	0
Roseomonas gilardii	0	0	0	0	0	0	0	0	0	0	0	0	0	0	0	0	0	0	0	0	0	0	0	0	0	0	0	0	0	0	0	0	0	0	0	0	0	0	0	0	0	0	0	0	0	0	0	0	0
Alicycliphilus denitrificans	0	0	0	0	0	0	0	0	0	0	0	0	0	0	0	0	0	0	0	0	0	0	0	0	0	0	0	0	0	0	0	0	0	0	0	0	0	0	0	0	0	0	0	0	0	0	0	0	0
Virgibacillus phasianinus	0	0	0	0	0	0	0	0	0	0	0	0	0	0	0	0	0	0	0	0	0	0	0	0	0	0	0	0	0	0	0	0	0	0	0	0	0	0	0	0	0	0	0	0	0	0	0	0	0
Flavobacterium arcticum	0	0.012	0	0	0	0	0	0	0	0	0	0	0	0	0	0	0	0	0	0	0	0	0	0	0	0	0	0	0	0	0	0	0	0	0	0	0	0	0	0	0	0	0	0	0	0	0	0	0
Acinetobacter venetianus	0	0.01	0	0	0	0	0	0	0	0	0	0	0	0	0	0	0	0	0	0	0	0	0	0	0	0	0	0	0	0	0	0	0	0	0.012	0	0.01	0	0	0	0	0	0	0	0	0	0	0	0
Clostridium cochlearium	0	0	0.011	0	0	0	0	0	0	0	0	0	0	0.01	0	0.012	0	0	0.01	0	0.014	0	0.012	0	0	0	0	0	0	0	0	0.013	0.01	0	0.01	0	0	0	0	0	0.016	0	0	0	0	0	0	0	0
Flavobacterium album	0	0.016	0	0	0	0	0	0	0	0	0	0.013	0	0	0	0	0	0	0	0	0.01	0	0.034	0.034	0	0	0	0	0	0	0	0.01	0	0	0.059	0.012	0.02	0	0	0	0	0	0.015	0	0	0	0	0	0
Acidobacteriaceae bacterium SBC82	0	0.01	0	0	0	0	0	0	0	0	0	0	0	0	0	0	0	0	0	0	0	0	0	0	0	0	0	0	0	0	0	0	0	0	0	0	0	0	0	0	0	0	0	0	0	0	0	0	0
Bacillus anthracis	0	0	0	0	0	0	0	0	0	0	0	0	0	0	0	0	0	0	0	0	0	0	0	0	0	0	0	0	0	0	0	0	0	0	0	0	0	0	0	0	0	0	0	0	0	0	0	0	0
Izhakiella sp. KSNA2	0	0	0	0	0	0	0	0	0	0	0	0	0	0	0	0	0	0	0	0	0	0	0	0	0	0	0	0	0	0	0	0	0	0	0	0	0	0	0	0	0	0	0	0	0	0	0	0	0
Aequorivita sp. H23M31	0	0.011	0	0	0	0	0	0	0	0	0	0	0	0	0	0	0	0	0	0	0	0	0	0	0	0	0	0	0	0	0	0	0	0	0	0	0	0	0	0	0	0	0	0	0	0	0	0	0
Moraxella osloensis	0	0	0	0	0	0	0	0	0	0	0	0	0	0	0	0	0	0	0	0	0	0	0	0	0	0	0	0	0	0	0	0	0	0	0.01	0	0	0	0	0	0	0	0	0	0	0	0	0	0
Francisella philomiragia	0	0	0	0	0	0	0	0	0	0	0	0	0	0	0	0.01	0	0	0	0	0	0	0	0	0	0	0	0	0	0	0	0	0	0	0.01	0	0	0	0	0	0	0	0	0	0	0	0	0	0
Staphylococcus capitis	0	0	0	0	0	0	0	0	0	0	0	0	0	0	0	0	0	0	0	0	0	0	0	0	0	0	0	0	0	0	0	0	0	0	0	0	0	0	0	0	0	0	0	0	0	0	0	0	0
Shewanella marisflavi	0	0	0	0	0	0	0	0	0	0	0	0.014	0	0	0	0	0	0	0	0	0.011	0	0	0	0	0	0	0	0	0	0	0	0	0	0.011	0	0	0	0	0	0	0	0	0	0	0	0	0	0
Flavobacteriaceae bacterium 3519-10	0	0.021	0	0	0	0	0	0	0	0	0	0	0	0	0	0.01	0	0.012	0	0	0	0	0.01	0.01	0	0	0	0	0	0	0	0.01	0	0	0	0.01	0	0	0	0	0	0	0	0	0	0	0	0	0
Lactobacillus heilongjiangensis	0	0	0	0	0	0	0	0	0	0	0	0	0	0	0	0	0	0	0	0	0	0	0	0	0	0	0	0	0	0	0	0	0	0	0	0	0	0	0	0	0	0	0	0	0	0	0	0.01	0
Calothrix parietina	0	0	0	0	0	0	0	0	0	0	0	0	0	0	0	0	0	0	0	0	0	0	0	0	0	0	0	0	0	0	0	0	0	0	0	0	0	0	0	0	0	0	0	0	0	0	0	0	0
Streptomyces dengpaensis	0	0	0	0	0	0	0	0	0	0	0	0	0	0	0	0	0	0	0	0	0	0	0	0	0	0	0	0	0	0	0	0	0	0	0	0	0	0	0	0	0	0	0	0	0	0	0	0	0
Lactobacillus acidophilus	0	0	0	0	0	0	0	0.013	0	0	0	0	0	0	0	0	0	0	0	0	0	0	0	0	0	0.064	0	0	0	0.068	0	0	0	0	0.01	0	0	0	0	0	0	0	0	0	0	0	0	0	0
Lactobacillus sakei	0	0	0	0	0	0	0	0	0	0	0	0	0	0	0	0	0	0.026	0	0	0	0	0	0	0	0	0	0	0	0	0	0.234	0	0	0	0.051	0	0	0	0	0	0.011	0	0	0	0	0	0.608	0
Lactobacillus plantarum	0	0.02	0	0	0	0	0	0	0	0	0	0.015	0	0	0	0.014	0	0.023	0	0	0.019	0	0.02	0.017	0.013	0	0	0	0	0	0	0.037	0.01	0.011	0.021	0.029	0.016	0	0	0	0	0	0.011	0	0	0	0.013	0.275	0.011
Singulisphaera acidiphila	0	0	0	0	0	0	0	0	0	0	0	0	0	0	0	0	0	0	0	0	0	0	0	0	0	0	0	0	0	0	0	0	0	0	0.01	0	0	0	0	0	0	0	0	0	0	0	0	0	0
Algoriphagus sp. M8-2	0	0	0	0	0	0	0	0	0	0	0	0	0	0	0	0	0	0	0	0	0	0	0.01	0.011	0	0	0	0	0	0	0	0	0	0	0	0	0	0	0	0	0	0	0	0	0	0	0	0	0
Aquimarina sp. BL5	0	0.013	0	0	0	0	0	0	0	0	0	0	0	0	0	0	0	0	0	0	0	0	0	0	0	0	0	0	0	0	0	0	0	0	0.013	0	0	0	0	0	0	0	0	0	0	0	0	0	0
Fabibacter pacificus	0	0	0	0	0	0	0	0	0	0	0	0	0	0	0	0	0	0	0	0	0	0	0	0	0	0	0	0	0	0	0	0	0	0	0	0	0	0	0	0	0	0	0	0	0	0	0	0	0
Polaribacter sp. ALD11	0	0	0	0	0	0	0	0	0	0	0	0	0	0	0	0	0	0	0	0	0	0	0	0	0	0	0	0	0	0	0	0	0	0	0	0	0	0	0	0	0	0	0	0	0	0	0	0	0
Elizabethkingia sp. JS20170427COW	0	0	0	0	0	0	0	0	0	0	0	0	0	0	0	0	0	0	0	0	0	0	0	0	0	0	0	0	0	0	0	0	0	0	0	0	0.021	0	0	0	0	0	0	0	0	0	0	0	0
Lactobacillus curvatus	0	0	0	0	0	0	0	0	0	0	0.01	0	0	0	0	0	0	0	0	0	0	0	0	0	0	0	0	0	0	0	0	0.035	0	0	0	0.013	0	0	0	0	0	0	0	0	0	0	0	0.078	0
Geobacter sp. M18	0	0	0	0	0	0	0	0	0	0	0	0	0	0	0	0.012	0	0	0	0	0	0	0	0.01	0	0	0	0	0	0	0	0	0	0	0	0	0	0	0	0	0	0	0	0	0	0	0	0	0
Deferribacter desulfuricans	0	0	0	0	0	0	0	0	0	0	0	0	0	0	0	0	0	0	0	0	0	0	0	0	0	0	0	0	0	0	0	0	0	0	0	0	0	0	0	0	0	0	0	0	0	0	0	0	0
Schaalia meyeri	0	0	0	0	0	0	0	0	0	0	0	0	0	0	0	0	0	0	0	0	0	0	0	0	0	0	0	0	0	0	0	0	0	0	0	0	0	0	0	0	0	0	0	0	0	0	0	0	0
Salmonella bongori	0	0	0	0	0	0	0	0	0	0	0	0	0	0	0	0	0	0	0	0	0	0	0	0	0	0	0	0	0	0	0	0	0	0	0	0	0	0	0	0	0	0	0	0	0	0	0	0	0
Thermacetogenium phaeum	0	0	0	0	0	0	0	0	0	0	0	0	0	0	0	0	0	0	0	0	0	0	0	0	0	0	0	0	0	0	0	0	0	0	0	0	0	0	0	0	0	0	0	0	0	0	0	0	0
Azotobacter vinelandii	0	0	0	0	0	0	0	0	0	0	0	0	0	0	0	0	0	0	0	0	0	0	0	0	0	0	0	0	0	0	0	0	0	0	0	0	0	0	0	0	0	0	0	0	0	0	0	0	0
Kluyvera intermedia	0	0.014	0	0	0	0	0	0	0	0	0.053	0	0	0	0	0	0	0	0	0	0	0	0	0	0	0	0	0	0	0	0	0	0	0.015	0	0.016	0	0	0	0	0	0	0	0	0	0	0.018	0	0.016
Salinivirga cyanobacteriivorans	0	0.028	0	0	0	0	0	0	0	0	0	0.02	0	0	0	0.029	0	0.011	0	0	0.01	0	0.016	0.016	0	0	0	0	0	0	0	0	0	0	0.013	0.013	0.013	0	0	0	0	0	0.014	0	0	0	0	0	0.012
Caldanaerobacter subterraneus	0	0	0	0	0	0	0	0	0	0	0	0	0	0	0	0	0	0	0	0	0	0	0	0	0	0	0	0	0	0	0	0	0	0	0	0	0	0	0	0	0.011	0	0	0	0	0	0	0	0
Catenovulum sediminis	0	0	0	0	0	0	0	0	0	0	0	0	0	0	0	0	0	0	0	0	0	0	0	0	0	0	0	0	0	0	0	0	0	0	0.012	0	0	0	0	0	0	0	0	0	0	0	0	0	0
Streptobacillus moniliformis	0	0	0	0	0	0	0	0	0	0	0	0	0	0	0	0	0	0	0	0	0	0	0	0	0	0	0	0	0	0	0	0	0	0	0	0	0	0	0	0	0	0	0	0	0	0	0	0	0
Thalassococcus sp. SH-1	0	0	0	0	0	0	0	0	0	0	0	0	0	0	0	0	0	0	0	0	0	0	0	0	0	0	0	0	0	0	0	0	0	0	0	0	0	0	0	0	0	0	0	0	0	0	0	0	0
Burkholderia ambifaria	0	0	0	0	0	0	0	0	0	0	0	0	0	0	0	0	0	0	0	0	0	0	0	0	0	0	0	0	0	0	0	0	0	0	0	0	0	0	0	0	0	0	0	0	0	0	0	0	0
Bacteroidales bacterium CF	0	0.044	0	0	0	0	0	0	0	0	0	0.028	0	0	0	0.022	0	0.03	0	0	0.019	0	0.029	0.029	0.012	0	0	0	0	0	0	0.011	0	0.01	0.029	0.026	0.038	0	0	0.011	0	0	0.019	0	0	0	0	0.01	0.019
Corynebacterium jeikeium	0	0.017	0	0	0	0	0	0	0	0	0	0	0	0	0	0.01	0	0	0	0	0	0	0	0	0	0	0	0	0	0	0	0	0	0	0	0	0	0	0	0	0	0	0	0	0	0	0	0	0
Coriobacterium glomerans	0	0	0	0	0	0	0	0	0	0	0	0	0	0.01	0	0	0	0	0	0	0	0	0	0	0	0	0	0	0	0	0	0.016	0	0	0	0	0	0	0	0	0	0	0	0	0	0.013	0	0	0
Actinomyces sp. oral taxon 414	0	0	0	0	0	0	0	0	0	0	0	0	0	0	0	0	0	0	0	0	0	0	0	0	0	0	0	0	0	0	0	0	0	0	0	0	0	0	0	0	0	0	0	0	0	0	0	0	0
Fusobacterium hwasookii	0	0	0	0	0	0	0	0	0	0	0	0	0	0	0	0	0	0	0	0	0	0	0	0	0	0	0	0	0	0	0	0	0	0	0	0	0	0	0	0	0	0	0	0	0	0	0	0	0
Lactobacillus oligofermentans	0	0	0	0	0	0	0	0	0	0	0	0	0	0	0	0	0	0	0	0	0	0	0	0	0	0	0	0	0	0	0	0	0	0	0	0	0	0	0	0	0	0	0	0	0	0	0	0	0
Libanicoccus massiliensis	0	0.03	0.013	0.012	0.012	0	0	0	0	0	0	0.021	0	0.018	0	0.018	0	0.018	0.011	0	0	0	0.024	0.026	0.012	0	0.012	0	0	0	0	0.022	0.012	0.017	0.027	0.022	0.024	0.011	0	0	0	0	0.022	0.017	0	0.019	0.02	0.012	0.015
Lautropia mirabilis	0	0	0	0	0	0	0	0	0	0	0	0	0	0	0	0	0	0	0	0	0	0	0	0	0	0	0	0	0	0	0	0	0	0	0	0	0	0	0	0	0	0	0	0	0	0	0	0	0
Haemophilus haemolyticus	0	0	0	0	0	0	0	0	0.01	0	0	0	0	0	0	0	0	0	0	0	0	0	0	0	0	0	0	0	0	0	0	0	0	0	0	0	0	0	0	0	0	0	0	0	0	0	0	0	0
Massilia lutea	0	0	0	0	0	0	0	0	0	0	0	0	0	0	0	0	0	0	0	0	0	0	0	0	0	0	0	0	0	0	0	0	0	0	0	0	0	0	0	0	0	0	0	0	0	0	0.014	0	0
Tetragenococcus halophilus	0	0	0	0	0	0	0	0	0	0	0	0	0	0	0	0	0	0	0	0	0	0	0	0	0	0	0	0	0	0	0	0.011	0	0	0	0	0	0	0	0	0.015	0	0	0	0	0	0	0	0
Lactobacillus ginsenosidimutans	0	0	0	0	0	0	0	0	0	0	0	0	0	0	0	0	0	0	0	0	0	0	0	0	0	0	0	0	0	0	0	0	0	0	0	0	0	0	0	0	0	0	0	0	0	0	0	0	0
Pseudomonas tolaasii	0	0	0	0	0.019	0.021	0	0	0	0	0	0	0	0.012	0	0	0	0	0	0	0	0	0.022	0.013	0	0	0	0	0	0	0	0	0	0.018	0	0	0	0	0	0.01	0	0	0	0	0	0	0.014	0	0.012
Mannheimia varigena	0	0	0	0	0	0	0	0	0	0	0	0	0	0	0	0	0	0	0	0	0	0	0	0	0	0	0	0	0	0	0	0	0	0	0	0	0	0	0	0	0	0	0	0	0	0	0	0	0
Bacillus methanolicus	0	0	0	0	0	0	0	0	0	0	0	0	0	0	0	0	0	0	0	0	0	0	0	0	0	0	0	0	0	0	0	0	0	0	0	0	0	0	0	0	0.011	0	0	0	0	0	0	0	0
Thermobacillus composti	0	0	0.011	0	0	0	0	0	0	0	0	0	0	0.014	0	0	0	0	0	0	0	0	0	0.01	0.012	0	0	0	0	0	0	0	0.01	0.013	0	0.015	0.01	0	0	0	0	0	0	0.01	0	0	0.015	0	0
Arthrobacter alpinus	0	0	0	0	0	0	0	0	0	0	0	0	0	0	0	0	0	0	0	0	0	0	0	0	0	0	0	0	0	0	0	0	0	0	0	0	0	0	0	0	0	0	0	0	0	0	0	0	0
Geminocystis herdmanii	0	0	0	0	0	0	0	0	0	0	0	0	0	0	0	0	0	0	0	0	0	0	0	0	0	0	0	0	0	0	0	0	0	0	0	0	0	0	0	0	0	0	0	0	0	0	0	0	0
Streptococcus ferus	0	0	0	0	0	0	0	0	0	0	0	0	0	0	0	0	0	0	0	0	0	0	0	0	0	0	0	0	0	0	0	0	0	0	0	0	0	0	0	0	0	0	0	0	0	0	0	0	0
Lutibacter sp. LPB0138	0	0	0	0	0	0	0	0	0	0	0	0	0	0	0	0	0	0	0	0	0	0	0	0	0	0	0	0	0	0	0	0.01	0	0	0.011	0	0	0	0	0	0	0	0	0	0	0	0	0	0
Aureitalea sp. RR4-38	0	0	0	0	0	0	0	0	0	0	0	0	0	0	0	0	0	0	0	0	0	0	0	0	0	0	0	0	0	0	0	0	0	0	0.013	0	0	0	0	0	0	0	0	0	0	0	0	0	0
Haliangium ochraceum	0	0	0	0	0	0	0	0	0	0	0	0	0	0	0	0	0	0	0	0	0	0	0	0.01	0	0	0	0	0	0	0	0	0	0	0	0	0	0	0	0	0	0	0	0	0	0	0	0	0
Kurthia zopfii	0	0	0	0	0	0	0	0	0	0	0	0	0	0	0	0	0	0	0	0	0	0	0	0	0	0	0	0	0	0	0	0	0	0	0	0	0	0	0	0	0.016	0	0	0	0	0	0	0	0
Peptostreptococcaceae bacterium oral taxon 929	0	0	0	0	0	0	0	0	0	0	0	0	0	0.016	0	0	0	0.013	0	0	0	0	0.011	0	0	0	0	0	0	0	0	0	0	0	0.012	0	0	0	0	0	0	0	0	0	0	0	0.01	0	0
Oceanisphaera avium	0	0	0	0	0	0	0	0	0	0	0	0	0	0	0	0	0	0	0	0	0	0	0	0	0	0	0	0	0	0	0	0	0	0	0	0	0	0	0	0	0	0	0	0	0	0	0	0	0
Gramella flava	0	0	0	0	0	0	0	0	0	0	0	0.014	0	0	0	0	0	0.011	0	0	0	0	0.02	0.02	0	0	0	0	0	0	0	0	0	0	0.016	0.013	0.014	0	0	0	0	0	0.012	0	0	0	0	0	0
Cyanobacterium aponinum	0	0	0	0	0	0	0	0	0	0	0	0	0	0	0	0	0	0	0	0	0	0	0	0	0	0	0	0	0	0	0	0	0	0	0	0	0	0	0	0	0	0	0	0	0	0	0	0	0
Paenibacillus sp. IHBB 10380	0	0	0	0	0	0	0	0	0	0	0	0	0	0	0	0	0	0	0	0	0	0	0	0	0	0	0	0	0	0	0	0	0	0	0	0	0	0	0	0	0.016	0	0	0	0	0	0	0	0
Enterobacter kobei	0	0	0	0	0	0	0	0	0	0	0	0	0	0	0	0	0	0	0	0	0	0	0	0	0	0	0	0	0	0	0	0	0	0.09	0	0	0	0	0	0	0	0	0	0	0	0	0.128	0	0
Staphylococcus argenteus	0	0	0	0	0	0	0	0	0	0	0.011	0	0	0	0	0	0	0	0	0	0	0	0	0	0	0	0	0	0	0	0	0	0	0	0	0	0	0	0	0	0	0	0	0	0	0	0	0	0
Halothece sp. PCC 7418	0	0.011	0	0	0	0	0	0	0	0	0	0	0	0	0	0	0	0	0	0	0	0	0	0	0	0	0	0	0	0	0	0	0	0	0	0	0	0	0	0	0	0	0	0	0	0	0	0	0
Vibrio mediterranei	0	0	0	0	0	0	0	0	0	0	0	0	0	0	0	0	0	0	0	0	0	0	0	0	0	0	0	0	0	0	0	0	0	0	0	0	0	0	0	0	0	0	0	0	0	0	0	0	0
Gramella sp. MAR_2010_102	0	0	0	0	0	0	0	0	0	0	0	0	0	0	0	0	0	0	0	0	0	0	0	0	0	0	0	0	0	0	0	0	0	0	0	0	0	0	0	0	0	0	0	0	0	0	0	0	0
Candidatus Hamiltonella defensa	0	0	0	0	0	0	0	0	0	0	0	0	0	0	0	0	0	0	0	0	0	0	0	0	0	0	0	0	0	0	0	0	0	0	0	0	0	0	0	0	0	0	0	0	0	0	0	0	0
Methanosphaera stadtmanae	0	0.01	0	0	0	0	0	0	0	0	0	0	0	0	0	0	0	0	0	0	0	0	0	0	0	0	0	0	0	0	0	0	0	0	0	0	0	0	0	0	0	0	0	0	0	0	0	0	0
Methanobrevibacter smithii	0	0	0	0.184	0.359	0	0	0	0	0	0	0	0	0	0	0	0	0	0	0	0	0	0	0	0	0	0	0	0	0	0	0	0	0	0	0	0.013	0	0	0	0	0	0	0.091	0	0	0	0	0
Escherichia sp. E4742	0	0.01	0	0	0	0	0	0	0	0.018	0	0	0	0	0	0	0	0	0	0	0	0	0	0	0	0	0	0	0	0	0	0	0	0.012	0	0	0	0	0	0	0	0	0	0	0	0	0.014	0	0
Streptosporangium sp. 'caverna'	0	0	0	0	0	0	0	0	0	0	0	0.01	0	0	0	0	0	0	0	0	0	0	0	0	0	0	0	0	0	0	0	0	0	0	0	0	0	0	0	0	0	0	0	0	0	0	0	0	0
Rhodoplanes sp. Z2-YC6860	0	0	0	0	0	0	0	0	0	0	0	0	0	0	0	0	0	0	0	0	0	0	0	0	0	0	0	0	0	0	0	0	0	0	0	0	0	0	0	0	0	0	0	0	0	0	0	0	0
Cardiobacterium hominis	0	0.014	0	0	0	0	0	0	0	0	0	0	0	0	0	0	0	0	0	0	0	0	0	0	0	0	0	0	0	0	0	0	0	0	0	0	0	0	0	0	0	0	0	0	0	0	0	0	0
Comamonas testosteroni	0	0	0	0	0	0	0	0	0	0	0	0	0	0	0	0	0	0	0	0	0	0	0	0	0	0	0	0	0	0	0	0	0	0	0	0	0	0	0	0	0	0	0	0	0	0	0	0	0
Owenweeksia hongkongensis	0	0.01	0	0	0	0	0	0	0	0	0	0	0	0	0	0	0	0	0	0	0	0	0	0	0	0	0	0	0	0	0	0	0	0	0	0	0	0	0	0	0	0	0	0	0	0	0	0	0
TM7 phylum sp. oral taxon 488	0	0	0	0	0	0	0	0	0	0	0	0	0	0	0	0	0	0	0	0	0	0	0	0	0	0	0	0	0	0	0	0	0	0	0	0	0	0	0	0	0	0	0	0	0	0	0	0	0
Lactobacillus allii	0	0	0	0	0	0	0	0	0	0	0	0	0	0	0	0	0	0	0	0	0	0	0.01	0	0	0	0	0	0	0	0	0	0	0	0.01	0	0	0	0	0	0.017	0	0	0	0	0	0	0	0
Rufibacter sp. DG31D	0	0.027	0	0	0	0	0	0	0	0	0	0	0	0	0	0	0	0.015	0	0	0.011	0	0.021	0.021	0	0	0	0	0	0	0	0	0	0	0.033	0.025	0.028	0	0	0	0	0	0.012	0	0	0	0	0.015	0
Streptococcus porcinus	0	0	0	0	0	0	0	0	0	0	0	0	0	0	0	0	0	0	0	0	0	0	0	0	0	0	0	0	0	0	0	0	0	0	0	0	0	0	0	0	0	0	0	0	0	0	0	0	0
Sporosarcina psychrophila	0	0	0	0	0	0	0	0	0	0	0	0	0	0	0	0	0	0	0	0	0	0	0	0	0	0	0	0	0	0	0	0	0	0	0	0	0.016	0	0	0	0	0	0	0	0	0	0	0	0
Staphylococcus hominis	0	0	0	0	0	0	0	0	0	0	0	0	0	0	0	0	0	0	0	0	0	0	0	0	0	0	0	0	0	0	0	0	0	0	0	0	0	0	0	0	0	0	0	0	0	0	0	0	0
Providencia rettgeri	0	0	0	0	0	0	0	0	0	0	0	0	0	0	0	0	0	0	0	0	0	0	0	0	0	0	0	0	0	0	0	0	0	0	0	0	0	0	0	0	0	0	0	0	0	0	0	0	0
Enterobacteriaceae bacterium ENNIH1	0	0	0	0	0	0	0	0	0	0	0	0	0	0	0	0	0	0	0	0	0	0	0	0	0	0	0	0	0	0	0	0	0	0	0	0	0	0	0	0	0	0	0	0	0	0	0	0	0
Janthinobacterium agaricidamnosum	0	0	0	0	0	0	0	0	0	0	0	0	0	0	0	0	0	0	0	0	0	0	0	0	0	0	0	0	0	0	0	0	0	0	0	0	0	0	0	0	0	0	0	0	0	0	0	0	0
Streptococcus dysgalactiae	0	0	0	0	0	0	0	0	0	0	0	0	0	0	0	0	0	0	0	0	0	0	0	0	0	0	0	0	0	0	0	0	0	0	0	0	0	0	0	0	0	0	0	0	0	0	0	0	0
Candidatus Kuenenia stuttgartiensis	0	0.011	0	0	0	0	0	0	0	0	0	0	0	0	0	0	0	0	0	0	0	0	0	0	0	0	0	0	0	0	0	0	0	0	0	0	0	0	0	0	0	0	0	0	0	0	0	0	0
Streptococcus merionis	0	0	0	0	0	0	0	0	0	0	0	0	0	0	0	0	0	0	0	0	0	0	0	0	0	0	0	0	0	0	0	0	0	0	0	0	0	0	0	0	0	0	0	0	0	0	0	0	0
Aeromonas veronii	0	0	0	0	0	0	0	0	0	0	0	0	0	0	0	0	0	0	0	0	0	0	0	0.01	0	0	0	0	0	0	0	0	0.01	0	0.011	0.011	0.015	0	0	0	0	0	0	0	0	0	0	0	0
Hyphomicrobium denitrificans	0	0	0	0	0	0	0	0	0	0	0	0	0	0	0	0	0	0	0	0	0	0	0	0	0	0	0	0	0	0	0	0	0	0	0.011	0	0	0	0	0	0	0	0	0	0	0	0	0	0
Clostridium sp. MF28	0	0	0	0	0	0	0	0	0	0	0	0	0	0	0	0	0	0	0	0	0	0	0	0	0	0	0	0	0	0	0	0	0	0	0	0	0	0	0	0	0.016	0	0	0	0	0	0	0	0
Proteus vulgaris	0	0.011	0	0	0	0	0	0	0	0	0	0	0	0	0	0	0	0	0	0	0	0	0	0	0	0	0	0	0	0	0	0	0	0	0.012	0	0	0	0	0	0	0	0	0	0	0	0	0	0
Auricoccus indicus	0	0	0	0	0	0	0	0	0	0	0	0	0	0	0	0	0	0	0	0	0	0	0	0	0	0	0	0	0	0	0	0	0	0	0	0	0	0	0	0	0.01	0	0	0	0	0	0	0	0
Asticcacaulis excentricus	0	0.018	0	0	0	0	0	0	0	0	0	0.017	0	0	0	0.016	0	0.012	0	0	0.01	0	0.015	0.017	0.01	0	0	0	0	0	0	0.01	0	0	0.013	0.011	0.013	0	0	0	0	0	0.016	0	0	0	0.01	0	0.012
Pectobacterium atrosepticum	0	0	0	0	0	0	0	0	0	0	0	0	0	0	0	0	0	0	0	0	0	0	0	0	0	0	0	0	0	0	0	0	0	0	0	0.012	0	0	0.011	0	0	0	0	0	0	0	0	0	0
Aeromonas salmonicida	0	0.011	0	0	0	0	0	0	0	0	0	0	0	0	0	0	0	0	0	0	0	0	0	0	0	0	0	0	0	0	0	0	0	0	0.01	0	0	0	0	0	0	0	0	0	0	0	0	0	0
Hymenobacter sp. APR13	0	0.015	0	0	0	0	0.011	0	0	0	0	0	0	0	0	0	0	0.013	0	0	0	0	0.018	0.021	0	0	0	0	0	0	0	0	0	0	0.022	0.02	0.022	0	0.013	0	0	0	0.016	0	0	0	0	0	0
Treponema putidum	0	0	0	0	0	0	0	0	0	0	0	0	0	0	0	0.01	0	0	0	0	0	0	0.01	0.01	0	0	0	0	0	0	0	0	0	0	0	0	0	0	0	0	0	0	0	0	0	0	0	0	0
Streptomyces scabiei	0	0	0	0	0	0	0	0	0	0	0	0.016	0	0	0	0	0	0	0	0	0	0	0	0	0	0	0	0	0	0	0	0	0	0	0	0	0	0	0	0	0	0	0	0	0	0	0	0	0
Pelodictyon phaeoclathratiforme	0	0	0	0	0	0	0	0	0	0	0	0	0	0	0	0	0	0	0	0	0	0	0	0	0	0	0	0	0	0	0	0	0	0	0	0	0	0	0	0	0	0	0	0	0	0	0	0	0
Streptomyces albulus	0	0	0	0	0	0	0	0	0	0	0	0	0	0	0	0	0	0	0	0	0	0	0	0	0	0	0	0	0	0	0	0	0	0	0	0	0.011	0	0	0	0	0	0	0	0	0	0	0	0
Enterobacter sp. SA187	0	0	0	0	0	0	0	0	0	0	0	0	0	0	0	0	0	0	0	0	0	0	0	0	0	0	0	0	0	0	0	0	0	0	0	0	0	0	0	0	0	0	0	0	0	0	0	0	0
Streptococcus milleri	0	0	0	0	0	0	0	0	0	0	0	0	0	0	0	0	0	0	0	0	0	0	0	0	0	0	0	0	0	0	0	0	0	0	0	0	0	0	0	0	0	0	0	0	0	0	0	0	0
Chryseobacterium antarcticum	0	0	0	0	0	0	0	0	0	0	0	0.01	0	0	0	0	0	0	0	0	0	0	0	0	0	0	0	0	0	0	0	0	0	0	0	0	0	0	0	0	0	0	0	0	0	0	0	0	0
Oenococcus kitaharae	0	0	0	0	0	0	0	0	0	0	0	0.01	0	0	0	0	0	0	0	0	0	0	0	0	0	0	0	0	0	0	0	0	0	0	0	0	0	0	0	0	0	0	0	0	0	0	0	0	0
Acinetobacter radioresistens	0	0.014	0	0	0	0	0	0	0	0	0	0	0	0	0	0	0	0	0	0	0	0	0	0	0	0	0	0	0	0	0	0	0	0	0.012	0.01	0.01	0	0	0	0	0	0	0	0	0	0	0	0
Arcobacter butzleri	0	0.011	0	0	0	0	0	0	0	0	0	0.01	0	0	0	0.01	0	0	0	0	0	0	0.015	0.012	0	0	0	0	0	0	0	0.01	0	0	0.01	0	0	0	0	0	0	0	0	0	0	0	0	0	0
Streptococcus himalayensis	0	0	0	0	0	0	0	0	0	0	0	0	0	0	0	0	0	0	0	0	0	0	0	0	0	0	0	0	0	0	0	0	0	0	0	0	0	0	0	0	0	0	0	0	0	0	0	0	0
Lactobacillus farciminis	0	0	0	0	0	0	0	0	0	0	0	0	0	0	0	0	0	0	0	0	0	0	0	0	0	0	0	0	0	0	0	0.016	0	0	0	0	0	0	0	0	0	0	0	0	0	0	0	0.039	0
Polaribacter sp. Hel1_33_78	0	0	0	0	0	0	0	0	0	0	0	0	0	0	0	0	0	0	0	0	0	0	0	0	0	0	0	0	0	0	0	0	0	0	0	0	0	0	0	0	0	0	0	0	0	0	0	0	0
Salinibacter ruber	0	0	0	0	0	0	0	0	0	0	0	0	0	0	0	0	0	0	0	0	0.018	0	0	0	0	0	0	0	0	0	0	0	0	0	0	0.014	0	0	0	0	0	0	0	0	0	0	0	0	0
Nostoc flagelliforme	0	0	0	0	0	0	0	0	0	0	0	0	0	0	0	0	0	0	0	0	0	0	0	0	0	0	0	0	0	0	0	0	0	0	0	0	0	0	0	0	0	0	0	0	0	0	0	0.028	0
Streptococcus urinalis	0	0	0	0	0	0	0	0	0	0	0	0	0	0	0	0	0	0	0	0	0	0	0	0	0	0	0	0	0	0	0	0	0	0	0	0	0	0	0	0	0.011	0	0	0	0	0	0	0	0
Mycolicibacterium aurum	0	0.014	0	0	0	0	0	0	0	0	0	0	0	0	0	0	0	0	0	0	0	0	0	0	0	0	0	0	0	0	0	0	0	0	0	0	0	0	0	0	0	0	0	0	0	0	0	0	0
Saccharothrix espanaensis	0	0	0	0	0	0	0	0	0	0	0	0	0	0	0	0	0	0	0	0	0	0	0	0	0	0	0	0	0	0	0	0	0	0	0	0	0	0	0	0	0	0	0	0	0	0	0	0	0
Exiguobacterium antarcticum	0	0	0	0	0	0	0	0	0	0	0	0	0	0	0	0	0	0	0	0	0	0	0	0	0	0	0	0	0	0	0	0	0	0	0	0	0	0	0	0	0	0	0	0	0	0	0	0	0
Pediococcus inopinatus	0	0	0	0	0	0	0	0	0	0	0	0	0	0	0	0	0	0	0	0	0	0	0	0	0	0	0	0	0	0	0	0	0	0	0	0	0	0	0	0	0	0	0	0	0	0	0	0	0
Lactobacillus alimentarius	0	0	0	0	0	0	0	0	0	0	0	0	0	0	0	0	0	0	0	0	0	0	0	0	0	0	0	0	0	0	0	0	0	0	0	0	0	0	0	0	0	0	0	0	0	0	0	0.019	0
Arcobacter bivalviorum	0	0	0	0	0	0	0	0	0	0	0	0	0	0	0	0	0	0	0	0	0	0	0	0	0	0	0	0	0	0	0	0	0	0	0	0	0	0	0	0	0	0	0	0	0	0	0	0	0
Marinobacter salinus	0	0.017	0	0	0	0	0	0	0	0	0	0.017	0	0	0	0.012	0	0	0	0	0	0	0	0	0	0	0	0	0	0	0	0	0	0	0.01	0	0.011	0	0	0	0	0	0	0	0	0	0	0	0
Opitutus terrae	0	0.012	0	0	0	0	0.01	0	0	0	0	0	0	0	0	0	0	0	0	0	0	0	0	0	0	0	0	0	0	0	0	0.01	0	0	0	0	0	0	0	0	0	0	0	0	0	0	0	0	0
Psychroflexus torquis	0	0.017	0	0	0	0	0	0	0	0	0	0.023	0	0	0	0.024	0	0	0	0	0.061	0	0.011	0	0.016	0	0	0	0	0	0	0	0.014	0	0.035	0.018	0.026	0	0	0	0	0	0.011	0	0	0	0	0.033	0
Mesorhizobium sp. Pch-S	0	0.011	0	0	0	0	0	0	0	0	0	0	0	0	0	0	0	0	0	0	0	0	0	0	0	0	0	0	0	0	0	0	0	0	0.015	0	0.01	0	0	0	0	0	0	0	0	0	0	0	0
Citrobacter werkmanii	0	0	0	0	0	0	0	0	0	0	0	0	0	0	0	0	0	0	0	0	0	0	0	0	0	0	0	0	0	0	0	0	0.012	0.018	0	0	0	0	0	0	0	0	0	0	0	0	0.025	0	0
Bradyrhizobium erythrophlei	0	0.017	0	0	0	0	0	0	0	0	0	0	0	0.01	0	0	0	0	0	0	0.011	0	0	0	0	0	0	0	0	0	0	0	0	0	0	0	0	0	0	0	0	0	0	0	0	0	0.01	0	0
Dickeya chrysanthemi	0	0	0	0	0	0	0	0	0	0	0	0	0	0	0	0	0	0	0	0	0	0	0	0	0	0	0	0	0	0	0	0	0	0	0	0	0	0	0	0	0	0	0	0	0	0	0	0	0
Psychroserpens sp. NJDZ02	0	0	0	0	0	0	0	0	0	0	0	0	0	0	0	0	0	0	0	0	0	0	0	0	0	0	0	0	0	0	0	0	0	0	0	0	0	0	0	0	0	0	0	0	0	0	0	0	0
Streptococcus lutetiensis	0	0	0	0	0	0	0	0	0	0	0	0	0	0	0	0	0	0	0	0	0	0	0	0	0	0	0	0	0	0	0	0	0	0	0.011	0	0	0	0	0	0	0	0	0	0	0	0	0	0
Cutibacterium avidum	0	0	0	0	0	0	0	0	0	0	0	0	0	0	0	0	0	0	0	0	0	0	0	0	0	0	0	0	0	0	0	0	0	0	0	0	0	0	0	0	0	0	0	0	0	0	0	0	0
Campylobacter pinnipediorum	0	0	0	0	0	0	0	0	0	0	0	0	0	0	0	0	0	0	0	0	0	0	0	0	0	0	0	0	0	0	0	0	0	0	0	0	0	0	0	0	0	0	0	0	0	0	0	0	0
Halobacteriovorax marinus	0	0	0	0	0	0	0	0	0	0	0	0	0	0	0	0	0	0	0	0	0	0	0	0	0	0	0	0	0	0	0	0	0	0	0	0	0	0	0	0	0	0	0	0	0	0	0	0	0
Streptococcus sp. JS71	0	0.01	0	0	0	0	0	0	0	0	0	0	0	0	0	0	0	0	0	0	0	0	0	0	0	0	0	0	0	0	0	0	0.012	0	0	0	0	0	0	0	0	0	0	0	0	0	0	0	0
Geobacter uraniireducens	0	0.023	0	0	0	0	0	0	0	0	0	0.029	0	0	0	0.012	0	0.013	0	0	0.011	0	0.025	0.022	0	0	0	0	0	0	0	0.015	0	0	0.011	0	0	0	0	0	0	0	0	0	0	0	0	0	0.011
Geminocystis sp. NIES-3709	0	0	0	0	0	0	0	0	0	0	0	0.01	0	0	0	0	0	0	0	0	0	0	0	0	0	0	0	0	0	0	0	0	0	0	0	0	0	0	0	0	0	0	0	0	0	0	0	0	0
Burkholderia multivorans	0	0	0	0	0	0	0	0	0	0	0	0	0	0	0	0	0	0	0	0	0	0	0	0	0	0	0	0	0	0	0	0	0	0	0	0	0.01	0	0	0	0	0	0	0	0	0	0	0	0
Vibrio parahaemolyticus	0	0	0	0	0	0	0	0	0	0	0	0	0	0	0	0	0	0	0	0	0	0	0	0	0	0	0	0	0	0	0	0	0	0	0.013	0	0.01	0	0	0	0	0	0	0	0	0	0	0	0
Corynebacterium glutamicum	0	0.012	0	0	0	0	0	0	0	0	0	0	0	0	0	0	0	0	0	0	0	0	0	0	0	0	0	0	0	0	0	0	0	0	0	0	0	0	0	0	0	0	0	0	0	0	0	0	0
endosymbiont 'TC1' of Trimyema compressum	0	0	0	0	0	0	0	0	0	0	0	0	0	0	0	0	0	0	0	0	0.013	0	0	0	0	0	0	0	0	0	0	0.011	0	0	0	0	0	0	0	0	0.015	0	0	0	0	0	0	0	0
Opitutus sp. GAS368	0	0	0	0	0	0	0	0	0	0	0	0	0	0	0	0	0	0	0	0	0	0	0	0	0	0	0	0	0	0	0	0	0	0	0	0	0	0	0	0	0	0	0	0	0	0	0	0	0
Pseudodesulfovibrio aespoeensis	0	0.011	0	0	0	0	0	0	0	0	0	0	0	0	0	0	0	0	0	0	0	0	0.01	0.011	0	0	0	0	0	0	0	0	0	0	0	0	0	0	0	0	0	0	0	0	0	0	0	0	0
Tenacibaculum maritimum	0	0	0	0	0	0	0	0	0	0	0	0	0	0	0	0.011	0	0	0	0	0	0	0	0	0	0	0	0	0	0	0	0	0	0	0.01	0	0.012	0	0	0	0	0	0	0	0	0	0	0	0
Labrenzia alexandrii	0	0	0	0	0	0	0	0	0	0	0	0	0	0	0	0	0	0	0	0	0	0	0	0	0	0	0	0	0	0	0	0	0	0	0	0	0	0	0	0	0	0	0	0	0	0	0	0	0
Massilia violaceinigra	0	0	0	0	0	0	0	0	0	0	0	0	0	0	0	0	0	0	0	0	0	0	0.012	0.013	0	0	0	0	0	0	0	0	0	0	0	0	0.012	0	0	0	0	0	0	0	0	0	0	0	0
Lactobacillus hordei	0	0	0	0	0	0	0	0	0	0	0	0	0	0	0	0	0	0	0	0	0	0	0	0	0	0	0	0	0	0	0	0	0	0	0	0	0	0	0	0	0	0	0	0	0	0	0	0	0
Capnocytophaga sp. ChDC OS43	0	0	0	0	0	0	0	0	0	0	0	0.012	0	0	0	0	0	0	0	0	0	0	0	0	0	0	0	0	0	0	0	0	0	0	0	0	0.015	0	0	0	0	0	0	0	0	0	0	0	0
Massilia umbonata	0	0	0	0	0	0	0	0	0	0	0	0	0	0	0	0	0	0	0	0	0	0	0	0	0	0	0	0	0	0	0	0	0	0	0	0	0	0	0	0	0	0	0	0	0	0	0	0	0
Oscillatoria nigro-viridis	0	0	0	0	0	0	0	0	0	0	0	0	0	0	0	0	0	0	0	0	0	0	0	0	0	0	0	0	0	0	0	0	0	0	0	0	0	0	0	0	0	0	0	0	0	0	0	0	0
Streptococcus vestibularis	0	0.015	0	0	0	0	0	0	0	0	0	0	0	0	0	0	0	0	0	0	0.014	0	0	0	0	0	0	0	0	0	0	0.017	0	0	0	0	0	0	0	0	0	0	0	0	0	0	0	0	0
Massilia sp. WG5	0	0	0	0	0	0	0	0	0	0	0	0	0	0	0	0	0	0	0	0	0	0	0	0.01	0	0	0	0	0	0	0	0	0	0	0	0	0	0	0	0	0	0	0	0	0	0	0	0	0
Rubrobacter xylanophilus	0	0.013	0	0	0	0	0	0	0	0	0	0	0	0	0	0	0	0	0	0	0	0	0	0	0	0	0	0	0	0	0	0	0	0	0	0	0	0	0	0	0	0	0	0	0	0	0	0	0
TM7 phylum sp. oral taxon 957	0	0	0	0	0	0	0	0	0	0	0	0	0	0	0	0	0	0	0	0	0	0	0	0	0	0	0	0	0	0	0	0	0	0	0	0	0	0	0	0	0	0	0	0	0	0	0	0	0
Carnobacterium divergens	0	0	0	0	0	0	0	0	0	0	0	0	0	0	0	0	0	0	0	0	0	0	0	0	0	0	0	0	0	0	0	0.01	0	0	0	0	0	0	0	0	0.01	0	0	0	0	0	0	0	0
Acidovorax sp. 1608163	0	0.011	0	0	0	0	0	0	0	0	0	0	0	0	0	0	0	0	0	0	0	0	0.01	0.01	0	0	0	0	0	0	0	0	0	0	0	0	0	0	0	0	0	0	0	0	0	0	0	0	0
Bradyrhizobium sp. ORS 278	0	0	0	0	0	0	0	0	0	0	0	0	0	0	0	0	0	0	0	0	0	0	0	0	0	0	0	0	0	0	0	0	0	0	0	0	0	0	0	0	0	0	0	0	0	0	0	0	0
Pseudodesulfovibrio indicus	0	0.012	0	0	0	0	0	0	0	0	0	0.01	0	0.01	0	0	0	0.011	0	0	0	0	0.013	0.014	0	0	0	0	0	0	0	0	0	0	0.014	0	0.011	0	0	0	0	0	0	0	0	0	0	0	0
Elizabethkingia sp. 2-6	0	0	0	0	0	0	0	0	0	0	0	0	0	0	0	0	0	0	0	0	0	0	0	0	0	0	0	0	0	0	0	0	0	0	0	0	0.011	0	0	0	0	0	0	0	0	0	0	0	0
Pediococcus damnosus	0	0	0	0	0	0	0	0	0	0	0	0	0	0	0	0	0	0	0	0	0	0	0	0	0	0	0	0	0	0	0	0	0	0	0	0	0	0	0	0	0	0	0	0	0	0	0	0	0
Pseudomonas sp. DG56-2	0	0	0	0	0	0	0	0	0	0	0	0.014	0	0	0	0	0	0	0	0	0	0	0	0	0	0	0	0	0	0	0	0	0	0	0	0	0	0	0	0	0	0	0	0	0	0	0	0	0
Pelobacter carbinolicus	0	0	0	0	0	0	0	0	0	0	0	0	0	0	0	0	0	0	0	0	0	0	0.014	0.013	0	0	0	0	0	0	0	0	0	0	0.01	0	0	0	0	0	0	0	0	0	0	0	0	0	0
Erysipelothrix sp. 15TAL0474	0	0	0	0	0	0	0	0	0	0	0	0	0	0	0	0	0	0	0	0	0	0	0	0	0	0	0	0	0	0	0	0	0	0	0	0	0	0	0	0	0	0	0	0	0	0	0	0	0
Gemmata sp. SH-PL17	0	0	0	0	0	0	0	0	0	0	0	0	0	0	0	0	0	0	0	0	0	0	0	0	0	0	0	0	0	0	0	0	0	0	0.012	0.011	0.01	0	0	0	0	0	0	0	0	0	0	0	0
Shewanella violacea	0	0	0	0	0	0	0	0	0	0	0	0	0	0	0	0	0	0	0	0	0	0	0	0	0	0	0	0	0	0	0	0	0	0	0	0	0	0	0	0	0	0	0	0	0	0	0	0	0
Streptococcus sp. A12	0	0	0	0	0	0	0	0	0	0	0	0	0	0	0.028	0	0	0	0	0	0	0	0	0	0	0	0	0	0	0	0	0.01	0	0	0	0	0	0	0	0	0	0	0	0	0	0	0	0	0
Lentibacillus amyloliquefaciens	0	0	0	0	0	0	0	0	0	0	0.012	0	0	0	0	0	0	0	0	0	0	0	0	0	0	0	0	0	0	0	0	0	0	0	0	0	0	0	0	0	0	0	0	0	0	0	0	0	0
Azoarcus communis	0	0.029	0	0	0	0	0	0	0	0	0	0	0	0	0	0	0	0	0	0	0.01	0	0.013	0.014	0	0	0	0	0	0	0	0.024	0	0	0	0	0	0	0	0	0	0	0	0	0	0	0	0	0
Mesorhizobium sp. 8	0	0	0	0	0	0	0	0	0	0	0	0	0	0	0	0	0	0.015	0	0	0	0	0	0	0	0	0	0	0	0	0	0	0	0	0	0	0	0	0	0	0	0	0	0	0	0	0	0	0
Candidatus Hoaglandella endobia	0	0.013	0	0	0	0	0	0	0	0	0	0	0	0	0	0	0	0	0	0	0	0	0	0	0	0	0	0	0	0	0	0	0	0	0	0	0	0	0	0	0	0	0	0	0	0	0	0	0
Dictyoglomus thermophilum	0	0	0	0	0	0	0	0	0	0	0	0	0	0	0	0	0	0	0	0	0	0	0	0	0	0	0	0	0	0	0	0	0	0	0	0	0.026	0	0	0	0	0	0	0	0	0	0	0	0
Paenisporosarcina sp. K2R23-3	0	0	0	0	0	0	0	0	0	0	0	0	0	0	0	0	0	0	0	0	0	0	0.013	0.01	0	0	0	0	0	0	0	0	0	0	0	0	0	0	0	0	0	0	0	0	0	0	0	0	0
Salinimonas lutimaris	0	0	0	0	0	0	0	0	0	0	0	0	0	0	0	0	0	0	0	0	0	0	0	0	0	0	0	0	0	0	0	0	0	0	0.01	0	0	0	0	0	0	0	0	0	0	0	0	0	0
Brochothrix thermosphacta	0	0	0	0	0	0	0	0	0	0	0	0	0	0	0	0	0	0	0	0	0	0	0	0	0	0	0	0	0	0	0	0	0	0	0	0	0	0	0	0	0	0	0	0	0	0	0	0	0
Parolsenella catena	0	0.012	0	0	0.012	0	0	0	0	0	0	0.018	0	0.017	0	0	0	0.011	0	0	0	0	0.01	0.013	0.011	0	0	0	0	0	0	0.013	0	0.014	0	0.01	0	0	0	0	0	0	0.018	0.016	0	0.017	0.016	0.014	0.01
Devosia sp. 1566	0	0	0	0	0	0	0	0	0	0	0	0	0	0	0	0	0	0	0	0	0	0	0	0.01	0	0	0	0	0	0	0	0	0	0	0	0	0	0	0	0	0	0	0	0	0	0	0	0	0
Pseudolabrys sp. FHR47	0	0	0	0	0	0	0	0	0	0	0	0	0	0	0	0	0	0	0	0	0	0	0	0	0	0	0	0	0	0	0	0	0	0	0	0	0	0	0.01	0	0	0	0	0	0	0	0	0	0
Shigella boydii	0	0	0	0	0	0	0	0	0	0.013	0.011	0	0	0	0	0	0	0	0	0	0	0	0	0	0	0	0	0	0	0	0	0	0	0.013	0	0	0	0	0	0	0	0	0	0	0	0	0.014	0	0
Roseiflexus castenholzii	0	0	0	0	0	0	0	0	0	0	0	0	0	0	0	0	0	0	0	0	0	0	0	0	0	0	0	0	0	0	0	0	0	0	0	0	0	0	0	0	0	0	0.021	0	0	0	0	0	0
Calditerrivibrio nitroreducens	0	0.066	0	0	0	0	0	0	0	0	0	0.027	0	0	0	0.066	0	0.021	0	0	0.01	0	0.025	0.02	0	0	0	0	0	0	0	0	0	0	0.028	0.016	0.013	0	0	0	0	0	0.02	0	0	0	0	0	0.025
Hymenobacter nivis	0	0.01	0	0	0	0	0	0	0	0	0	0	0	0	0	0	0	0	0	0	0	0	0.013	0.014	0	0	0	0	0	0	0	0	0	0	0.011	0.015	0.01	0	0	0	0	0	0	0	0	0	0	0	0
Sphingomonas sp. FARSPH	0	0.01	0	0	0	0	0	0	0	0	0	0	0	0	0	0	0	0	0	0	0	0	0	0	0	0	0	0	0	0	0	0	0	0	0	0	0	0	0	0	0	0	0	0	0	0	0	0	0
Flavobacteriaceae bacterium MAR_2010_188	0	0.029	0	0	0	0	0	0	0	0	0	0.019	0	0	0	0.02	0	0	0	0	0.016	0	0.017	0.015	0	0	0	0	0	0	0	0.011	0	0	0.014	0.011	0.013	0	0	0	0	0	0.01	0	0	0	0	0	0
Tenacibaculum sp. SZ-18	0	0.013	0	0	0	0	0	0	0	0	0	0	0	0	0	0.01	0	0	0	0	0	0	0.011	0	0	0	0	0	0	0	0	0	0	0	0.014	0	0	0	0	0	0	0	0	0	0	0	0	0	0
Methanosarcina sp. MTP4	0	0	0	0	0	0	0	0	0	0	0	0	0	0	0	0	0	0	0	0	0	0	0	0	0	0	0	0	0	0	0	0	0	0	0	0	0	0	0	0	0	0	0	0	0	0	0	0	0
Fischerella sp. NIES-4106	0	0.017	0	0	0	0	0	0	0	0	0	0	0	0	0	0	0	0	0	0	0	0	0	0	0	0	0	0	0	0	0	0	0	0	0	0	0	0	0	0	0	0	0	0	0	0	0	0	0
Klebsiella quasivariicola	0	0.014	0	0	0	0	0	0	0.016	0.037	0	0	0	0	0	0.019	0	0	0	0	0	0	0	0	0	0	0	0	0	0	0	0	0	0	0	0	0	0	0	0	0	0	0	0	0	0	0	0	0
Chryseobacterium sp. G0162	0	0	0	0	0	0	0	0	0	0	0	0	0	0	0	0	0	0	0	0	0	0	0.01	0	0	0	0	0	0	0	0	0.011	0	0	0	0	0	0	0	0	0	0	0	0	0	0	0	0	0
Selenomonas sp. oral taxon 136	0	0	0	0	0	0	0	0	0	0	0	0	0	0	0	0	0	0	0	0	0	0	0	0.014	0	0	0	0	0	0	0	0	0	0	0	0	0	0	0	0	0	0	0	0	0	0	0	0	0
Sphingomonas wittichii	0	0	0	0	0	0	0	0	0	0	0	0	0	0	0	0	0	0	0	0	0	0	0	0	0	0	0	0	0	0	0	0	0.01	0	0	0	0	0	0	0	0	0	0	0	0	0	0	0	0
Vibrio fluvialis	0	0.012	0	0	0	0	0	0	0	0	0	0	0	0	0	0	0	0	0	0	0	0	0.011	0.012	0	0	0	0	0	0	0	0	0	0	0	0	0	0	0	0	0	0	0	0	0	0	0	0	0
Limnohabitans sp. 63ED37-2	0	0	0	0	0	0	0	0	0	0	0	0	0	0	0	0	0	0	0	0	0	0	0	0	0	0	0	0	0	0	0	0	0	0	0.012	0	0	0	0	0	0	0	0	0	0	0	0	0	0
Sideroxydans lithotrophicus	0	0.011	0	0	0	0	0	0	0	0	0	0	0	0	0	0	0	0	0	0	0	0	0	0	0	0	0	0	0	0	0	0	0	0	0	0	0	0	0	0	0	0	0	0	0	0	0	0	0
Acetobacteraceae bacterium	0	0	0	0	0	0	0	0	0	0	0	0	0	0	0	0	0	0	0	0	0	0	0	0	0	0	0	0	0	0	0	0	0	0	0	0	0	0	0	0	0	0	0	0	0	0	0	0	0
Pseudomonas silesiensis	0	0.01	0	0	0	0	0	0	0	0	0	0	0	0	0	0	0	0	0	0	0	0	0	0	0	0	0	0	0	0	0	0	0	0	0	0	0	0	0	0	0	0	0	0	0	0	0	0	0
Acinetobacter schindleri	0	0	0	0	0	0	0	0	0	0	0	0	0	0	0	0	0	0	0	0	0	0	0	0	0	0	0	0	0	0	0	0	0	0	0	0	0	0	0	0	0	0	0	0	0	0	0	0	0
Geobacter metallireducens	0	0	0	0	0	0	0	0	0	0	0	0	0	0	0	0	0	0	0	0	0	0	0.012	0.015	0	0	0	0	0	0	0	0	0	0	0	0	0	0	0	0	0	0	0	0	0	0	0	0	0
Campylobacter concisus	0	0	0	0	0	0	0	0	0	0	0	0	0	0	0	0	0	0	0	0	0	0	0.01	0	0	0	0	0	0	0	0	0	0	0	0	0	0	0	0	0	0	0	0	0	0	0	0	0	0
Chryseobacterium glaciei	0	0	0	0	0	0	0	0	0	0	0	0.012	0	0	0	0	0	0	0	0	0	0	0	0	0	0	0	0	0	0	0	0	0	0	0.011	0	0.01	0	0	0	0	0	0	0	0	0	0	0	0
Desulfovibrio hydrothermalis	0	0.012	0	0	0	0	0	0	0	0	0	0	0	0	0	0	0	0	0	0	0	0	0.01	0.01	0	0	0	0	0	0	0	0	0	0	0.011	0	0.011	0	0	0	0	0	0	0	0	0	0	0	0
Shewanella loihica	0	0	0	0	0	0	0	0	0	0	0	0	0	0	0	0	0	0	0	0	0	0	0	0	0	0	0	0	0	0	0	0	0	0	0.01	0	0	0	0	0	0	0	0.01	0	0	0	0	0	0
Gramella forsetii	0	0	0	0	0	0	0	0	0	0	0	0	0	0	0	0	0	0	0	0	0	0	0.013	0.012	0	0	0	0	0	0	0	0.011	0	0	0	0	0	0	0	0	0	0	0	0	0	0	0	0	0
Salinivibrio kushneri	0	0	0	0	0	0	0	0	0	0	0	0	0	0	0	0	0	0	0	0	0	0	0	0	0	0	0	0	0	0	0	0	0	0	0	0	0	0	0	0	0	0	0	0	0	0	0	0	0
Brevundimonas naejangsanensis	0	0	0	0	0	0	0	0	0	0	0	0	0	0	0	0	0	0	0	0	0	0	0	0	0	0	0	0	0	0	0	0	0	0	0	0	0	0	0	0	0	0	0	0	0	0	0	0	0
Nonomuraea sp. ATCC 55076	0	0	0	0	0.01	0	0	0	0	0	0	0	0	0.01	0	0	0	0	0	0	0	0	0	0	0	0	0	0	0	0	0	0	0	0	0	0.012	0	0	0	0	0	0	0	0	0	0	0	0	0
Streptococcus pluranimalium	0	0	0	0	0	0	0	0	0	0	0	0	0	0	0	0	0	0	0	0	0	0	0	0	0	0	0	0	0	0	0	0	0	0	0	0	0	0	0	0	0	0	0	0	0	0	0	0	0
Leptolyngbya boryana	0	0	0	0	0	0	0	0	0	0	0	0	0	0	0	0	0	0	0	0	0	0	0	0	0	0	0	0	0	0	0	0.01	0	0	0	0	0	0	0	0	0	0	0	0	0	0	0	0	0
Pseudopropionibacterium propionicum	0	0	0	0	0	0	0	0	0	0	0	0	0	0	0	0	0	0	0	0	0	0	0	0	0	0	0	0	0	0	0	0	0	0	0	0	0	0	0	0	0	0	0	0	0	0	0	0	0
Lactobacillus fuchuensis	0	0	0	0	0	0	0	0	0	0	0	0	0	0	0	0	0	0	0	0	0	0	0	0	0	0	0	0	0	0	0	0	0	0	0	0	0	0	0	0	0	0	0	0	0	0	0	0	0
Mesorhizobium sp. DCY119	0	0	0	0	0	0	0	0	0	0	0	0	0	0	0	0	0	0	0	0	0	0	0	0	0	0	0	0	0	0	0	0	0	0	0	0	0.013	0	0	0	0	0	0	0	0	0	0	0	0
Acholeplasma palmae	0	0	0	0	0	0	0	0	0	0	0	0	0	0	0	0	0	0	0	0	0	0	0	0	0	0	0	0	0	0	0	0	0	0	0	0	0	0	0	0	0	0	0	0	0	0	0	0	0
Enterobacter sp. FY-07	0	0	0	0	0	0	0	0	0	0	0	0	0	0	0	0	0	0	0	0	0	0	0	0	0	0	0	0	0	0	0	0	0	0	0	0	0	0	0	0	0	0	0	0	0	0	0	0	0
Corynebacterium renale	0	0.01	0	0	0	0	0	0	0	0	0	0	0	0	0	0	0	0	0	0	0	0	0	0.01	0	0	0	0	0	0	0	0	0	0	0.013	0	0.01	0	0	0	0	0	0	0	0	0	0	0	0
Halomonas sp. GFAJ-1	0	0.011	0	0	0	0	0	0	0	0	0	0	0	0	0	0.01	0	0	0	0	0	0	0	0	0	0	0	0	0	0	0	0	0	0	0.012	0	0	0	0	0	0	0	0	0	0	0	0	0	0
Chryseobacterium jeonii	0	0	0	0	0	0	0	0	0	0	0	0	0	0	0	0	0	0	0	0	0	0	0	0	0	0	0	0	0	0	0	0	0	0	0	0	0	0	0	0	0	0	0	0	0	0	0	0	0
Achromobacter spanius	0	0	0	0	0	0	0	0	0	0	0	0	0	0	0	0	0	0	0	0	0	0	0	0.01	0	0	0	0	0	0	0	0	0	0	0	0	0	0	0	0	0	0	0	0	0	0	0	0	0
Cylindrospermum stagnale	0	0	0	0	0	0	0	0	0	0	0	0	0	0	0	0	0	0	0	0	0	0	0	0	0	0	0	0	0	0	0	0	0	0	0	0	0	0	0	0	0	0	0	0	0	0	0	0	0
Kosmotoga pacifica	0	0	0	0	0	0	0	0	0	0	0	0	0	0	0	0	0	0	0	0	0	0	0	0	0	0	0	0	0	0	0	0	0	0	0	0	0	0	0	0	0	0	0	0	0	0	0	0	0
Tolumonas auensis	0	0	0	0	0	0	0	0	0	0	0	0	0	0	0	0	0	0	0	0	0	0	0	0	0	0	0	0	0	0	0	0	0	0	0	0	0	0	0	0	0	0	0	0	0	0	0	0	0
Natranaerobius thermophilus	0	0	0	0	0	0	0	0	0	0	0	0	0	0	0	0	0	0	0	0	0	0	0.01	0	0	0	0	0	0	0	0	0	0	0	0	0	0	0	0	0	0	0	0	0	0	0	0	0	0
Lactobacillus jensenii	0	0	0	0	0	0	0	0	0	0	0	0	0	0	0	0	0	0	0	0	0	0	0	0	0	0	0	0	0	0	0	0	0	0	0.01	0	0	0	0	0	0.011	0	0	0	0	0	0	0	0
Lactobacillus parabuchneri	0	0	0	0	0	0	0	0	0	0	0	0	0	0	0	0	0	0	0	0	0	0	0	0	0	0	0	0	0	0	0	0	0	0	0	0	0	0	0	0	0	0	0	0	0	0	0	0	0
Xanthobacter autotrophicus	0	0.013	0	0	0	0	0	0	0	0	0	0	0	0	0	0	0	0	0	0	0	0	0	0	0	0	0	0	0	0	0	0	0	0	0	0	0	0	0	0	0	0	0	0	0	0	0	0	0
Vagococcus sp. MN-17	0	0	0	0	0	0	0	0	0	0	0	0	0	0	0	0	0	0	0	0	0	0	0	0	0	0	0	0	0	0	0	0	0	0	0	0	0	0	0	0	0	0	0	0	0	0	0	0	0
Cronobacter sakazakii	0	0	0	0	0	0	0	0	0	0	0	0	0	0	0	0	0	0	0	0	0	0	0	0	0	0	0	0	0	0	0	0	0	0	0	0	0	0	0	0	0	0	0	0	0	0	0	0	0
Lactobacillus fermentum	0	0.014	0	0	0	0	0	0	0	0	0	0	0	0	0	0	0	0	0	0	0	0	0	0	0	0	0	0	0	0	0	0	0	0	0	0	0	0	0	0	0	0	0	0	0	0	0	0	0
Neisseriaceae bacterium DSM 100970	0	0	0	0	0	0	0	0	0	0	0	0	0	0	0	0	0	0	0	0	0	0	0	0	0	0	0	0	0	0	0	0	0	0	0	0	0	0	0	0	0	0	0	0	0	0	0	0	0
Arthrospira platensis	0	0	0	0	0	0	0	0	0	0	0	0	0	0	0	0	0	0	0	0	0	0	0	0	0	0	0	0	0	0	0	0	0	0	0.01	0	0	0	0	0	0	0	0	0	0	0	0	0	0
Pediococcus acidilactici	0	0	0	0	0	0	0	0	0	0	0	0	0	0	0	0	0	0	0	0	0	0	0	0	0	0	0	0	0	0	0	0	0	0	0	0	0	0	0	0	0	0	0	0	0	0	0	0	0
Macrococcus sp. IME1552	0	0	0	0	0	0	0	0	0	0	0	0	0	0	0	0	0	0	0	0	0	0	0	0	0	0	0	0	0	0	0	0	0	0	0	0	0	0	0	0	0	0	0	0	0	0	0	0	0
Chlorobaculum parvum	0	0	0	0	0	0	0	0	0	0	0	0	0	0	0	0	0	0	0	0	0	0	0	0	0	0	0	0	0	0	0	0	0	0	0	0	0	0	0	0	0	0	0	0	0	0	0	0	0
Colwellia sp. MT41	0	0	0	0	0	0	0	0	0	0	0	0	0	0	0	0	0	0	0	0	0	0	0	0	0	0	0	0	0	0	0	0	0	0	0	0	0	0	0	0	0	0	0	0	0	0	0	0	0
Lactobacillus gasseri	0	0	0	0	0	0	0	0	0	0	0	0	0	0	0	0	0	0	0	0	0	0	0	0	0	0	0	0	0	0	0	0	0	0	0	0	0	0	0	0	0	0	0	0	0	0	0	0	0
Chania multitudinisentens	0	0	0	0	0	0	0	0	0	0	0	0	0	0	0	0	0	0	0	0	0	0	0	0	0	0	0	0	0	0	0	0	0	0	0	0	0	0	0	0	0	0	0	0	0	0	0	0	0
Clavibacter michiganensis	0	0	0	0	0	0	0	0	0	0	0	0	0	0	0	0	0	0	0	0	0	0	0	0	0	0	0	0	0	0	0	0	0	0	0	0	0	0	0	0	0	0	0	0.01	0	0	0	0	0
Geobacter pickeringii	0	0.01	0	0	0	0	0	0	0	0	0	0	0	0	0	0	0	0	0	0	0	0	0	0	0	0	0	0	0	0	0	0	0	0	0	0	0	0	0	0	0	0	0	0	0	0	0	0	0
Gilvibacter sp. SZ-19	0	0	0	0	0	0	0	0	0	0	0	0	0	0	0	0	0	0	0	0	0	0	0.011	0.012	0	0	0	0	0	0	0	0	0	0	0	0	0	0	0	0	0	0	0	0	0	0	0	0	0
Francisella sp. FSC1006	0	0	0	0	0	0	0	0	0	0	0	0	0	0	0	0	0	0	0	0	0	0	0	0	0	0	0	0	0	0	0	0	0	0	0	0	0	0	0	0	0	0	0	0	0	0	0	0	0
Staphylococcus nepalensis	0	0	0	0	0	0	0	0	0	0	0	0	0	0	0	0	0	0	0	0	0	0	0	0	0	0	0	0	0	0	0	0	0	0	0	0	0	0	0	0	0	0	0	0	0	0	0	0	0
Kitasatospora sp. MMS16-BH015	0	0.012	0	0	0	0	0	0	0	0	0	0	0	0	0	0	0	0	0	0	0	0	0	0	0	0	0	0	0	0	0	0	0	0	0	0	0	0	0	0	0	0	0	0	0	0	0	0	0
Mannheimia haemolytica	0	0.012	0	0	0	0	0	0	0	0	0	0	0	0	0	0	0	0	0	0	0.01	0	0	0	0	0	0	0	0	0	0	0	0	0	0	0	0	0	0	0	0	0	0	0	0	0	0	0	0
Shigella flexneri	0	0	0	0	0	0	0	0	0	0.018	0.011	0	0	0	0	0	0	0	0	0	0	0	0	0	0	0	0	0	0	0	0	0	0	0.014	0	0	0	0	0	0	0	0	0	0	0	0	0.017	0	0
Arcobacter marinus	0	0	0	0	0	0	0	0	0	0	0	0	0	0	0	0	0	0	0	0	0	0	0	0	0	0	0	0	0	0	0	0	0	0	0	0	0	0	0	0	0	0	0	0	0	0	0	0	0
Spiroplasma turonicum	0	0	0	0	0	0	0	0	0	0	0	0	0	0	0	0	0	0	0	0	0	0	0	0	0	0	0	0	0	0	0	0	0	0	0	0	0	0	0	0	0	0	0	0	0	0	0	0	0
Lactobacillus agilis	0	0	0	0	0	0	0	0	0	0	0	0	0	0	0	0	0	0	0	0	0	0	0	0	0	0	0	0	0	0	0	0	0	0	0	0.01	0	0	0	0	0	0	0	0	0	0	0	0	0
Achromobacter insolitus	0	0	0	0	0	0	0	0	0	0	0	0	0	0	0	0	0	0	0	0	0	0	0	0	0	0	0	0	0	0	0	0	0	0	0	0	0	0	0	0	0	0	0	0	0	0	0	0	0
Lactobacillus sanfranciscensis	0	0	0	0	0	0	0	0	0	0	0	0	0	0	0	0	0	0	0	0	0	0	0	0	0	0	0	0	0	0	0	0	0	0	0	0	0	0	0	0	0	0	0	0	0	0	0	0	0
Vagococcus penaei	0	0	0	0	0	0	0	0	0	0	0	0	0	0	0	0	0	0	0	0	0	0	0	0	0	0	0	0	0	0	0	0	0	0	0	0	0	0	0	0	0	0	0	0	0	0	0	0	0
Bacillus safensis	0	0.011	0	0	0	0	0	0	0	0	0	0	0	0	0	0	0	0	0	0	0	0	0	0	0	0	0	0	0	0	0	0	0	0	0	0	0	0	0	0	0	0	0	0	0	0	0	0	0
Anaeromyxobacter dehalogenans	0	0	0	0	0	0	0	0	0	0	0	0	0	0	0	0	0	0	0	0	0	0	0	0	0	0	0	0	0	0	0	0	0	0	0	0	0	0	0	0	0	0	0	0	0	0	0	0	0
Erysipelothrix rhusiopathiae	0	0	0	0	0	0	0	0	0	0	0	0	0	0	0	0	0	0	0	0	0	0	0	0	0	0	0	0	0	0	0	0	0	0	0	0	0	0	0	0	0	0	0	0	0	0	0	0	0
Streptococcus sp. 1643	0	0	0	0	0	0	0	0	0	0	0	0	0	0	0	0	0	0	0	0	0	0	0	0	0	0	0	0	0	0	0	0	0	0	0	0	0	0	0	0	0	0	0	0	0	0	0	0	0
Nitratifractor salsuginis	0	0	0	0	0	0	0	0	0	0	0	0	0	0	0	0	0	0	0	0	0	0	0	0	0	0	0	0	0	0	0	0	0	0	0	0	0	0	0	0	0	0	0	0	0	0	0	0	0
Pantoea alhagi	0	0	0	0	0	0	0	0	0	0	0	0	0	0	0	0	0	0	0	0	0	0	0	0	0	0	0	0	0	0	0	0	0	0	0	0	0	0	0	0	0	0	0	0	0	0	0	0	0
Methanobrevibacter sp. AbM4	0	0	0	0	0	0	0	0	0	0	0	0	0	0	0	0	0	0	0	0	0	0	0	0	0	0	0	0	0	0	0	0	0	0	0	0	0	0	0	0	0	0	0	0	0	0	0	0	0
Simonsiella muelleri	0	0	0	0	0	0	0	0	0	0	0	0	0	0	0	0	0	0	0	0	0	0	0	0	0	0	0	0	0	0	0	0	0	0	0	0	0	0	0	0	0	0	0	0	0	0	0	0	0
Myroides odoratus	0	0	0	0	0	0	0	0	0	0	0	0	0	0	0	0	0	0	0	0	0	0	0	0	0	0	0	0	0	0	0	0	0	0	0	0	0	0	0	0	0	0	0	0	0	0	0	0	0
Ureibacillus thermosphaericus	0	0.013	0	0	0	0	0	0	0	0	0	0	0	0	0	0.015	0	0	0	0	0	0	0	0	0	0	0	0	0	0	0	0	0	0	0	0	0	0	0	0	0.014	0	0	0	0	0	0	0	0
Nocardioides sp. 603	0	0	0	0	0.011	0	0	0	0	0	0	0	0	0.015	0	0	0	0	0	0	0	0	0	0	0	0	0	0	0	0	0	0	0	0.01	0	0	0	0	0	0	0	0	0	0	0	0	0.012	0	0
Aliivibrio salmonicida	0	0	0	0	0	0	0	0	0	0	0	0	0	0	0	0	0	0	0	0	0	0	0	0	0	0	0	0	0	0	0	0	0	0	0	0	0	0	0	0	0	0	0	0	0	0	0	0	0
Campylobacter fetus	0	0	0	0	0	0	0	0	0	0	0	0	0	0	0	0	0	0	0	0	0	0	0	0	0	0	0	0	0	0	0	0	0	0	0	0	0	0	0	0	0	0	0	0	0	0	0	0	0
Anabaena cylindrica	0	0	0	0	0	0	0	0	0	0	0	0	0	0	0	0	0	0	0	0	0	0	0	0	0	0	0	0	0	0	0	0	0	0	0	0	0	0	0	0	0	0	0	0	0	0	0	0	0
Chlorobium chlorochromatii	0	0.012	0	0	0	0	0	0	0	0	0	0	0	0	0	0	0	0	0	0	0	0	0	0	0	0	0	0	0	0	0	0	0	0	0	0	0	0	0	0	0	0	0	0	0	0	0	0	0
Dickeya paradisiaca	0	0.011	0	0	0	0	0	0	0	0	0	0.01	0	0	0	0	0	0	0	0	0	0	0	0	0	0	0	0	0	0	0	0	0	0	0	0	0	0	0	0	0	0	0	0	0	0	0	0	0
Candidatus Liberibacter americanus	0	0	0	0	0	0	0	0	0	0	0	0	0	0	0	0	0	0	0	0	0	0	0	0	0	0	0	0	0	0	0	0	0	0	0	0	0	0	0	0	0	0	0	0	0	0	0	0	0
Halomonas elongata	0	0	0	0	0	0	0	0	0	0	0	0	0	0	0	0	0	0	0	0	0	0	0	0	0	0	0	0	0	0	0	0	0	0	0	0	0	0	0	0	0	0	0	0	0	0	0	0	0
Pseudomonas sp. CMR5c	0	0	0	0	0	0	0	0	0	0	0	0	0	0	0	0.01	0	0	0	0	0	0	0	0	0	0	0	0	0	0	0	0	0	0	0	0	0.01	0	0	0	0	0	0	0	0	0	0	0	0
Nostocales cyanobacterium HT-58-2	0	0	0	0	0	0	0	0	0	0	0	0	0	0	0	0	0	0	0	0	0	0	0	0	0	0	0	0	0	0	0	0	0	0	0	0	0	0	0	0	0	0	0	0	0	0	0	0	0
Planctomyces sp. SH-PL62	0	0	0	0	0	0	0	0	0	0	0	0	0	0	0	0	0	0	0	0	0	0	0	0	0	0	0	0	0	0	0	0	0	0.012	0	0	0	0	0	0	0	0	0	0	0	0	0.016	0	0
Lelliottia sp. WB101	0	0	0	0	0	0	0	0	0	0	0	0	0	0	0	0	0	0	0	0	0	0	0	0	0	0	0	0	0	0	0	0	0	0	0	0	0	0	0	0	0	0	0	0	0	0	0	0	0
Lactobacillus acetotolerans	0	0	0	0	0	0	0	0	0	0	0	0	0	0	0	0	0	0	0	0	0	0	0	0	0	0	0	0	0	0	0	0	0	0	0	0	0	0	0	0	0	0	0	0	0	0	0	0	0
Mitsuaria sp. 7	0	0	0	0	0	0	0	0	0	0	0	0	0	0	0	0	0	0	0	0	0	0	0	0	0	0	0	0	0	0	0	0	0	0	0	0	0	0	0	0	0	0	0	0	0	0	0	0	0
Arcobacter nitrofigilis	0	0	0	0	0	0	0	0	0	0	0	0	0	0	0	0	0	0	0	0	0	0	0	0	0	0	0	0	0	0	0	0	0	0	0	0	0	0	0	0	0	0	0	0	0	0	0	0	0
Streptomyces venezuelae	0	0	0	0	0	0	0	0	0	0	0	0.017	0	0.01	0	0	0	0	0	0	0	0	0	0	0	0	0	0	0	0	0	0	0	0	0	0.014	0.012	0	0	0	0	0	0	0	0	0	0	0	0
Stenotrophomonas rhizophila	0	0	0	0	0	0	0	0	0	0	0	0	0	0	0	0	0	0	0	0	0	0	0	0	0	0	0	0	0	0	0	0	0	0	0	0	0	0	0	0	0	0	0	0	0	0	0	0	0
Streptococcus troglodytae	0	0	0	0	0	0	0	0	0	0	0	0	0	0	0	0	0	0	0	0	0	0	0	0	0	0	0	0	0	0	0	0	0	0	0	0	0	0	0	0	0	0	0	0	0	0	0	0	0
Cupriavidus basilensis	0	0	0	0	0	0	0	0	0	0	0	0	0	0	0	0	0	0	0	0	0	0	0	0	0	0	0	0	0	0	0	0	0	0	0	0	0	0	0	0	0	0	0	0	0	0	0.013	0	0
Chlorobaculum limnaeum	0	0	0	0	0	0	0	0	0	0	0	0	0	0	0	0	0	0	0	0	0	0	0	0.01	0	0	0	0	0	0	0	0	0	0	0	0	0	0	0	0	0	0	0	0	0	0	0	0	0
Leuconostoc gelidum	0	0	0	0	0	0	0	0	0	0	0	0	0	0	0	0	0	0	0	0	0	0	0	0	0	0	0	0	0	0	0	0	0	0	0	0	0	0	0	0	0	0	0	0	0	0	0	0	0
Arcobacter sp. L	0	0.011	0	0	0	0	0	0	0	0	0	0	0	0	0	0.013	0	0	0	0	0	0	0	0	0	0	0	0	0	0	0	0.01	0	0	0	0	0	0	0	0	0.011	0	0	0	0	0	0	0	0
Streptomyces olivoreticuli	0	0	0	0	0	0	0	0	0	0	0	0	0	0	0	0	0.014	0	0	0	0	0	0	0	0	0	0	0	0	0	0	0	0	0	0	0	0	0	0	0	0	0	0	0	0	0	0	0	0
Marinomonas sp. MWYL1	0	0.011	0	0	0	0	0	0	0	0	0	0	0	0	0	0	0	0	0	0	0	0	0	0	0	0	0	0	0	0	0	0	0	0	0	0	0	0	0	0	0	0	0	0	0	0	0	0	0
Arcobacter mytili	0	0	0	0	0	0	0	0	0	0	0	0	0	0	0	0	0	0	0	0	0	0	0	0	0	0	0	0	0	0	0	0	0	0	0	0	0	0	0	0	0	0	0	0	0	0	0	0	0
Calothrix sp. NIES-3974	0	0	0	0	0	0	0	0	0	0	0.012	0	0	0	0	0	0	0	0	0	0	0	0	0	0	0	0	0	0	0	0	0	0	0	0	0	0	0	0	0	0	0	0	0	0	0	0	0	0
Nitrosomonas eutropha	0	0.01	0	0	0	0	0	0	0	0	0	0	0	0	0	0	0	0	0	0	0	0	0	0	0	0	0	0	0	0	0	0	0	0	0.011	0	0	0	0	0	0	0	0	0	0	0	0	0	0
Vibrio casei	0	0.011	0	0	0	0	0	0	0	0	0	0	0	0	0	0	0	0	0	0	0	0	0.01	0	0	0	0	0	0	0	0	0	0	0	0.014	0.01	0.011	0	0	0	0	0	0	0	0	0	0	0	0
Roseobacter denitrificans	0	0.011	0	0	0	0	0	0	0	0	0	0	0	0	0	0	0	0	0	0	0	0	0	0	0	0	0	0	0	0	0	0	0	0	0	0	0	0	0	0	0	0	0	0	0	0	0	0	0
Leifsonia xyli	0	0	0	0	0	0	0	0	0	0	0	0	0	0	0	0	0	0	0	0	0	0	0	0	0	0	0	0	0	0	0	0	0	0	0	0	0	0	0	0	0	0	0	0	0	0	0	0	0
Citrobacter farmeri	0	0	0	0	0	0	0	0	0	0	0	0	0	0	0	0	0	0	0	0	0	0	0	0	0	0	0	0	0	0	0	0	0	0	0	0	0	0	0	0	0	0	0	0	0	0	0.01	0	0
Lutibacter profundi	0	0	0	0	0	0	0	0	0	0	0	0	0	0	0	0	0	0	0	0	0	0	0	0	0	0	0	0	0	0	0	0	0	0	0	0	0	0	0	0	0.01	0	0	0	0	0	0	0	0
Aequorivita sublithincola	0	0.011	0	0	0	0	0	0	0	0	0	0	0	0	0	0	0	0	0	0	0	0	0.01	0	0	0	0	0	0	0	0	0	0	0	0.011	0.011	0.012	0	0	0	0	0	0	0	0	0	0	0	0
Gemmatirosa kalamazoonesis	0	0	0	0	0	0	0	0	0	0	0	0	0	0	0	0	0	0	0	0	0	0	0	0	0	0	0	0	0	0	0	0	0	0	0	0	0	0	0	0	0	0	0	0	0	0	0.01	0	0
Dyella sp. M7H15-1	0	0	0	0	0	0	0	0	0	0	0	0	0	0	0	0	0	0	0	0	0	0	0	0	0	0	0	0	0	0	0	0	0	0	0	0	0	0	0	0	0	0	0	0	0	0	0	0	0
Glutamicibacter creatinolyticus	0	0.011	0	0	0	0	0	0	0	0	0	0	0	0	0	0	0	0	0	0	0	0	0	0	0	0	0	0	0	0	0	0	0	0	0	0	0	0	0	0	0	0	0	0	0	0	0	0	0
Lactobacillus acidipiscis	0	0	0	0	0	0	0	0	0	0	0	0	0	0	0	0	0	0	0	0	0	0	0	0	0	0	0	0	0	0	0	0	0	0	0	0	0	0	0	0	0	0	0	0	0	0	0	0	0
Lactobacillus sp. HBUAS52074	0	0	0	0.01	0	0	0	0	0	0	0	0	0	0	0	0	0	0	0	0	0	0	0	0	0	0	0	0	0	0	0	0	0	0	0	0	0	0	0	0	0	0	0	0	0	0	0	0.019	0
Kosakonia sacchari	0	0	0	0	0	0	0	0	0	0	0	0	0	0	0	0	0	0	0	0	0	0	0	0	0	0	0	0	0	0	0	0	0	0	0	0	0	0	0	0	0	0	0	0	0	0	0	0	0
Spirosoma sp. KCTC 42546	0	0.043	0	0	0	0	0	0	0	0	0	0.022	0	0	0	0.026	0	0.024	0	0	0.013	0	0.029	0.026	0.011	0	0	0	0	0	0	0.023	0	0	0.027	0.02	0.036	0	0	0.011	0	0	0.012	0	0	0	0	0	0.014
Halobacteroides halobius	0	0	0	0	0	0	0	0	0	0	0	0	0	0	0	0	0	0	0	0	0	0	0	0	0	0	0	0	0	0	0	0	0	0	0	0	0	0	0	0	0.014	0	0	0	0	0	0	0	0
Gloeobacter kilaueensis	0	0.011	0	0	0	0	0	0	0	0	0	0	0	0	0	0	0	0	0	0	0	0	0	0	0	0	0	0	0	0	0	0	0	0	0	0	0	0	0	0	0	0	0	0	0	0	0	0	0
Staphylococcus caprae	0	0	0	0	0	0	0	0	0	0	0	0	0	0	0	0	0	0	0	0	0	0	0	0	0	0	0	0	0	0	0	0	0	0	0	0	0.01	0	0	0	0	0	0	0	0	0	0	0	0
Thermoactinomyces vulgaris	0	0	0	0	0	0	0	0	0	0	0	0	0	0	0	0	0	0	0	0	0	0	0	0	0	0	0	0	0	0	0	0	0	0	0	0	0	0	0	0	0	0	0	0	0	0	0	0	0
Pseudomonas alcaligenes	0	0	0	0	0	0	0	0	0	0	0	0	0	0	0	0	0	0	0	0	0	0	0	0	0	0	0	0	0	0	0	0	0	0	0	0	0.012	0	0	0	0	0	0	0	0	0	0	0	0
Dechloromonas aromatica	0	0	0	0	0	0	0	0	0	0	0	0.01	0	0	0	0	0	0	0	0	0	0	0	0	0	0	0	0	0	0	0	0	0	0	0.01	0	0	0	0	0	0	0	0	0	0	0	0	0	0
Caminibacter mediatlanticus	0	0	0	0	0	0	0	0	0	0	0	0	0	0	0	0	0	0	0	0	0	0	0	0	0	0	0	0	0	0	0	0.01	0	0	0.013	0	0	0	0	0	0.017	0	0	0	0	0	0	0	0
Kosmotoga olearia	0	0	0	0	0	0	0	0	0	0	0	0	0	0	0	0	0	0	0	0	0	0	0	0	0	0	0	0	0	0	0	0	0	0	0	0	0	0	0	0	0	0	0	0	0	0	0	0	0
Colwellia beringensis	0	0	0	0	0	0	0	0	0	0	0	0	0	0	0	0	0	0	0	0	0	0	0	0	0	0	0	0	0	0	0	0	0	0	0	0	0	0	0	0	0.01	0	0	0	0	0	0	0	0
Symbiobacterium thermophilum	0	0	0	0	0	0	0	0	0	0	0	0	0	0.013	0	0	0	0	0	0	0	0	0	0	0	0	0	0	0	0	0	0	0	0	0	0	0	0	0	0	0	0	0	0.011	0	0	0.01	0	0
Teredinibacter turnerae	0	0.01	0	0	0	0	0	0	0	0	0	0	0	0	0	0	0	0	0	0	0	0	0	0	0	0	0	0	0	0	0	0	0	0	0	0	0	0	0	0	0	0	0	0	0	0	0	0	0
Leptolyngbya sp. O-77	0	0	0	0	0	0	0	0	0	0	0	0	0	0	0	0	0	0	0	0	0	0	0	0	0	0	0	0	0	0	0	0	0	0	0	0	0	0	0	0	0	0	0	0	0	0	0	0	0
Xylanimicrobium sp. FW10M-9	0	0.01	0	0	0	0	0	0	0	0	0	0	0	0	0	0	0	0	0	0	0	0	0	0	0	0	0	0	0	0	0	0	0	0	0	0	0	0	0	0	0	0	0	0	0	0	0	0	0
Streptococcus sp. I-P16	0	0	0	0	0	0	0	0	0	0	0	0	0	0	0	0	0	0	0	0	0	0	0	0	0	0	0	0	0	0	0	0	0	0	0	0	0	0	0	0	0	0	0	0	0	0	0	0	0
Negativicoccus massiliensis	0	0	0	0	0	0	0	0	0	0	0	0	0	0	0	0	0	0	0	0	0	0	0	0	0	0	0	0	0	0	0	0	0	0	0.011	0	0	0	0	0	0	0	0.011	0	0	0	0	0	0
Paenisporosarcina antarctica	0	0.013	0	0	0	0	0	0	0	0	0	0	0	0	0	0	0	0	0	0	0	0	0	0	0	0	0	0	0	0	0	0	0	0	0	0	0	0	0	0	0	0	0	0	0	0	0	0	0
Streptococcus sp. HSISS3	0	0	0	0	0	0	0	0	0	0	0	0	0	0	0	0	0	0	0	0	0.015	0	0	0	0	0	0	0	0	0	0	0	0	0	0	0	0	0	0	0	0	0	0	0	0	0	0	0	0
Streptococcus sp. NPS 308	0	0	0	0	0	0	0	0	0	0	0	0	0	0	0	0	0	0	0	0	0	0	0	0	0	0	0	0	0	0	0	0	0	0	0	0	0	0	0	0	0	0	0	0	0	0	0	0	0
Parvibaculum lavamentivorans	0	0	0	0	0	0	0	0	0	0	0	0	0	0	0	0	0	0	0	0	0	0	0	0	0	0	0	0	0	0	0	0	0	0	0	0	0	0	0	0	0	0	0	0	0	0	0	0	0
Catenovulum sp. CCB-QB4	0	0	0	0	0	0	0	0	0	0	0	0	0	0	0	0	0	0	0	0	0	0	0	0	0	0	0	0	0	0	0	0	0	0	0	0	0	0	0	0	0	0	0	0	0	0	0	0	0
Enterobacteriaceae bacterium strain FGI 57	0	0	0	0.012	0	0	0	0	0	0	0.011	0	0	0	0	0	0	0	0	0	0	0	0	0	0	0	0	0	0	0	0	0	0	0	0	0	0	0	0	0	0	0	0	0	0	0	0	0	0
Actinomyces viscosus	0	0	0	0	0	0	0	0	0	0	0	0	0	0	0	0	0	0	0	0	0	0	0	0	0	0	0	0	0	0	0	0	0	0	0	0	0	0	0	0	0	0	0	0	0	0	0	0	0
Wenzhouxiangella marina	0	0.01	0	0	0	0	0	0	0	0	0	0.016	0	0	0	0	0	0	0	0	0	0	0	0	0	0	0	0	0	0	0	0	0	0	0	0	0	0	0	0	0	0	0	0	0	0	0	0	0
Desulfatibacillum aliphaticivorans	0	0	0	0	0	0	0	0	0	0	0	0	0	0	0	0	0	0	0	0	0	0	0	0	0	0	0	0	0	0	0	0	0	0	0	0	0	0	0	0	0	0	0	0	0	0	0	0	0
Pontibacter actiniarum	0	0.01	0	0	0	0	0	0	0	0	0	0.022	0	0	0	0.011	0	0	0	0	0	0	0.015	0.017	0.01	0	0	0	0	0	0	0	0	0	0.013	0.022	0.02	0	0	0	0	0	0	0	0	0	0	0	0
Kosakonia cowanii	0	0	0	0	0	0	0	0	0	0	0	0	0	0	0	0	0	0	0	0	0	0	0	0	0	0	0	0	0	0	0	0	0	0	0	0	0	0	0	0	0	0	0	0	0	0	0	0	0
Raoultella ornithinolytica	0	0	0	0	0	0	0	0	0	0	0	0	0	0	0	0	0	0	0	0	0	0	0	0	0	0	0	0	0	0	0	0	0	0	0	0	0	0	0	0	0	0	0	0	0	0	0.011	0	0
Desulfotalea psychrophila	0	0.019	0	0	0	0	0	0	0	0	0	0.014	0	0	0	0.014	0	0	0	0	0.012	0	0.013	0.013	0	0	0	0	0	0	0	0	0	0	0.012	0	0	0	0	0	0	0	0	0	0	0	0	0	0
Vagococcus teuberi	0	0	0	0	0	0	0	0	0	0	0	0	0	0	0	0	0	0	0	0	0	0	0	0	0	0	0	0	0	0	0	0	0	0	0	0	0	0	0	0	0	0	0	0	0	0	0	0	0
Sphingobacterium sp. G1-14	0	0	0	0	0	0	0	0	0	0	0	0	0	0	0	0	0	0	0	0	0	0	0	0	0	0	0	0	0	0	0	0	0	0	0	0	0	0	0	0	0	0	0	0	0	0	0	0	0
Dickeya dadantii	0	0	0	0	0	0	0	0	0	0	0	0	0	0	0	0	0	0	0	0	0	0	0	0	0	0	0	0	0	0	0	0	0	0	0	0	0	0	0	0	0	0	0	0	0	0	0	0	0.41
Roseitalea porphyridii	0	0.01	0	0	0	0	0	0	0	0	0	0	0	0	0	0	0	0	0	0	0	0	0	0	0	0	0	0	0	0	0	0	0	0	0	0	0	0	0	0	0	0	0	0	0	0	0	0	0
Tabrizicola sp. K13M18	0	0	0	0	0	0	0	0	0	0	0	0	0	0	0	0	0	0	0	0	0	0	0	0	0	0	0	0	0	0	0	0	0	0	0	0	0	0	0	0	0	0	0	0	0	0	0	0	0
Zobellella denitrificans	0	0	0	0	0	0	0	0	0	0	0	0	0	0	0	0	0	0	0	0	0	0	0	0	0	0	0	0	0	0	0	0	0	0	0	0	0	0	0	0	0	0	0	0	0	0	0	0	0
Haemophilus pittmaniae	0	0	0	0	0	0	0	0	0	0	0	0	0	0	0	0	0	0	0	0.011	0	0	0	0	0	0	0	0	0	0	0	0	0	0	0	0	0	0	0	0	0	0	0	0	0	0	0	0	0
Photobacterium gaetbulicola	0	0.022	0	0	0	0	0	0	0	0	0	0.015	0	0	0	0.012	0	0	0	0	0	0	0	0	0	0	0	0	0	0	0	0	0	0	0	0	0	0	0	0	0	0	0	0	0	0	0	0	0
Micromonospora echinospora	0	0.012	0	0	0	0	0	0	0	0	0	0	0	0	0	0	0	0	0	0	0	0	0	0	0	0	0	0	0	0	0	0	0	0	0	0	0	0	0	0	0	0	0	0	0	0	0.01	0	0
Neorhizobium sp. NCHU2750	0	0.011	0	0	0	0	0	0	0	0	0	0	0	0	0	0	0	0	0	0	0	0	0	0	0	0	0	0	0	0	0	0	0	0	0	0	0	0	0	0	0	0	0	0	0	0	0	0	0
Neisseria animaloris	0	0	0	0	0	0	0	0	0	0	0	0	0	0	0	0	0	0	0	0	0	0	0	0	0	0	0	0	0	0	0	0	0	0	0	0	0	0	0	0	0	0	0	0	0	0	0	0	0
Rhodobiaceae bacterium	0	0.01	0	0	0	0	0	0	0	0	0	0	0	0	0	0	0	0	0	0	0	0	0.01	0.01	0	0	0	0	0	0	0	0	0	0	0	0	0	0	0	0	0	0	0	0	0	0	0	0	0
Citrobacter sp. SNU WT2	0	0	0	0	0	0	0	0	0	0	0	0	0	0	0	0	0	0	0	0	0	0	0	0	0	0	0	0	0	0	0	0	0	0	0	0	0	0	0	0	0	0	0	0	0	0	0	0	0
Lactobacillus amylolyticus	0	0.013	0	0	0	0	0	0	0	0	0	0	0	0	0	0	0	0	0	0	0	0	0.01	0	0	0	0	0	0	0	0	0	0	0	0	0	0	0	0	0	0	0	0	0	0	0	0	0	0
Iodobacter sp. H11R3	0	0	0	0	0	0	0	0	0	0	0	0	0	0	0	0	0	0	0	0	0	0	0	0	0	0	0	0	0	0	0	0	0	0	0	0	0	0	0	0	0	0	0	0	0	0	0	0	0
Lactobacillus curieae	0	0.011	0	0	0	0	0	0	0	0	0	0	0	0	0	0	0	0	0	0	0	0	0	0	0	0	0	0	0	0	0	0	0	0	0	0	0	0	0	0	0	0	0	0	0	0	0	0	0
Pseudarcicella sp. HME7025	0	0	0	0	0	0	0	0	0	0	0	0	0	0	0	0	0	0	0	0	0	0	0	0	0	0	0	0	0	0	0	0	0	0	0	0	0.01	0	0	0	0	0	0	0	0	0	0	0	0
Acaryochloris marina	0	0	0	0	0	0	0	0	0	0	0	0.011	0	0	0	0	0	0	0	0	0	0	0.016	0.014	0	0	0	0	0	0	0	0.013	0	0	0	0	0	0	0	0	0	0	0	0	0	0	0	0	0.01
Aerococcus urinaehominis	0	0	0	0	0	0	0	0	0	0	0	0	0	0	0	0	0	0	0	0	0	0	0	0	0	0	0	0	0	0	0	0	0	0	0	0	0	0	0	0	0	0	0	0	0	0	0	0	0
Streptococcus sp. NCTC 11567	0	0	0	0	0	0	0	0	0	0	0	0	0	0	0	0	0	0	0	0	0	0	0	0	0	0	0	0	0	0	0	0	0	0	0	0	0	0	0	0	0	0	0	0	0	0	0	0	0
[Mannheimia] succiniciproducens	0	0	0	0	0	0	0	0	0	0	0	0	0	0	0	0	0	0	0	0	0	0	0	0	0	0	0	0	0	0	0	0	0	0	0.01	0	0	0	0	0	0	0	0	0	0	0	0	0	0
Eikenella corrodens	0	0	0	0	0	0	0	0	0	0	0	0	0	0	0	0	0	0	0	0	0	0	0	0	0	0	0	0	0	0	0	0	0	0	0	0	0	0	0	0	0	0	0	0	0	0	0	0	0
Vibrio harveyi	0	0	0	0	0	0	0	0	0	0	0	0	0	0	0	0	0	0	0	0	0	0	0	0	0	0	0	0	0	0	0	0	0	0	0	0	0	0	0	0	0	0	0	0	0	0	0	0	0
Selenomonas sp. oral taxon 478	0	0	0	0	0	0	0	0	0	0	0	0	0	0	0	0	0	0	0	0	0	0	0	0.016	0	0	0	0	0	0	0	0	0	0	0	0	0	0	0	0	0	0	0	0	0	0	0	0	0
Planctomyces sp. SH-PL14	0	0	0	0	0	0	0	0	0	0	0	0	0	0	0	0	0	0	0	0	0	0	0.011	0.012	0	0	0	0	0	0	0	0	0	0	0	0	0	0	0	0	0	0	0	0	0	0	0	0	0
Kozakia baliensis	0	0.04	0	0	0	0	0	0	0	0	0	0	0	0	0	0	0	0	0	0	0	0	0	0	0	0	0	0	0	0	0	0	0	0	0	0	0	0	0	0	0	0	0	0	0	0	0	0	0
Gemmatimonas aurantiaca	0	0	0	0	0	0	0	0	0	0	0	0	0	0	0	0	0	0	0	0	0	0	0	0	0	0	0	0	0	0	0	0	0	0	0.011	0.01	0.012	0	0	0	0	0	0	0	0	0	0	0	0
Providencia heimbachae	0	0	0	0	0	0	0	0	0	0	0	0.015	0	0	0	0	0	0	0	0	0	0	0.011	0.01	0	0	0	0	0	0	0	0	0	0	0.012	0	0	0	0	0	0	0	0	0	0	0	0	0	0
Xanthomonas euvesicatoria	0	0	0	0	0.011	0.012	0	0	0	0	0	0	0	0	0	0	0	0	0	0	0	0	0.01	0	0	0	0	0	0	0	0	0	0	0	0	0	0	0	0	0	0	0	0	0	0	0	0	0	0
Rubrivivax gelatinosus	0	0.011	0	0	0	0	0	0	0	0	0	0	0	0	0	0.012	0	0	0	0	0	0	0	0.012	0	0	0	0	0	0	0	0	0	0	0	0	0	0	0	0	0	0	0	0	0	0	0	0	0
Pseudomonas synxantha	0	0	0	0	0	0	0	0	0	0	0	0	0	0	0	0	0	0	0	0	0	0	0	0	0	0	0	0	0	0	0	0	0	0	0	0	0	0	0	0	0	0	0	0	0	0	0.011	0	0
Rhodobacteraceae bacterium D4M1	0	0.01	0	0	0	0	0	0	0	0	0	0	0	0	0	0	0	0	0	0	0	0	0	0	0	0	0	0	0	0	0	0	0	0	0.01	0	0	0	0	0	0	0	0.013	0	0	0	0	0	0
Candidatus Promineofilum breve	0	0	0	0	0	0	0	0	0	0	0	0	0	0	0	0	0	0	0	0	0	0	0	0	0	0	0	0	0	0	0	0	0	0	0	0	0	0	0	0	0	0	0	0	0	0	0	0.01	0
Calothrix brevissima	0	0	0	0	0	0	0	0	0	0	0	0	0	0	0	0	0	0	0	0	0	0	0	0	0	0	0	0	0	0	0	0	0	0	0	0	0	0	0	0	0	0	0	0	0	0	0	0	0
Staphylococcus condimenti	0	0.012	0	0	0	0	0	0	0	0	0	0	0	0	0	0	0	0	0	0	0	0	0	0	0	0	0	0	0	0	0	0	0	0	0	0	0	0	0	0	0	0	0	0	0	0	0	0	0
Halomonas sp. KO116	0	0	0	0	0	0	0	0	0	0	0	0	0	0	0	0	0	0	0	0	0	0	0	0	0	0	0	0	0	0	0	0	0	0	0.012	0	0.01	0	0	0	0	0	0	0	0	0	0	0	0
Kosakonia oryzae	0	0	0	0	0	0	0	0	0	0	0	0	0	0	0	0	0	0	0	0	0	0	0	0	0	0	0	0	0	0	0	0	0	0	0	0	0	0	0	0	0	0	0	0	0	0	0	0	0
Mycobacterium sp. DL90	0	0	0	0	0	0	0	0	0	0	0	0	0	0	0	0	0	0	0	0	0	0	0	0	0	0	0	0	0	0	0	0	0	0	0	0	0	0	0	0	0	0	0	0	0	0	0	0	0
Sphingomonas sp. PAMC26645	0	0	0	0	0	0	0	0	0	0	0	0	0	0	0	0	0	0	0	0	0	0	0	0	0	0	0	0	0	0	0	0	0	0	0	0	0	0	0	0	0	0	0	0	0	0	0	0	0
Collimonas pratensis	0	0	0	0	0	0	0	0	0	0	0	0	0	0	0	0	0	0	0	0	0	0	0	0	0	0	0	0	0	0	0	0	0	0	0	0	0	0	0	0	0	0	0	0	0	0	0	0	0
Chloroherpeton thalassium	0	0	0	0	0	0	0	0	0	0	0	0.01	0	0	0	0	0	0	0	0	0	0	0	0	0	0	0	0	0	0	0	0	0	0	0	0	0	0	0	0	0	0	0	0	0	0	0	0	0
Shewanella woodyi	0	0	0	0	0	0	0	0	0	0	0	0	0	0	0	0	0	0	0	0	0	0	0	0	0	0	0	0	0	0	0	0	0	0	0	0	0	0	0	0	0	0	0	0	0	0	0	0	0
Tenacibaculum todarodis	0	0	0	0	0	0	0	0	0	0	0	0	0	0	0	0	0	0	0	0	0	0	0	0	0	0	0	0	0	0	0	0	0	0	0	0	0	0	0	0	0.01	0	0	0	0	0	0	0	0
Leptolyngbya sp. NIES-3755	0	0	0	0	0	0	0	0	0	0	0	0.014	0	0	0	0	0	0	0	0	0	0	0.011	0.01	0	0	0	0	0	0	0	0	0	0	0	0	0	0	0	0	0	0	0	0	0	0	0	0	0
Cronobacter dublinensis	0	0	0	0	0	0	0	0	0	0	0	0	0	0	0	0	0	0	0	0	0	0	0	0	0	0	0	0	0	0	0	0	0	0	0	0	0	0	0	0	0	0	0	0	0	0	0	0	0
Lactobacillus terrae	0	0	0	0	0	0	0	0	0	0	0	0	0	0	0	0	0	0	0	0	0	0	0	0	0	0	0	0	0	0	0	0	0	0	0	0	0	0	0	0	0	0	0	0	0	0	0	0	0
Geovibrio thiophilus	0	0.011	0	0	0	0	0	0	0	0	0	0	0	0	0	0	0	0	0	0	0	0	0	0	0	0	0	0	0	0	0	0	0	0	0	0	0	0	0	0	0	0	0	0	0	0	0	0	0
Marinobacter sp. NP-4(2019)	0	0	0	0	0	0	0	0	0	0	0	0	0	0	0	0	0	0	0	0	0	0	0	0	0	0	0	0	0	0	0	0	0	0	0	0	0	0	0	0	0	0	0	0	0	0	0	0	0
Methanolinea tarda	0	0	0	0	0	0	0	0	0	0	0	0	0	0	0	0	0	0	0	0	0	0	0	0	0	0	0	0	0	0	0	0	0	0	0	0	0	0	0	0	0	0	0	0	0	0	0	0	0
Myxococcus xanthus	0	0	0	0	0.011	0	0	0	0	0	0	0	0	0.011	0	0	0	0	0	0	0	0	0	0	0	0	0	0	0	0	0	0	0	0	0.012	0	0	0	0	0	0	0	0	0	0	0	0.011	0	0
Leptospira biflexa	0	0	0	0	0	0	0	0	0	0	0	0.01	0	0	0	0	0	0	0	0	0	0	0	0	0	0	0	0	0	0	0	0	0	0	0	0	0	0	0	0	0	0	0	0	0	0	0	0	0
Halomicronema hongdechloris	0	0	0	0	0	0	0	0	0	0	0	0	0	0	0	0	0	0	0	0	0	0	0	0	0	0	0	0	0	0	0	0	0	0	0	0	0	0	0	0	0	0	0	0	0	0	0	0	0
Corynebacterium stationis	0	0.011	0	0	0	0	0	0	0	0	0	0	0	0	0	0	0	0	0	0	0	0	0	0	0	0	0	0	0	0	0	0	0	0	0	0	0	0	0	0	0	0	0	0	0	0	0	0	0
Xanthomonas translucens	0	0	0	0	0	0	0	0	0	0	0	0	0	0	0	0	0	0	0	0	0	0	0	0	0	0	0	0	0	0	0	0	0	0	0	0	0	0	0	0	0	0	0	0	0	0	0	0	0
Lactobacillus buchneri	0	0	0	0	0	0	0	0	0	0	0	0	0	0	0	0.01	0	0	0	0	0	0	0	0	0	0	0	0	0	0	0	0	0	0	0	0	0	0	0	0	0	0	0	0	0	0	0	0	0
Streptomyces roseochromogenus	0	0.011	0	0	0	0	0	0	0	0	0	0	0	0	0	0	0	0	0	0	0	0	0	0	0	0	0	0	0	0	0	0	0	0	0	0	0	0	0	0	0	0	0	0	0	0	0	0	0
Campylobacter ureolyticus	0	0	0	0	0	0	0	0	0	0	0	0	0	0	0	0	0	0	0	0	0.017	0	0	0	0	0	0	0	0	0	0	0	0	0	0	0.014	0	0	0	0	0	0	0	0	0	0	0	0	0
Moraxellaceae bacterium HYN0046	0	0	0	0	0	0	0	0	0	0	0	0	0	0	0	0	0	0	0	0	0	0	0	0	0	0	0	0	0	0	0	0	0	0	0	0	0	0	0	0	0	0	0	0	0	0	0	0	0
Geobacter sp. M21	0	0.016	0	0	0	0	0	0	0	0	0	0	0	0	0	0	0	0	0	0	0	0	0	0	0	0	0	0	0	0	0	0	0	0	0	0	0	0	0	0	0	0	0	0	0	0	0	0	0
Rhodoferax antarcticus	0	0	0	0	0	0	0	0	0	0	0	0	0	0	0	0	0	0	0	0	0	0	0	0	0	0	0	0	0	0	0	0	0	0	0	0	0	0	0	0	0	0	0	0	0	0	0	0	0
Candidatus Amoebophilus asiaticus	0	0.011	0	0	0	0	0	0	0	0	0	0	0	0	0	0	0	0	0	0	0	0	0	0	0	0	0	0	0	0	0	0	0	0	0	0	0	0	0	0	0	0	0	0	0	0	0	0	0
Propionibacterium freudenreichii	0	0	0	0	0	0	0	0	0	0	0	0	0	0	0	0	0	0	0	0	0	0	0.01	0.011	0	0	0	0	0	0	0	0	0	0	0	0.012	0	0	0	0	0	0	0	0	0	0	0	0	0
Pseudodesulfovibrio profundus	0	0	0	0	0	0	0	0	0	0	0	0	0	0	0	0	0	0	0	0	0	0	0	0	0	0	0	0	0	0	0	0	0	0	0	0	0	0	0	0	0	0	0	0	0	0	0	0	0
Nostoc sp. 'Peltigera membranacea cyanobiont' N6	0	0	0	0	0	0	0	0	0	0	0	0	0	0	0	0	0	0	0	0	0	0	0	0	0	0	0	0	0	0	0	0	0	0	0	0	0	0	0	0	0	0	0	0	0	0	0	0.013	0
Streptococcus viridans	0	0.01	0	0	0	0	0	0	0	0	0	0	0	0	0.018	0	0	0	0	0	0	0	0	0	0	0	0	0	0	0	0	0	0	0	0	0	0	0	0	0	0	0	0	0	0	0	0	0	0
Rickettsiales bacterium Ac37b	0	0	0	0	0	0	0	0	0	0	0	0	0	0	0	0	0	0	0	0	0	0	0	0	0	0	0	0	0	0	0	0	0	0	0	0	0	0	0	0	0	0	0	0	0	0	0	0	0
Sphingorhabdus sp. SMR4y	0	0	0	0	0	0	0	0	0	0	0	0	0	0	0	0	0	0	0	0	0	0	0	0	0	0	0	0	0	0	0	0	0	0	0	0	0	0	0	0	0	0	0	0	0	0	0	0	0
Methylomonas sp. LW13	0	0.012	0	0	0	0	0	0	0	0	0	0	0	0	0	0	0	0	0	0	0	0	0	0	0	0	0	0	0	0	0	0	0	0	0	0	0	0	0	0	0	0	0	0	0	0	0	0	0
Weissella cibaria	0	0	0	0	0	0	0	0	0	0	0	0	0	0	0	0	0	0	0	0	0	0	0	0	0.035	0	0	0	0	0	0	0.025	0	0.06	0	0.011	0	0	0	0	0	0	0	0	0	0	0.097	0.16	0
Arcobacter molluscorum	0	0	0	0	0	0	0	0	0	0	0	0	0	0	0	0	0	0	0	0	0	0	0	0	0	0	0	0	0	0	0	0	0	0	0	0	0	0	0	0	0	0	0	0	0	0	0	0	0
Parascardovia denticolens	0	0	0	0	0	0	0	0	0	0	0	0	0	0	0	0	0	0	0	0	0	0	0	0	0	0	0	0	0	0	0	0	0	0	0	0	0	0	0	0	0	0	0	0	0	0	0	0	0
Mycobacterium haemophilum	0	0.011	0	0	0	0	0	0	0	0	0	0	0	0	0	0	0	0	0	0	0	0	0	0	0	0	0	0	0	0	0	0	0	0	0	0	0	0	0	0	0	0	0	0	0	0	0	0	0
Sulfurospirillum multivorans	0	0	0	0	0	0	0	0	0	0	0	0.01	0	0	0	0	0	0	0	0	0	0	0	0	0	0	0	0	0	0	0	0	0	0	0	0	0	0	0	0	0	0	0	0	0	0	0	0	0
Vibrio anguillarum	0	0.012	0	0	0	0	0	0	0	0	0	0	0	0	0	0	0	0	0	0	0.011	0	0	0	0	0	0	0	0	0	0	0	0	0	0	0	0	0	0	0	0	0	0	0	0	0	0	0	0
Desulfocurvibacter africanus	0	0	0	0	0	0	0	0	0	0	0	0	0	0	0	0	0	0	0	0	0	0	0.01	0.01	0	0	0	0	0	0	0	0	0	0	0	0	0	0	0	0	0	0	0	0	0	0	0	0	0.01
Raoultella terrigena	0	0	0	0	0	0	0	0	0	0	0	0	0	0	0	0	0	0	0	0	0	0	0	0	0	0	0	0	0	0	0	0	0	0	0	0	0	0	0	0	0	0	0	0	0	0	0	0	0
Pseudomonas sp. LTJR-52	0	0.01	0	0	0	0	0	0	0	0	0	0	0	0	0	0	0	0	0	0	0	0	0	0	0	0	0	0	0	0	0	0	0	0	0	0	0	0	0	0	0	0	0	0	0	0	0	0	0
Psychrobacter sp. DAB_AL43B	0	0	0	0	0	0	0	0	0	0	0	0	0	0	0	0	0	0	0	0	0	0	0	0	0	0	0	0	0	0	0	0	0	0	0	0	0	0	0	0	0	0	0	0	0	0	0	0	0
Lactobacillus crustorum	0	0	0	0	0	0	0	0	0	0	0	0	0	0	0	0	0	0	0	0	0	0	0	0	0	0	0	0	0	0	0	0	0	0	0	0	0	0	0	0	0	0	0	0	0	0	0	0	0
Flexistipes sinusarabici	0	0	0	0	0	0	0	0	0	0	0	0	0	0	0	0	0	0	0	0	0	0	0	0	0	0	0	0	0	0	0	0	0	0	0	0	0	0	0	0	0	0	0	0	0	0	0	0	0
Lactobacillus paracollinoides	0	0	0	0	0	0	0	0	0	0	0	0	0	0	0	0	0	0	0	0	0	0	0	0	0	0	0	0	0	0	0	0	0	0	0	0	0	0	0	0	0	0	0	0	0	0	0	0	0
Methanocaldococcus vulcanius	0	0.01	0	0	0	0	0	0	0	0	0	0	0	0	0	0	0	0	0	0	0	0	0	0	0	0	0	0	0	0	0	0	0	0	0	0	0	0	0	0	0	0	0	0	0	0	0	0	0
Paracoccus aminovorans	0	0.014	0	0	0	0	0	0	0	0	0	0	0	0	0	0	0	0	0	0	0	0	0	0.01	0	0	0	0	0	0	0	0	0	0	0	0	0	0	0	0	0	0	0	0	0	0	0	0	0
Macrococcus caseolyticus	0	0	0	0	0	0	0	0	0	0	0	0	0	0	0	0	0	0	0	0	0	0	0	0	0	0	0	0	0	0	0	0	0	0	0	0	0	0	0	0	0	0	0	0	0	0	0	0	0
Zymomonas mobilis	0	0	0	0	0	0	0	0	0	0	0	0.017	0	0	0	0.012	0	0	0	0	0.012	0	0.014	0.013	0	0	0	0	0	0	0	0.01	0	0	0.01	0	0	0	0	0	0	0	0	0	0	0	0	0	0
Olleya sp. Bg11-27	0	0	0	0	0	0	0	0	0	0	0	0	0	0	0	0	0	0	0	0	0	0	0	0	0	0	0	0	0	0	0	0	0	0	0	0	0	0	0	0	0	0	0	0	0	0	0	0	0
Sphaerochaeta coccoides	0	0	0	0	0	0	0	0	0	0	0	0	0	0	0	0	0	0	0	0	0	0	0	0	0	0	0	0	0	0	0	0	0	0	0	0	0	0	0	0	0	0	0	0	0	0	0	0	0
Xenorhabdus nematophila	0	0	0	0	0	0	0	0	0	0	0	0	0	0	0	0	0	0	0	0	0	0	0	0	0	0	0	0	0	0	0	0	0	0	0	0	0.01	0	0	0	0	0	0	0	0	0	0	0	0
Bradyrhizobium sp. SK17	0	0	0	0	0	0	0	0	0	0	0	0.01	0	0	0	0	0	0	0	0	0	0	0	0	0	0	0	0	0	0	0	0	0	0	0	0	0	0	0	0	0	0	0	0	0	0	0	0	0
Aerococcus viridans	0	0	0	0	0	0	0	0	0	0	0	0	0	0	0	0	0	0	0	0	0	0	0	0	0	0	0	0	0	0	0	0	0	0	0	0	0	0	0	0	0	0	0	0	0	0	0	0	0
Lysobacter capsici	0	0	0	0	0	0	0	0	0	0	0	0	0	0	0	0	0	0	0	0	0	0	0	0	0	0	0	0	0	0	0	0	0	0	0	0	0	0	0	0	0	0	0	0	0	0	0	0	0
Thermococcus sp. 4557	0	0	0.013	0	0	0	0	0	0	0	0	0	0	0	0	0	0	0	0	0	0	0.019	0	0	0	0	0	0	0	0	0	0	0	0	0	0	0	0	0	0	0	0	0	0	0	0	0	0	0
Robiginitalea biformata	0	0	0	0	0	0	0	0	0	0	0	0	0	0	0	0.019	0	0.012	0	0	0.012	0	0.018	0.02	0	0	0	0	0	0	0	0	0	0	0.014	0.015	0.027	0	0	0	0	0	0.011	0	0	0	0	0	0
Terriglobus roseus	0	0.019	0	0	0	0	0	0	0	0	0	0.015	0	0	0	0	0	0.012	0	0	0	0	0.013	0.014	0	0	0	0	0	0	0	0.01	0	0	0.014	0.012	0.014	0	0	0	0	0	0	0	0	0	0	0	0.013
Methanosarcina lacustris	0	0.013	0	0	0	0	0	0	0	0	0	0	0	0	0	0	0	0	0	0	0	0	0	0	0	0	0	0	0	0	0	0	0	0	0	0	0	0	0	0	0	0	0	0	0	0	0	0	0
Serratia liquefaciens	0	0.01	0	0	0	0	0	0	0	0	0	0	0	0	0	0	0	0	0	0	0	0	0	0	0	0	0	0	0	0	0	0	0	0	0	0	0	0	0	0	0	0	0	0	0	0	0	0	0
Streptococcus sp. Z15	0	0	0	0	0	0	0	0	0	0	0.011	0	0	0	0	0	0	0	0	0	0	0	0	0	0	0	0	0	0	0	0	0	0	0	0	0	0	0	0	0	0	0	0	0	0	0	0	0	0
Marinobacter salarius	0	0	0	0	0	0	0	0	0	0	0	0	0	0	0	0	0	0	0	0	0	0	0	0	0	0	0	0	0	0	0	0	0	0	0	0.011	0	0	0	0	0	0	0	0	0	0	0	0	0
Methylacidiphilum infernorum	0	0.01	0	0	0	0	0	0	0	0	0	0	0	0	0	0	0	0	0	0	0	0	0	0	0	0	0	0	0	0	0	0	0	0	0.01	0	0.01	0	0	0	0	0	0	0	0	0	0	0	0
Methanosarcina mazei	0	0	0	0	0	0	0	0	0	0	0	0	0	0	0	0	0	0	0	0	0	0	0	0	0	0	0	0	0	0	0	0	0	0	0	0	0	0	0	0	0	0	0	0	0	0	0	0	0
Chroococcidiopsis thermalis	0	0	0	0	0	0	0	0	0	0	0	0	0	0	0	0	0	0	0	0	0	0	0	0	0	0	0	0	0	0	0	0	0	0	0	0	0	0	0	0	0	0	0	0	0	0	0	0	0
Candidatus Kinetoplastibacterium crithidii	0	0	0	0	0	0	0	0	0	0	0	0	0	0	0	0	0	0	0	0	0	0	0	0	0	0	0	0	0	0	0	0	0	0	0	0	0	0	0	0	0	0	0	0	0	0	0	0	0
Staphylococcus stepanovicii	0	0	0	0	0	0	0	0	0	0	0	0	0	0	0	0	0	0	0	0	0	0	0	0	0	0	0	0	0	0	0	0	0	0	0	0	0	0	0	0	0.011	0	0	0	0	0	0	0	0
Phreatobacter stygius	0	0	0	0	0	0	0	0	0	0	0	0	0	0	0	0	0	0	0	0	0	0	0	0	0	0	0	0	0	0	0	0	0	0	0	0	0.01	0	0	0	0	0	0	0	0	0	0	0	0
Elizabethkingia bruuniana	0	0	0	0	0	0	0	0	0	0	0	0	0	0	0	0	0	0	0	0	0	0	0	0	0	0	0	0	0	0	0	0	0	0	0	0	0	0	0	0	0	0	0	0	0	0	0	0	0
Methanobrevibacter sp. YE315	0	0	0	0	0	0	0	0	0	0	0	0	0	0	0	0	0	0	0	0	0	0	0	0	0	0	0	0	0	0	0	0	0	0	0	0	0	0	0	0	0	0	0	0	0	0	0	0	0
Pseudomonas vancouverensis	0	0	0	0	0	0	0	0	0	0	0	0	0	0	0	0	0	0	0	0	0	0	0	0	0	0	0	0	0	0	0	0	0	0	0.01	0	0	0	0	0	0	0	0	0	0	0	0	0	0
Thermogutta terrifontis	0	0	0	0	0	0	0	0	0	0	0	0	0	0	0	0	0	0	0	0	0	0	0.011	0.011	0	0	0	0	0	0	0	0	0	0	0.013	0	0.01	0	0	0	0	0	0	0	0	0	0	0	0
Arcobacter skirrowii	0	0	0	0	0	0	0	0	0	0	0	0	0	0	0	0	0	0	0	0	0	0	0	0	0	0	0	0	0	0	0	0	0	0	0	0	0	0	0	0	0	0	0	0	0	0	0	0	0
Streptomyces malaysiensis	0	0	0	0	0	0	0	0	0	0	0	0	0	0	0	0	0	0	0	0	0	0	0	0	0	0	0	0	0	0	0	0	0	0	0	0	0	0	0	0	0	0	0	0	0	0	0	0	0
Kocuria palustris	0	0	0	0	0	0	0	0	0	0	0	0	0	0	0	0	0	0	0	0	0	0	0.015	0	0	0	0	0	0	0	0	0	0	0	0	0	0	0	0	0	0	0	0	0	0	0	0	0	0
Stanieria cyanosphaera	0	0	0	0	0	0	0	0	0	0	0	0	0	0	0	0	0	0	0	0	0	0	0	0	0	0	0	0	0	0	0	0	0	0	0	0	0	0	0	0	0	0	0	0	0	0	0	0	0
Polaribacter sp. KT25b	0	0.012	0	0	0	0	0	0	0	0	0	0.01	0	0	0	0.015	0	0	0	0	0	0	0	0	0	0	0	0	0	0	0	0.012	0	0	0.01	0	0	0	0	0	0.011	0	0	0	0	0	0	0	0
Rickettsia canadensis	0	0.01	0	0	0	0	0	0	0	0	0	0	0	0	0	0	0	0	0	0	0	0	0	0	0	0	0	0	0	0	0	0	0	0	0.012	0	0.01	0	0	0	0	0	0	0	0	0	0	0	0
Alteromonas mediterranea	0	0	0	0	0	0	0	0	0	0	0	0	0	0	0	0	0	0	0	0	0.011	0	0	0	0	0	0	0	0	0	0	0	0	0	0	0	0	0	0	0	0	0	0	0	0	0	0	0	0
Paucibacter sp. KCTC 42545	0	0	0	0	0	0	0	0	0	0	0	0.013	0	0	0	0	0	0	0	0	0	0	0	0.011	0	0	0	0	0	0	0	0	0	0	0.013	0.01	0.012	0	0	0	0	0	0.011	0	0	0	0	0	0
Lacunisphaera limnophila	0	0	0	0	0	0	0	0	0	0	0	0	0	0	0	0	0	0	0	0	0	0	0	0	0	0	0	0	0	0	0	0	0	0	0.013	0	0.012	0	0	0	0	0	0	0	0	0	0	0	0
Arcobacter pacificus	0	0	0	0	0	0	0	0	0	0	0	0	0	0	0	0	0	0	0	0	0	0	0	0	0	0	0	0	0	0	0	0	0	0	0	0	0	0	0	0	0	0	0	0	0	0	0	0	0
Lysobacter gummosus	0	0	0	0	0	0	0	0	0	0	0	0	0	0	0	0	0	0	0	0	0	0	0	0	0	0	0	0	0	0	0	0	0	0	0.014	0	0.01	0	0	0	0	0	0	0	0	0	0	0	0
Komagataeibacter medellinensis	0	0.01	0	0	0	0	0	0	0	0	0	0	0	0	0	0	0	0	0	0	0	0	0.011	0.011	0	0	0	0	0	0	0	0	0	0	0.012	0	0	0	0	0	0	0	0	0	0	0	0	0	0
Nonlabens sp. Hel1_33_55	0	0.011	0	0	0	0	0	0	0	0	0	0	0	0	0	0	0	0	0	0	0	0	0	0	0	0	0	0	0	0	0	0	0	0	0	0	0	0	0	0	0	0	0	0	0	0	0	0	0
Azorhizobium caulinodans	0	0	0	0	0	0	0	0	0	0	0	0	0	0	0	0	0	0	0	0	0	0	0	0	0	0	0	0	0	0	0	0	0	0	0	0	0	0	0	0	0	0	0	0	0	0	0.012	0	0
Opitutaceae bacterium TAV5	0	0.029	0	0	0	0	0	0	0	0	0	0.016	0	0	0	0.014	0	0.012	0	0	0	0	0.017	0.017	0	0	0	0	0	0	0	0.012	0	0	0.015	0	0	0	0	0	0	0	0.021	0	0	0	0	0	0.012
Synechococcus sp. CC9311	0	0	0	0	0	0	0	0	0	0	0	0	0	0	0	0	0	0	0	0	0	0	0	0	0	0	0	0	0	0	0	0	0	0	0	0	0	0	0	0	0	0	0	0	0	0	0	0	0
Solibacillus sp. R5-41	0	0	0	0	0	0	0	0	0	0	0	0	0	0	0	0	0	0	0	0.01	0	0	0	0	0	0	0	0	0	0	0	0	0	0	0	0	0	0	0	0	0	0	0	0	0	0	0	0	0
Nocardia terpenica	0	0	0	0	0	0	0	0	0	0	0	0	0	0	0	0	0	0	0	0	0	0	0	0	0	0	0	0	0	0	0	0	0	0	0	0	0	0	0	0	0	0	0	0	0	0	0	0	0
Herbaspirillum sp. meg3	0	0	0	0	0	0	0	0	0	0	0	0	0	0	0	0	0	0	0	0	0	0	0	0	0	0	0	0	0	0	0	0	0	0	0	0	0	0	0	0	0	0	0	0	0	0	0	0	0
Bordetella petrii	0	0	0	0	0	0	0	0	0	0	0	0	0	0	0	0	0	0	0	0	0	0	0	0	0	0	0	0	0	0	0	0	0	0	0	0	0	0	0	0	0	0	0	0	0	0	0	0	0
Neisseria subflava	0	0	0	0	0	0	0	0	0.017	0	0	0	0	0	0	0	0	0	0	0	0	0	0	0	0	0	0	0	0	0	0	0	0	0	0	0	0	0	0	0	0	0	0	0	0	0	0	0	0
Shewanella denitrificans	0	0.015	0	0	0	0	0	0	0	0	0	0.012	0	0	0	0.015	0	0	0	0	0.013	0	0.011	0.01	0	0	0	0	0	0	0	0	0	0	0.014	0	0.01	0	0	0	0	0	0	0	0	0	0	0	0
Solimonas sp. K1W22B-7	0	0	0	0	0	0	0	0	0	0	0	0	0	0	0	0	0	0	0	0	0	0	0	0	0	0	0	0	0	0	0	0	0	0	0.012	0	0	0	0	0	0	0	0	0	0	0	0	0	0
Thermosipho africanus	0	0	0	0	0	0	0	0	0	0	0	0	0	0	0	0	0	0	0	0	0	0	0	0	0	0	0	0	0	0	0	0	0	0	0	0	0	0	0	0	0	0	0	0	0	0	0	0	0
Pelodictyon luteolum	0	0	0	0	0	0	0	0	0	0	0	0	0	0	0	0	0	0	0	0	0	0	0.01	0.011	0	0	0	0	0	0	0	0	0	0	0	0	0	0	0	0	0	0	0	0	0	0	0	0	0
Candidatus Desulfovibrio trichonymphae	0	0	0	0	0	0	0	0	0	0	0	0	0	0	0	0	0	0	0	0	0	0	0	0.01	0	0	0	0	0	0	0	0	0	0	0	0	0	0	0	0	0	0	0	0	0	0	0	0	0
Nitratiruptor sp. SB155-2	0	0	0	0	0	0	0	0	0	0	0	0	0	0	0	0	0	0	0	0	0	0	0	0	0	0	0	0	0	0	0	0	0	0	0	0	0	0	0	0	0	0	0	0	0	0	0	0	0
Halomonas beimenensis	0	0	0	0	0	0	0	0	0	0	0	0.011	0	0	0	0	0	0	0	0	0	0	0	0	0	0	0	0	0	0	0	0	0	0	0	0	0	0	0	0	0	0	0	0	0	0	0	0	0
Desulfomicrobium orale	0	0	0	0	0	0	0	0	0	0	0	0	0	0	0	0	0	0	0	0	0	0	0.01	0.011	0	0	0	0	0	0	0	0	0	0	0	0	0	0	0	0	0	0	0	0	0	0	0	0	0
Rhodobacter blasticus	0	0	0	0	0	0	0	0	0	0	0	0	0	0	0	0	0	0	0	0	0	0	0	0	0	0	0	0	0	0	0	0	0	0	0	0	0	0	0	0	0	0	0	0	0	0	0	0	0
Bordetella hinzii	0	0	0	0	0	0	0	0	0	0	0	0	0	0	0	0	0	0	0	0	0	0	0	0	0	0	0	0	0	0	0	0	0	0	0	0	0	0	0	0	0	0	0	0	0	0	0	0	0
Acidihalobacter prosperus	0	0.011	0	0	0	0	0	0	0	0	0	0	0	0	0	0.011	0	0	0	0	0	0	0	0	0	0	0	0	0	0	0	0	0	0	0	0	0	0	0	0	0	0	0	0	0	0	0	0	0
Colwellia sp. Arc7-635	0	0.011	0	0	0	0	0	0	0	0	0	0	0	0	0	0	0	0	0	0	0	0	0	0	0	0	0	0	0	0	0	0	0	0	0	0	0	0	0	0	0	0	0	0	0	0	0	0	0
Paludisphaera borealis	0	0	0	0	0	0	0	0	0	0	0	0	0	0	0	0	0	0	0	0	0	0	0	0	0	0	0	0	0	0	0	0	0	0	0	0	0	0	0	0	0	0	0	0	0	0	0	0	0.01
Streptococcus infantarius	0	0	0	0	0	0	0	0	0	0	0	0	0	0	0	0	0	0	0	0	0	0.02	0	0	0	0	0	0	0	0	0	0	0	0.194	0	0	0	0	0	0	0	0	0	0.021	0	0	0.304	0	0
Geminocystis sp. NIES-3708	0	0	0	0	0	0	0	0	0	0	0	0	0	0	0	0	0	0	0	0	0	0	0	0	0	0	0	0	0	0	0	0	0	0	0	0	0	0	0	0	0	0	0	0	0	0	0	0	0
Shewanella sp. D4-2	0	0	0	0	0	0	0	0	0	0	0	0	0	0	0	0	0	0	0	0	0	0	0	0	0	0	0	0	0	0	0	0	0	0	0	0	0	0	0	0	0	0	0	0	0	0	0	0	0
Rhodococcus hoagii	0	0.014	0	0	0	0	0	0	0	0	0	0	0	0	0	0	0	0	0	0	0	0	0	0	0	0	0	0	0	0	0	0	0	0	0	0	0.011	0	0	0	0	0	0	0	0	0	0	0	0
Saprospira grandis	0	0	0	0	0	0	0	0	0	0	0	0	0	0	0	0	0	0	0	0	0	0	0	0	0	0	0	0	0	0	0	0	0	0	0	0	0	0	0	0	0	0	0	0	0	0	0	0	0
Lysobacter sp. SJ-36	0	0.01	0	0	0	0	0	0	0	0	0	0	0	0	0	0	0	0	0	0	0	0	0	0	0	0	0	0	0	0	0	0	0	0	0	0	0	0	0	0	0	0	0	0	0	0	0	0	0
Citrobacter amalonaticus	0	0	0	0	0	0	0	0	0	0	0	0	0	0	0	0	0	0	0	0	0	0	0	0	0	0	0	0	0	0	0	0	0	0	0	0	0	0	0	0	0	0	0	0	0	0	0	0	0
Microbacterium sp. Y-01	0	0	0	0	0	0	0	0	0	0	0	0	0	0	0	0	0	0	0	0	0	0	0	0	0	0	0	0	0	0	0	0	0	0	0	0	0	0	0	0	0	0	0	0	0	0	0	0	0
Rhizobium sp. NXC24	0	0	0	0	0	0	0	0	0	0	0	0	0	0	0	0	0	0	0	0	0	0	0	0	0	0	0	0	0	0	0	0	0	0	0	0	0	0	0	0	0	0	0	0	0	0	0	0	0
Myxococcus fulvus	0	0	0	0	0	0	0	0	0	0	0	0	0	0	0	0	0	0	0	0	0	0	0	0	0	0	0	0	0	0	0	0	0	0	0	0	0	0	0	0	0	0	0	0	0	0	0	0	0
Desulfurella acetivorans	0	0	0	0	0	0	0	0	0	0	0	0	0	0	0	0	0	0	0	0	0	0	0	0	0	0	0	0	0	0	0	0	0	0	0	0	0	0	0	0	0	0	0	0	0	0	0	0	0
Methanolobus psychrophilus	0	0	0	0	0	0	0	0	0	0	0	0	0	0	0	0	0	0	0	0	0	0.01	0	0	0	0	0	0	0	0	0	0	0	0	0	0	0	0	0	0	0	0	0	0	0	0	0	0	0
Weissella viridescens	0	0	0	0	0	0	0	0	0	0	0	0	0	0	0	0	0	0	0	0	0	0	0	0	0	0	0	0	0	0	0	0	0	0	0	0	0	0	0	0	0.077	0	0	0	0	0	0	0	0
Enterobacter ludwigii	0	0	0	0	0	0	0	0	0	0	0	0	0	0	0	0	0	0	0	0	0	0	0	0	0	0	0	0	0	0	0	0	0	0.019	0	0	0	0	0	0	0	0	0	0	0	0	0.028	0	0
Atlantibacter hermannii	0	0	0	0	0	0	0	0	0	0	0	0	0	0	0	0	0	0	0	0	0	0	0	0	0	0	0	0	0	0	0	0	0	0.013	0	0	0	0	0	0	0	0	0	0	0	0	0.019	0	0
Thermanaerovibrio velox	0	0	0	0	0	0	0	0	0	0	0	0	0	0	0	0	0	0	0	0	0	0	0	0	0	0	0	0	0	0	0	0	0	0	0	0	0	0	0	0	0	0	0	0	0	0	0	0	0
Hoeflea sp. IMCC20628	0	0.01	0	0	0	0	0	0	0	0	0	0.01	0	0	0	0	0	0	0	0	0	0	0	0	0	0	0	0	0	0	0	0	0	0	0	0	0	0	0	0	0	0	0	0	0	0	0	0	0
Hahella chejuensis	0	0	0	0	0	0	0	0	0	0	0	0	0	0	0	0.011	0	0	0	0	0	0	0	0	0	0	0	0	0	0	0	0	0	0	0.011	0	0	0	0	0	0	0	0	0	0	0	0	0	0
Gordonia phthalatica	0	0	0	0	0	0	0	0	0	0	0	0	0	0	0	0	0	0	0	0	0	0	0	0	0	0	0	0	0	0	0	0	0	0	0	0	0	0	0	0	0	0	0	0	0	0	0	0	0
Methanospirillum hungatei	0	0.01	0	0	0	0	0	0	0	0	0	0	0	0	0	0	0	0	0	0	0	0	0.01	0	0	0	0	0	0	0	0	0	0	0	0	0	0	0	0	0	0	0	0	0	0	0	0	0	0
Cupriavidus oxalaticus	0	0	0	0	0	0	0	0	0	0	0	0	0	0	0	0	0	0	0	0	0	0	0	0	0	0	0	0	0	0	0	0	0	0	0	0	0	0	0	0	0	0	0	0	0	0	0	0	0
Edwardsiella tarda	0	0.011	0	0	0	0	0	0	0	0	0	0	0	0	0	0	0	0	0	0	0	0	0	0	0	0	0	0	0	0	0	0	0	0	0.01	0	0	0	0	0	0	0	0	0	0	0	0	0	0
Pseudogulbenkiania sp. NH8B	0	0.011	0	0	0	0	0	0	0	0	0	0	0	0	0	0	0	0	0	0	0	0	0	0.01	0	0	0	0	0	0	0	0	0	0	0.011	0	0.01	0	0	0	0	0	0	0	0	0	0	0	0
Beggiatoa leptomitoformis	0	0	0	0	0	0	0	0	0	0	0	0	0	0	0	0	0	0	0	0	0.032	0	0.013	0.011	0	0	0	0	0	0	0	0	0	0	0	0	0	0	0	0	0	0	0	0	0	0	0	0	0
Plesiomonas shigelloides	0	0	0	0	0	0	0	0	0	0	0	0	0	0	0	0	0	0	0	0	0	0	0	0	0	0	0	0	0	0	0	0	0	0	0	0	0	0	0	0.023	0	0	0	0	0	0	0	0	0
Verrucomicrobium spinosum	0	0.01	0	0	0	0	0	0	0	0	0	0	0	0	0	0	0	0	0	0	0	0	0	0	0	0	0	0	0	0	0	0	0	0	0	0	0	0	0	0	0	0	0	0	0	0	0	0	0
Xylella fastidiosa	0	0.011	0	0	0	0	0	0	0	0	0	0	0	0	0	0	0	0	0	0	0	0	0	0	0	0	0	0	0	0	0	0	0	0	0	0	0	0	0	0	0	0	0	0	0	0	0	0	0
Rhodobacteraceae bacterium	0	0	0	0	0	0	0	0	0	0	0	0	0	0	0	0	0	0	0	0	0	0	0	0	0	0	0	0	0	0	0	0	0	0	0	0	0	0.013	0	0	0	0	0	0	0	0	0	0	0
Alteromonas australica	0	0	0	0	0	0	0	0	0	0	0	0	0	0	0	0	0	0	0	0	0	0	0	0	0	0	0	0	0	0	0	0	0	0	0	0	0	0	0	0	0	0	0	0	0	0	0	0	0
Borrelia hermsii	0	0	0	0	0	0	0	0	0	0	0	0	0	0	0	0	0	0	0	0	0	0	0	0	0	0	0	0	0	0	0	0	0	0	0	0	0	0	0	0	0	0	0	0	0	0	0	0	0
Candidatus Thiodictyon syntrophicum	0	0	0	0	0	0	0	0	0	0	0	0	0	0	0	0	0	0	0	0	0	0	0	0	0	0	0	0	0	0	0	0	0	0	0	0	0	0	0	0	0	0	0	0	0	0	0	0	0
Haloterrigena turkmenica	0	0	0	0	0	0	0	0	0	0	0	0	0	0	0	0	0	0	0	0	0	0	0	0	0	0	0	0	0	0	0	0	0	0	0	0	0	0	0	0	0	0	0	0	0	0	0	0	0
Enterobacter cancerogenus	0	0	0	0	0	0	0	0	0	0	0	0	0	0	0	0	0	0	0	0	0	0	0	0	0	0	0	0	0	0	0	0	0	0.011	0	0	0	0	0	0	0	0	0	0	0	0	0.015	0	0
Shewanella putrefaciens	0	0	0	0	0	0	0	0	0	0	0	0	0	0	0	0	0	0	0	0	0	0	0	0	0	0	0	0	0	0	0	0	0	0	0	0	0	0	0	0	0	0	0	0	0	0	0	0	0
Vibrio alfacsensis	0	0	0	0	0	0	0	0	0	0	0	0	0	0	0	0.01	0	0	0	0	0	0	0	0	0	0	0	0	0	0	0	0	0	0	0	0	0	0	0	0	0	0	0	0	0	0	0	0	0
Staphylococcus simiae	0	0	0	0	0	0	0	0	0	0	0	0	0	0	0	0	0	0	0	0	0	0	0	0	0	0	0	0	0	0	0	0	0	0	0	0	0	0	0	0	0.017	0	0	0	0	0	0	0	0
Leuconostoc citreum	0	0	0	0	0	0	0	0	0	0	0	0	0	0	0	0	0	0	0	0	0	0	0	0	0	0	0	0	0	0	0	0	0	0	0	0	0	0	0	0	0	0	0	0	0	0	0	0	0
Orrella dioscoreae	0	0	0	0	0	0	0	0	0	0	0	0	0	0	0	0	0	0	0	0	0	0	0	0	0	0	0	0	0	0	0	0	0	0	0	0	0	0	0	0	0	0	0	0	0	0	0	0	0
Microbulbifer agarilyticus	0	0	0	0	0	0	0	0	0	0	0	0	0	0	0	0.01	0	0	0	0	0	0	0	0	0	0	0	0	0	0	0	0	0	0	0	0	0	0	0	0	0	0	0	0	0	0	0	0	0
Streptococcus sp. I-G2	0	0	0	0	0	0	0	0	0	0	0	0	0	0	0	0	0	0	0	0	0	0	0	0	0	0	0	0	0	0	0	0	0	0	0	0	0	0	0	0	0	0	0	0	0	0	0	0	0
Actinomyces naeslundii	0	0	0	0	0	0	0	0	0	0	0	0	0	0	0	0	0	0	0	0	0	0	0	0	0	0	0	0	0	0	0	0	0	0	0	0	0	0	0	0	0	0	0	0	0	0	0	0	0
Cellvibrio japonicus	0	0	0	0	0	0	0	0	0	0	0	0	0	0	0	0	0	0	0	0	0	0	0	0	0	0	0	0	0	0	0	0	0	0	0.01	0	0.01	0	0	0	0	0	0	0	0	0	0	0	0
Thioalkalivibrio nitratireducens	0	0	0	0	0	0	0	0	0	0	0	0	0	0	0	0	0	0	0	0	0	0	0	0	0	0	0	0	0	0	0	0	0	0	0	0	0	0	0	0	0	0	0	0	0	0	0	0	0
Mycoplasma mycoides	0	0	0	0	0	0	0	0	0	0	0	0	0	0	0	0	0	0	0	0	0	0	0	0	0	0	0	0	0	0	0	0	0	0	0	0	0	0	0	0	0	0	0	0	0	0	0	0	0
Pseudomonas sp. ATCC 13867	0	0	0	0	0	0	0	0	0	0	0	0	0	0	0	0	0	0	0	0	0	0	0	0	0	0	0	0	0	0	0	0	0	0	0	0	0	0	0	0	0	0	0	0	0	0	0	0	0
Dokdonia sp. Dokd-P16	0	0	0	0	0	0	0	0	0	0	0	0	0	0	0	0	0	0	0	0	0	0	0	0	0	0	0	0	0	0	0	0	0	0	0	0	0	0	0	0	0	0	0	0	0	0	0	0	0
Idiomarinaceae bacterium HL-53	0	0	0	0	0	0	0	0	0	0	0	0	0	0	0	0	0	0	0	0	0	0	0	0	0	0	0	0	0	0	0	0	0	0	0	0	0	0	0	0	0	0	0	0	0	0	0	0	0
Methanobacterium paludis	0	0	0	0	0	0	0	0	0	0	0	0	0	0	0	0	0	0	0	0	0	0	0	0	0	0	0	0	0	0	0	0	0	0	0	0	0	0	0	0	0	0	0	0	0	0	0	0	0
Bradymonas sediminis	0	0.013	0	0	0	0	0	0	0	0	0	0	0	0	0	0	0	0	0	0	0	0	0	0	0	0	0	0	0	0	0	0	0	0	0	0	0	0	0	0	0	0	0	0	0	0	0	0	0
Gramella salexigens	0	0.015	0	0	0	0	0	0	0	0	0	0	0	0	0	0.011	0	0	0	0	0	0	0	0	0	0	0	0	0	0	0	0	0	0	0	0	0	0	0	0	0	0	0	0	0	0	0	0	0
Frateuria aurantia	0	0.011	0	0	0	0	0	0	0	0	0	0	0	0	0	0	0	0	0	0	0	0	0	0	0	0	0	0	0	0	0	0	0	0	0	0	0	0	0	0	0	0	0	0	0	0	0	0	0
Lactobacillus paraplantarum	0	0	0	0	0	0	0	0	0	0	0	0	0	0	0	0	0	0	0	0	0	0	0	0	0	0	0	0	0	0	0	0	0	0	0	0	0	0	0	0	0	0	0	0	0	0	0	0.012	0
Rhodothermaceae bacterium	0	0.01	0	0	0	0	0	0	0	0	0	0	0	0	0	0	0	0	0	0	0	0	0	0	0	0	0	0	0	0	0	0	0	0	0	0	0	0	0	0	0	0	0	0	0	0	0	0	0
Candidatus Coxiella mudrowiae	0	0.01	0	0	0	0	0	0	0	0	0	0	0	0	0	0	0	0	0	0	0	0	0	0	0	0	0	0	0	0	0	0	0	0	0	0	0	0	0	0	0	0	0	0	0	0	0	0	0
Arthrobacter sp. PAMC 25486	0	0	0	0	0	0	0	0	0	0	0	0	0	0	0	0	0	0	0	0	0	0	0	0	0	0	0	0	0	0	0	0	0	0	0	0	0	0	0	0	0	0	0	0	0	0	0	0	0
Moraxella bovoculi	0	0	0	0	0	0	0	0	0	0	0	0	0	0	0	0	0	0	0	0	0	0	0	0	0	0	0	0	0	0	0	0	0	0	0	0	0	0	0	0	0	0	0	0	0	0	0	0	0
Staphylococcus delphini	0	0	0	0	0	0	0	0	0	0	0	0	0	0	0	0	0	0	0	0	0	0	0	0	0	0	0	0	0	0	0	0	0	0	0	0	0	0	0	0	0	0	0	0	0	0	0	0	0
Neisseria weaveri	0	0	0	0	0	0	0	0	0	0	0	0	0	0	0	0	0	0	0	0	0	0	0	0	0	0	0	0	0	0	0	0	0	0	0	0	0	0	0	0	0	0	0	0	0	0	0	0	0
Streptococcus pseudopneumoniae	0	0	0	0	0	0	0	0	0	0	0	0	0	0	0	0	0	0	0	0	0	0	0	0	0	0	0	0	0	0	0	0	0	0	0	0	0	0	0	0	0	0	0	0	0	0	0	0	0
Propionibacterium acidifaciens	0	0	0	0	0	0	0	0	0	0	0	0	0	0	0	0	0.012	0	0	0	0	0	0	0	0	0	0	0	0	0	0	0	0	0	0	0	0	0	0	0	0	0	0	0	0	0	0	0	0
Elizabethkingia miricola	0	0.014	0	0	0	0	0	0	0	0	0	0	0	0	0	0	0	0	0	0	0	0	0	0	0	0	0	0	0	0	0	0	0	0	0	0	0	0	0	0	0	0	0	0	0	0	0	0	0
Pseudoalteromonas spongiae	0	0	0	0	0	0	0	0	0	0	0	0	0	0	0	0	0	0	0	0	0	0	0	0	0	0	0	0	0	0	0	0	0	0	0	0	0	0.014	0	0	0	0	0	0	0	0	0	0	0
Marinomonas posidonica	0	0	0	0	0	0	0	0	0	0	0	0	0	0	0	0	0	0	0	0	0	0	0	0	0	0	0	0	0	0	0	0	0	0	0	0	0	0	0	0	0	0	0	0	0	0	0	0	0
Candidatus Planktophila lacus	0	0	0	0	0	0	0	0	0	0	0	0	0	0	0	0	0	0	0	0	0	0	0	0	0	0	0	0	0	0	0	0	0	0	0	0	0	0	0	0	0	0	0	0	0	0	0	0	0
Brevundimonas sp. MF30-B	0	0	0	0	0	0	0	0	0	0	0	0	0	0	0	0	0	0	0	0	0	0	0.01	0.01	0	0	0	0	0	0	0	0	0	0	0	0	0	0	0	0	0	0	0	0	0	0	0	0	0
Acinetobacter defluvii	0	0	0	0	0	0	0	0	0	0	0	0	0	0	0	0	0	0	0	0	0	0	0	0	0	0	0	0	0	0	0	0	0	0	0	0	0	0	0	0	0	0	0	0	0	0	0	0	0
Methanosaeta harundinacea	0	0.012	0	0	0	0	0	0	0	0	0	0	0	0	0	0	0	0	0	0	0	0	0	0	0	0	0	0	0	0	0	0	0	0	0	0	0	0	0	0	0	0	0	0	0	0	0	0	0
Lactobacillus backii	0	0	0	0	0	0	0	0	0	0	0	0	0	0	0	0	0	0	0	0	0	0	0	0	0	0	0	0	0	0	0	0	0	0	0	0	0	0	0	0	0	0	0	0	0	0	0	0	0
Acholeplasma laidlawii	0	0	0	0	0	0	0	0	0	0	0	0	0	0	0	0	0	0	0	0	0	0	0	0	0	0	0	0	0	0	0	0	0	0	0	0	0	0	0	0	0	0	0	0	0	0	0	0	0
Archaeoglobus sulfaticallidus	0	0	0	0	0	0	0	0	0	0	0.01	0	0	0	0	0	0	0	0	0	0	0	0	0	0	0	0	0	0	0	0	0	0	0	0	0	0	0	0	0	0	0	0	0	0	0	0	0	0
Aromatoleum aromaticum	0	0.01	0	0	0	0	0	0	0	0	0	0	0	0	0	0	0	0	0	0	0	0	0	0	0	0	0	0	0	0	0	0	0	0	0	0	0	0	0	0	0	0	0	0	0	0	0	0	0
Comamonas kerstersii	0	0	0	0	0.01	0	0	0	0	0	0	0	0	0	0	0	0.202	0	0	0	0	0	0	0	0	0	0	0	0.01	0	0	0	0	0	0	0.044	0.021	0	0	0	0	0	0	0	0	0	0	0.011	0
Frankia sp. EAN1pec	0	0	0	0	0	0	0	0	0	0	0	0	0	0	0	0	0	0	0	0	0	0	0	0	0	0	0	0	0	0	0	0	0	0	0	0	0	0	0	0	0	0	0	0	0	0	0	0.01	0
Enterobacter bugandensis	0	0	0	0	0	0	0	0	0	0	0	0	0	0	0	0	0	0	0	0	0	0	0	0	0	0	0	0	0	0	0	0	0	0.036	0	0	0.019	0	0	0	0	0	0	0	0	0	0.05	0	0
Thalassospira indica	0	0	0	0	0	0	0	0	0	0	0	0	0	0	0	0	0	0	0	0	0	0	0	0	0	0	0	0	0	0	0	0	0	0	0	0	0	0	0	0	0	0	0	0	0	0	0	0	0
Spiroplasma clarkii	0	0	0	0	0	0	0	0	0	0	0	0	0	0	0	0	0	0	0	0	0	0	0	0	0	0	0	0	0	0	0	0	0	0	0	0	0	0	0	0	0	0	0	0	0	0	0	0	0
Streptococcus sp. HSISB1	0	0	0	0	0	0	0	0	0	0	0	0	0	0	0	0	0	0	0	0	0	0	0	0	0	0	0	0	0	0	0	0	0	0	0	0	0	0	0	0	0	0	0	0	0	0	0	0	0
Glaciecola nitratireducens	0	0.016	0	0	0	0	0	0	0	0	0	0.01	0	0	0	0.01	0	0	0	0	0	0	0	0	0	0	0	0	0	0	0	0	0	0	0	0	0	0	0	0	0	0	0	0	0	0	0	0	0
Oleispira antarctica	0	0.01	0	0	0	0	0	0	0	0	0	0	0	0	0	0	0	0	0	0	0	0	0	0	0	0	0	0	0	0	0	0	0	0	0	0	0	0	0	0	0	0	0	0	0	0	0	0	0
Enterococcus casseliflavus	0	0	0	0	0	0	0	0	0	0	0	0	0	0	0	0	0	0	0	0	0	0	0	0	0	0	0	0	0	0	0	0	0	0.069	0	0	0	0	0	0	0	0	0.028	0	0	0	0.107	0	0
Vibrio tubiashii	0	0.01	0	0	0	0	0	0	0	0	0	0	0	0	0	0	0	0	0	0	0	0	0	0	0	0	0	0	0	0	0	0	0	0	0	0	0	0	0	0	0	0	0	0	0	0	0	0	0
Spiroplasma syrphidicola	0	0.017	0	0	0	0	0	0	0	0	0	0	0	0	0	0	0	0	0	0	0	0	0	0	0	0	0	0	0	0	0	0	0	0	0	0	0	0	0	0	0	0	0	0	0	0	0	0	0
Enterobacter cloacae complex sp.	0	0	0	0	0	0	0	0	0	0	0	0	0	0	0	0	0	0	0	0	0	0	0	0	0	0	0	0	0	0	0	0	0	0.018	0	0	0	0	0	0	0	0	0	0	0	0	0.025	0	0
Rhizobium etli	0	0	0	0	0	0	0	0	0	0	0	0.01	0	0	0	0	0	0	0	0	0	0	0	0	0	0	0	0	0	0	0	0	0	0	0	0	0	0	0	0	0	0	0	0	0	0	0	0	0
Salinispira pacifica	0	0.011	0	0	0	0	0	0	0	0	0	0	0	0	0	0.013	0	0	0	0	0	0	0	0.01	0	0	0	0	0	0	0	0	0	0	0	0	0	0	0	0	0	0	0	0	0	0	0	0	0
Enterobacter soli	0	0	0	0	0	0	0	0	0	0	0	0	0	0	0	0	0	0	0	0	0	0	0	0	0	0	0	0	0	0	0	0	0	0	0	0	0	0	0	0	0	0	0	0	0	0	0	0	0
Streptomyces antibioticus	0	0	0	0	0	0	0	0	0	0	0	0	0	0	0	0	0	0	0	0	0	0	0	0	0	0	0	0	0	0	0	0	0	0	0	0	0	0	0	0	0	0	0	0	0	0	0	0	0
Burkholderia oklahomensis	0	0	0	0	0	0	0	0	0	0	0	0	0	0	0	0	0	0	0	0	0	0	0	0	0	0	0	0	0	0	0	0	0	0	0	0	0	0	0	0	0	0	0	0	0	0	0	0	0
Brevefilum fermentans	0	0	0	0	0	0	0	0	0	0	0	0	0	0	0	0	0	0	0	0	0	0	0	0	0	0	0	0	0	0	0	0	0	0	0	0	0	0	0	0	0	0	0	0	0	0	0	0	0
Pseudomonas oryzihabitans	0	0	0	0	0	0	0	0	0	0	0	0	0	0	0	0	0	0	0	0	0	0	0	0	0	0	0	0	0	0	0	0	0	0	0	0	0	0	0	0	0	0	0	0	0	0	0	0	0
Nocardioides daphniae	0	0	0	0	0	0	0	0	0	0	0	0	0	0	0	0	0	0	0	0	0	0	0	0	0	0	0	0	0	0	0	0	0	0	0	0	0	0	0	0	0	0	0	0	0	0	0	0	0
Schaalia cardiffensis	0	0	0	0	0	0	0	0	0	0	0	0	0	0	0	0	0	0	0	0	0	0	0	0	0	0	0	0	0	0	0	0	0	0	0	0	0	0	0	0	0	0	0	0	0	0	0	0	0
Nocardioides humi	0	0	0	0	0	0	0	0	0	0	0	0	0	0	0	0	0	0	0	0	0	0	0	0	0	0	0	0	0	0	0	0	0	0	0	0	0	0	0	0	0	0	0	0	0	0	0	0	0
Pseudomonas sp. DR 5-09	0	0.011	0	0	0	0	0	0	0	0	0	0	0	0	0	0	0	0	0	0	0	0	0	0	0	0	0	0	0	0	0	0	0	0	0	0	0	0	0	0	0	0	0	0	0	0	0	0	0
Pseudomonas sp. RU47	0	0.01	0	0	0	0	0	0	0	0	0	0	0	0	0	0	0	0	0	0	0	0	0	0	0	0	0	0	0	0	0	0	0	0	0	0	0	0	0	0	0	0	0	0	0	0	0	0	0
Shewanella sp. SNU WT4	0	0	0	0	0	0	0	0	0	0	0	0	0	0	0	0	0	0	0	0	0	0	0	0	0	0	0	0	0	0	0	0	0	0	0.01	0	0	0	0	0	0	0	0	0	0	0	0	0	0
Caldicellulosiruptor lactoaceticus	0	0	0	0	0	0	0	0	0	0	0	0	0	0	0	0	0	0	0	0	0	0	0	0	0	0	0	0	0	0	0	0	0	0	0	0	0	0	0	0	0	0	0	0	0	0	0	0	0
Oceanisphaera profunda	0	0	0	0	0	0	0	0	0	0	0	0	0	0	0	0.013	0	0	0	0	0	0	0	0	0	0	0	0	0	0	0	0	0	0	0	0	0	0	0	0	0	0	0	0	0	0	0	0	0
Aurantimicrobium sp. MWH-Uga1	0	0	0	0	0	0	0	0	0	0	0	0	0	0	0	0	0	0	0	0	0	0	0	0	0	0	0	0	0	0	0	0	0	0	0	0	0	0	0	0	0	0	0	0	0	0	0	0	0
Agrobacterium sp. RAC06	0	0	0	0	0	0	0	0	0	0	0	0.017	0	0	0	0.015	0	0	0	0	0.012	0	0	0	0	0	0	0	0	0	0	0	0	0	0.01	0	0	0	0	0	0	0	0	0	0	0	0	0	0
Citrobacter koseri	0	0	0	0	0	0	0	0	0	0	0	0	0	0	0	0	0	0	0	0	0	0	0	0	0	0	0	0	0	0	0	0	0	0	0	0	0	0	0	0	0	0	0	0	0	0	0	0	0
Corynebacterium choanis	0	0	0	0	0	0	0	0	0	0	0	0	0	0	0	0	0	0	0	0	0	0	0	0	0	0	0	0	0	0	0	0	0	0	0	0	0	0	0	0	0	0	0	0	0	0	0	0	0
Orientia tsutsugamushi	0	0	0	0	0	0	0	0	0	0	0	0	0	0	0	0	0	0	0	0	0	0	0	0	0	0	0	0	0	0	0	0	0	0	0	0	0	0	0	0	0	0	0	0	0	0	0	0	0
Corynebacterium ulcerans	0	0.018	0	0	0	0	0	0	0	0	0	0	0	0	0	0	0	0	0	0	0	0	0	0	0	0	0	0	0	0	0	0	0	0	0	0	0	0	0	0	0	0	0	0	0	0	0	0	0
Leuconostoc carnosum	0	0	0	0	0	0	0	0	0	0	0	0	0	0	0	0	0	0	0	0	0	0	0	0	0	0	0	0	0	0	0	0	0	0	0	0	0	0	0	0	0	0	0	0	0	0	0	0	0
Sulfitobacter sp. D7	0	0.01	0	0	0	0	0	0	0	0	0	0	0	0	0	0	0	0	0	0	0	0	0	0	0	0	0	0	0	0	0	0	0	0	0	0	0	0	0	0	0	0	0	0	0	0	0	0	0
Lactobacillus sp. CBA3606	0	0	0	0	0	0	0	0	0	0	0	0	0	0	0	0	0	0	0	0	0	0	0	0	0	0	0	0	0	0	0	0	0	0	0	0	0	0	0	0	0	0	0	0	0	0	0	0	0
Coraliomargarita akajimensis	0	0	0	0	0	0	0	0	0	0	0	0	0	0	0	0	0	0	0	0	0	0	0	0	0	0	0	0	0	0	0	0	0	0	0	0	0.01	0	0	0	0	0	0	0	0	0	0	0	0
Methanosarcina thermophila	0	0.01	0	0	0	0	0	0	0	0	0.02	0	0	0	0	0	0	0	0	0	0	0	0	0	0	0	0	0	0	0	0	0	0	0	0	0	0	0	0	0	0	0	0	0	0	0	0	0	0
Sphingomonas sp. AAP5	0	0	0	0	0	0	0	0	0	0	0	0	0	0	0	0	0	0	0	0	0	0	0	0	0	0	0	0	0	0	0	0	0	0	0.01	0	0.014	0	0	0	0	0	0	0	0	0	0	0	0
Aeromonas caviae	0	0	0	0	0	0	0	0	0	0	0	0	0	0	0	0	0	0	0	0	0	0	0	0	0	0	0	0	0	0	0	0	0	0	0	0	0	0	0	0	0	0	0	0	0	0	0	0	0
Enterobacter cloacae complex sp. ECNIH7	0	0	0	0	0	0	0	0	0	0	0	0	0	0	0	0	0	0	0	0	0	0	0	0	0	0	0	0	0	0	0	0	0	0	0	0	0	0	0	0	0	0	0	0	0	0	0	0	0
Halomonas sp. SF2003	0	0	0	0	0	0	0	0	0	0	0	0	0	0	0	0	0	0	0	0	0	0	0	0	0	0	0	0	0	0	0	0	0	0	0	0	0	0	0	0	0	0	0	0	0	0	0	0	0
Helicobacter himalayensis	0	0.01	0	0	0	0	0	0	0	0	0	0	0	0	0	0	0	0	0	0	0	0	0	0	0	0	0	0	0	0	0	0	0	0	0	0	0	0	0	0	0	0	0	0	0	0	0	0	0
Croceibacter atlanticus	0	0	0	0	0	0	0	0	0	0	0	0	0	0	0	0	0	0	0	0	0	0	0	0	0	0	0	0	0	0	0	0	0	0	0	0	0	0	0	0	0	0	0	0	0	0	0	0	0
Mycoplasma iowae	0	0	0	0	0	0	0	0	0	0	0	0	0	0	0	0	0	0	0	0	0	0	0	0	0	0	0	0	0	0	0	0	0	0	0	0	0	0	0	0	0	0	0	0	0	0	0	0	0
Achromobacter sp. MFA1 R4	0	0	0	0	0	0	0	0	0	0	0	0	0	0	0	0	0	0	0	0	0	0	0	0.01	0	0	0	0	0	0	0	0	0	0	0	0	0	0	0	0	0	0	0	0	0	0	0	0	0
Enterococcus sp. HSIEG1	0	0	0	0	0	0	0	0	0	0	0	0	0	0.012	0	0	0	0	0	0	0	0	0	0	0	0	0	0	0	0	0	0	0	0	0.017	0	0.01	0	0	0	0	0	0	0	0	0	0	0	0
Lactobacillus bombi	0	0	0	0	0	0	0	0	0	0	0	0	0	0	0	0	0	0	0	0	0	0	0	0	0	0	0	0	0	0	0	0	0	0	0	0	0	0	0	0	0	0	0	0	0	0	0	0	0
Salinivibrio sp. YCSC6	0	0	0	0	0	0	0	0	0	0	0	0	0	0	0	0	0	0	0	0	0	0	0	0	0	0	0	0	0	0	0	0	0	0	0	0	0	0	0	0	0	0	0	0	0	0	0	0	0
Nocardioides sp. dk3136	0	0	0	0	0	0	0	0	0	0	0	0	0	0	0	0	0	0	0	0	0	0	0	0	0	0	0	0	0	0	0	0	0	0	0	0	0	0	0	0	0	0	0	0	0	0	0	0	0
Actinomyces oris	0	0	0	0	0	0	0	0	0	0	0	0	0	0	0	0	0	0	0	0	0	0	0	0	0	0	0	0	0	0	0	0	0	0	0	0	0	0	0	0	0	0	0	0	0	0	0	0	0
Serratia odorifera	0	0	0	0	0	0	0	0	0	0	0	0	0	0	0	0	0	0	0	0	0	0	0	0	0	0	0	0	0	0	0	0	0	0	0	0	0	0	0	0	0	0	0	0	0	0	0	0	0
Leptospirillum ferrooxidans	0	0	0	0	0	0	0	0	0	0	0	0	0	0	0	0	0	0	0	0	0	0	0	0	0	0	0	0	0	0	0	0	0	0	0	0	0	0	0	0	0	0	0	0	0	0	0	0	0
Kushneria marisflavi	0	0	0	0	0	0	0	0	0	0	0	0	0	0	0	0	0	0	0	0	0	0	0	0	0	0	0	0	0	0	0	0	0	0	0	0	0	0	0	0	0	0	0	0	0	0	0	0	0
Francisella sp. FDC440	0	0	0	0	0	0	0	0	0	0	0	0	0	0	0	0	0	0	0	0	0	0	0	0	0	0	0	0	0	0	0	0	0	0	0	0	0	0	0	0	0	0	0	0	0	0	0	0	0
Psychrobacter sp. P11F6	0	0	0	0	0	0	0	0	0	0	0	0	0	0	0	0	0	0	0	0	0	0	0	0	0	0	0	0	0	0	0	0	0	0	0	0	0	0	0	0	0	0	0	0	0	0	0	0	0
Bradyrhizobium sp.	0	0	0	0	0	0	0	0	0	0	0	0	0	0	0	0	0	0	0	0	0	0	0	0	0	0	0	0	0	0	0	0	0	0	0	0	0	0	0	0	0	0	0	0	0	0	0	0	0
Actinomyces sp. oral taxon 848	0	0	0	0	0	0	0	0	0	0	0	0	0	0	0	0	0.014	0	0	0	0	0	0	0	0	0	0	0	0	0	0	0	0	0	0	0	0	0	0	0	0	0	0	0	0	0	0	0	0
Shigella sonnei	0	0	0	0	0	0	0	0	0	0.01	0	0	0	0	0	0	0	0	0	0	0	0	0	0	0	0	0	0	0	0	0	0	0	0	0	0	0	0	0	0	0	0	0	0	0	0	0	0	0
Dokdonia donghaensis	0	0	0	0	0	0	0	0	0	0	0	0	0	0	0	0	0	0	0	0	0	0	0	0	0	0	0	0	0	0	0	0	0	0	0.011	0.01	0.018	0	0	0	0	0	0	0	0	0	0	0	0
Microbulbifer aggregans	0	0.01	0	0	0	0	0	0	0	0	0	0	0	0	0	0	0	0	0	0	0	0	0	0	0	0	0	0	0	0	0	0	0	0	0	0	0	0	0	0	0	0	0	0	0	0	0	0	0
Candidatus Sulcia muelleri	0	0.011	0	0	0	0	0	0	0	0	0	0	0	0	0	0	0	0	0	0	0	0	0	0	0	0	0	0	0	0	0	0	0	0	0	0	0	0	0	0	0	0	0	0	0	0	0	0	0
Raoultella planticola	0	0	0	0	0	0	0	0	0	0	0	0	0	0	0	0	0	0	0	0	0	0	0	0	0	0	0	0	0	0	0	0	0	0	0	0	0	0	0	0	0	0	0	0	0	0	0.011	0	0
Streptococcus constellatus	0	0	0	0	0	0	0	0	0	0	0	0	0	0	0	0	0	0	0	0	0	0	0	0	0	0	0	0	0	0	0	0	0	0	0	0	0	0	0	0	0	0	0	0	0	0	0	0	0
Halomonas sp. GT	0	0.01	0	0	0	0	0	0	0	0	0	0	0	0	0	0	0	0	0	0	0	0	0	0	0	0	0	0	0	0	0	0	0	0	0	0	0	0	0	0	0	0	0	0	0	0	0	0	0
Shewanella sediminis	0	0	0	0	0	0	0	0	0	0	0	0	0	0	0	0	0	0	0	0	0	0	0	0	0	0	0	0	0	0	0	0	0	0	0	0	0	0	0	0	0	0	0	0	0	0	0	0	0
Streptococcus sp. HSISS2	0	0	0	0	0	0	0	0	0	0	0	0	0	0	0	0	0	0	0	0	0	0	0	0	0	0	0	0	0	0	0	0	0	0	0	0	0	0	0	0	0	0	0	0	0	0	0	0	0
Methanolacinia petrolearia	0	0.01	0	0	0	0	0	0	0	0	0	0	0	0	0	0	0	0	0	0	0	0	0	0	0	0	0	0	0	0	0	0	0	0	0	0	0	0	0	0	0	0	0	0	0	0	0	0	0
Actinomyces sp. oral taxon 897	0	0	0	0	0	0	0	0	0	0	0	0	0	0	0	0	0	0	0	0	0	0	0	0	0	0	0	0	0	0	0	0	0	0	0	0	0	0	0	0	0	0	0	0	0	0	0	0	0
Campylobacter gracilis	0	0	0	0	0	0	0	0	0	0	0	0	0	0	0	0	0	0	0	0	0	0	0	0	0	0	0	0	0	0	0	0	0	0	0	0	0	0	0	0	0	0	0	0	0	0	0	0	0
Citrobacter sp. CFNIH10	0	0	0	0	0	0	0	0	0	0	0	0	0	0	0	0	0	0	0	0	0	0	0	0	0	0	0	0	0	0	0	0	0	0	0	0	0	0	0	0	0	0	0	0	0	0	0	0	0
Shewanella decolorationis	0	0	0	0	0	0	0	0	0	0	0	0	0	0	0	0	0	0	0	0	0	0	0	0	0	0	0	0	0	0	0	0	0	0	0	0	0	0	0	0	0	0	0	0	0	0	0	0	0
Friedmanniella sagamiharensis	0	0.011	0	0	0	0	0	0	0	0	0	0	0	0	0	0	0	0	0	0	0	0	0	0	0	0	0	0	0	0	0	0	0	0	0	0	0	0	0	0	0	0	0	0	0	0	0	0	0
Turneriella parva	0	0.013	0	0	0	0	0	0	0	0	0	0	0	0	0	0	0	0	0	0	0	0	0	0	0	0	0	0	0	0	0	0	0	0	0	0	0	0	0	0	0	0	0	0	0	0	0	0	0
Thalassotalea sp. HSM 43	0	0	0	0	0	0	0	0	0	0	0	0	0	0	0	0	0	0	0	0	0	0	0	0	0	0	0	0	0	0	0	0	0	0	0	0	0	0	0	0	0	0	0	0	0	0	0	0	0
Lactobacillus amylophilus	0	0	0	0	0	0	0	0	0	0	0	0	0	0	0	0	0	0	0	0	0	0	0	0	0	0	0	0	0	0	0	0	0.018	0	0	0	0	0	0	0	0	0	0	0	0	0	0	0	0
Shewanella sp. WE21	0	0	0	0	0	0	0	0	0	0	0	0	0	0	0	0	0	0	0	0	0.038	0	0	0	0	0	0	0	0	0	0	0	0	0	0	0	0	0	0	0	0	0	0	0	0	0	0	0.02	0
Brevundimonas sp. DS20	0	0.015	0	0	0	0	0	0	0	0	0	0.012	0	0	0	0.011	0	0	0	0	0	0	0	0	0	0	0	0	0	0	0	0	0	0	0	0	0	0	0	0	0	0	0	0	0	0	0	0	0
Helicobacter cinaedi	0	0	0	0	0	0	0	0	0	0	0	0	0	0	0	0	0	0	0	0	0	0	0	0	0	0	0	0	0	0	0	0	0	0	0	0	0	0	0	0.014	0	0	0	0	0	0	0	0	0
Nonlabens marinus	0	0	0	0	0	0	0	0	0	0	0	0	0	0	0	0	0	0	0	0	0	0	0	0	0	0	0	0	0	0	0	0	0	0	0.01	0	0	0	0	0	0	0	0	0	0	0	0	0	0
Myroides sp. A21	0	0	0	0	0	0	0	0	0	0	0	0	0	0	0	0	0	0	0	0	0	0	0	0	0	0	0	0	0	0	0	0	0	0	0	0	0	0	0	0	0	0	0	0	0	0	0	0	0
Oscillatoria acuminata	0	0	0	0	0	0	0	0	0	0	0	0	0	0	0	0.01	0	0	0	0	0	0	0	0	0	0	0	0	0	0	0	0	0	0	0.012	0	0	0	0	0	0	0	0	0	0	0	0	0	0
Corynebacterium flavescens	0	0	0	0	0	0	0	0	0	0	0	0	0	0	0	0	0	0	0	0	0	0	0	0	0	0	0	0	0	0	0	0	0	0	0	0	0	0	0	0	0	0	0	0	0	0	0	0	0
Klebsiella sp. FDAARGOS_511	0	0	0	0	0	0	0	0	0	0	0	0	0	0	0	0	0	0	0	0	0	0	0	0	0	0	0	0	0	0	0	0	0	0	0	0	0	0	0	0	0	0	0	0	0	0	0	0	0
Pseudomonas sp. DY-1	0	0.013	0	0	0	0	0	0	0	0	0	0	0	0	0	0	0	0	0	0	0	0	0	0	0	0	0	0	0	0	0	0	0	0	0	0	0	0	0	0	0	0	0	0	0	0	0	0	0
Actinoplanes friuliensis	0	0.013	0	0	0	0	0	0	0	0	0	0	0	0	0	0	0	0	0	0	0	0	0	0	0	0	0	0	0	0	0	0	0	0	0	0	0	0	0	0	0	0	0	0	0	0	0	0	0
Methylosinus trichosporium	0	0	0	0	0	0	0	0	0	0	0	0	0	0	0	0	0	0	0	0	0	0	0	0	0	0	0	0	0	0	0	0	0	0	0.013	0.01	0.015	0	0	0	0	0	0	0	0	0	0	0	0
Rhizobium sp. ACO-34A	0	0	0	0	0	0	0	0	0	0	0	0	0	0	0	0	0	0	0	0	0	0	0	0.01	0	0	0	0	0	0	0	0	0	0	0	0	0	0	0	0	0	0	0	0	0	0	0	0	0
Rhodanobacter denitrificans	0	0	0	0	0	0	0	0	0	0	0	0	0	0	0	0	0	0	0	0	0	0	0	0	0	0	0	0	0	0	0	0	0	0	0	0	0	0	0	0	0	0	0	0	0	0	0	0	0
Diaphorobacter polyhydroxybutyrativorans	0	0	0	0	0.024	0	0	0	0	0	0	0	0	0	0	0	0	0	0	0	0	0	0	0	0	0	0	0	0	0	0	0	0	0	0	0	0	0	0	0	0	0	0	0	0	0	0	0	0
Enterobacter sp. ODB01	0	0	0	0	0	0	0	0	0	0	0	0	0	0	0	0	0	0	0	0	0	0	0	0	0	0	0	0	0	0	0	0	0	0.019	0	0	0	0	0	0	0	0	0	0	0	0	0.026	0	0
Helicobacter saguini	0	0.011	0	0	0	0	0	0	0	0	0	0	0	0	0	0	0	0	0	0	0	0	0	0	0	0	0	0	0	0	0	0	0	0	0	0	0	0	0	0	0	0	0	0	0	0	0	0	0
Oligella urethralis	0	0	0	0	0	0	0	0	0	0	0	0	0	0	0	0	0	0	0	0	0	0	0	0	0	0	0	0	0	0	0	0	0	0	0	0	0	0	0	0	0	0	0	0	0	0	0	0	0
Dickeya dianthicola	0	0	0	0	0	0	0	0	0	0	0	0	0	0	0	0	0	0	0	0	0	0	0	0	0	0	0	0	0	0	0	0	0	0	0	0	0	0	0	0	0	0	0	0	0	0	0	0	0
Moritella yayanosii	0	0	0	0	0	0	0	0	0	0	0	0	0	0	0	0	0	0	0	0	0	0	0	0	0	0	0	0	0	0	0	0	0	0	0	0	0	0	0	0	0	0	0	0	0	0	0	0	0
Rathayibacter iranicus	0	0	0	0	0	0	0	0	0	0	0	0	0	0	0	0	0	0	0	0	0	0	0	0	0	0	0	0	0	0	0	0	0	0	0	0	0	0	0	0	0	0	0	0	0	0	0	0	0
Lactobacillus paracasei	0	0	0	0	0	0	0	0	0	0	0	0	0	0	0	0	0	0	0	0	0	0	0	0	0	0	0	0	0	0	0	0	0.011	0	0	0	0	0	0	0	0	0	0	0	0	0	0	0	0
Dehalogenimonas lykanthroporepellens	0	0	0	0	0	0	0	0	0	0	0	0	0	0	0	0	0	0	0	0	0	0	0	0	0	0	0	0	0	0	0	0	0	0	0.012	0	0.01	0	0	0	0	0	0	0	0	0	0	0	0
Chryseobacterium nakagawai	0	0.013	0	0	0	0	0	0	0	0	0	0.015	0	0	0	0	0	0	0	0	0	0	0.01	0	0	0	0	0	0	0	0	0	0	0	0	0	0	0	0	0	0	0	0	0	0	0	0	0	0
Thermoproteus uzoniensis	0	0	0	0	0	0	0	0	0	0	0	0	0	0	0	0	0	0	0	0	0	0	0	0	0	0	0	0	0	0	0	0	0	0	0	0	0	0	0	0	0	0	0	0	0	0	0	0	0
Nakamurella panacisegetis	0	0	0	0	0	0	0	0	0	0	0	0	0	0	0	0	0	0	0	0	0	0	0	0	0	0	0	0	0	0	0	0	0	0	0	0	0	0	0	0	0	0	0	0	0	0	0	0	0
Vibrio owensii	0	0	0	0	0	0	0	0	0	0	0	0	0	0	0	0	0	0	0	0	0	0	0	0	0	0	0	0	0	0	0	0	0	0	0.011	0	0.012	0	0	0	0	0	0	0	0	0	0	0	0
Synechococcus lividus	0	0	0	0	0	0	0	0	0	0	0	0	0	0	0	0	0	0	0	0	0	0	0	0	0	0	0	0	0	0	0	0	0	0	0	0	0	0	0	0	0.04	0	0	0	0	0	0	0	0
Streptococcus sp. KCOM 2412	0	0	0	0	0	0	0	0	0	0	0	0	0	0	0	0	0	0	0	0	0	0	0	0	0	0	0	0	0	0	0	0	0	0	0	0	0	0	0	0	0	0	0	0	0	0	0	0	0
Corynebacterium geronticis	0	0	0	0	0	0	0	0	0	0	0	0	0	0	0	0	0	0	0	0	0	0	0	0	0	0	0	0	0	0	0	0	0	0	0	0	0	0	0	0	0	0	0	0	0	0	0	0	0
Pandoraea sp. XY-2	0	0	0	0	0	0	0	0	0	0	0	0	0	0	0	0	0	0	0	0	0	0	0	0	0	0	0	0	0	0	0	0	0	0	0	0	0	0	0	0	0	0	0	0	0	0	0	0	0
Citrobacter freundii complex sp. CFNIH2	0	0	0	0	0	0	0	0	0	0	0	0	0	0	0	0	0	0	0	0	0	0	0	0	0	0	0	0	0	0	0	0	0	0	0	0	0	0	0	0	0	0	0	0	0	0	0	0	0
Bacterioplanes sanyensis	0	0	0	0	0	0	0	0	0	0	0	0	0	0	0	0	0	0	0	0	0	0	0	0	0	0	0	0	0	0	0	0	0	0	0.012	0	0.013	0	0	0	0	0	0	0	0	0	0	0	0
Haemophilus sp. oral taxon 036	0	0	0	0	0	0	0	0	0	0	0	0	0	0	0	0	0	0	0	0	0	0	0	0	0	0	0	0	0	0	0	0	0	0	0	0	0	0	0	0	0	0	0	0	0	0	0	0	0
Paracoccus aminophilus	0	0	0	0	0	0	0	0	0	0	0	0	0	0	0	0	0	0	0	0	0	0	0	0	0	0	0	0	0	0	0	0	0	0	0	0	0	0	0	0	0	0	0	0	0	0	0	0	0
Micromonospora purpureochromogenes	0	0	0	0	0	0	0	0	0	0	0	0	0	0	0	0	0	0	0	0	0	0	0	0	0	0	0	0	0	0	0	0	0	0	0	0	0	0	0	0	0	0	0	0	0	0	0	0	0
Xanthomonas citri	0	0.015	0	0	0	0	0	0	0	0	0	0.019	0	0	0	0.017	0	0.01	0	0	0.01	0	0.01	0.01	0	0	0	0	0	0	0	0	0	0	0.01	0	0	0	0	0	0	0	0	0	0	0	0	0	0.012
Acidovorax citrulli	0	0	0	0	0	0	0	0	0	0	0	0	0	0	0	0	0	0	0	0	0	0	0	0	0	0	0	0	0	0	0	0	0	0	0	0	0	0	0	0	0	0	0	0	0	0	0	0	0
Acidiferrobacter sp. SPIII_3	0	0.012	0	0	0	0	0	0	0	0	0	0	0	0	0	0	0	0	0	0	0	0	0	0	0	0	0	0	0	0	0	0	0	0	0	0	0	0	0	0	0	0	0	0	0	0	0	0	0
Microvirga ossetica	0	0.01	0	0	0	0	0	0	0	0	0	0	0	0	0	0	0	0	0	0	0	0	0	0	0	0	0	0	0	0	0	0	0	0	0	0	0	0	0	0	0	0	0	0	0	0	0	0	0
Kocuria indica	0	0	0	0	0	0	0	0	0	0	0	0	0	0	0	0	0	0	0	0	0	0	0.013	0.01	0	0	0	0	0	0	0	0	0	0	0	0	0	0	0	0	0	0	0	0	0	0	0	0	0
Elusimicrobium minutum	0	0	0	0	0	0	0	0	0	0	0	0	0	0	0	0	0	0	0	0	0	0	0	0	0	0	0	0	0	0	0	0	0	0	0	0	0.022	0	0	0	0	0	0	0	0	0	0	0	0
Methylovirgula ligni	0	0.01	0	0	0	0	0	0	0	0	0	0.01	0	0	0	0	0	0	0	0	0	0	0	0	0	0	0	0	0	0	0	0	0	0	0	0	0	0	0	0	0	0	0	0	0	0	0	0	0
Campylobacter showae	0	0	0	0	0	0	0	0	0	0	0	0	0	0	0	0	0	0	0	0	0	0	0	0	0	0	0	0	0	0	0	0	0	0	0	0	0	0	0	0	0	0	0	0	0	0	0	0	0
Actinomyces sp. oral taxon 171	0	0	0	0	0	0	0	0	0	0	0	0	0	0	0	0	0	0	0	0	0	0	0	0	0	0	0	0	0	0	0	0	0	0	0	0	0	0	0	0	0	0	0	0	0	0	0	0	0
Chlorobaculum tepidum	0	0.012	0	0	0	0	0	0	0	0	0	0.016	0	0	0	0	0	0	0	0	0	0	0	0	0	0	0	0	0	0	0	0	0	0	0	0	0	0	0	0	0	0	0	0	0	0	0	0	0
Xanthomonas cassavae	0	0.012	0	0	0	0	0	0	0	0	0	0	0	0	0	0	0	0	0	0	0	0	0.012	0.013	0	0	0	0	0	0	0	0	0	0	0	0	0	0	0	0	0	0	0	0	0	0	0	0	0
Paenibacillus sp. M-152	0	0.011	0	0	0	0	0	0	0	0	0	0	0	0	0	0	0	0	0	0	0	0	0	0	0	0	0	0	0	0	0	0	0	0	0.01	0	0	0	0	0	0	0	0	0	0	0	0	0	0
Sphingobium sp. SCG-1	0	0.01	0	0	0	0	0	0	0	0	0	0	0	0	0	0	0	0	0	0	0	0	0	0	0	0	0	0	0	0	0	0	0	0	0	0	0	0	0	0	0	0	0	0	0	0	0	0	0
Pyrodictium delaneyi	0	0	0	0	0	0	0	0	0	0	0	0	0	0	0	0	0	0	0	0	0	0	0	0	0	0	0	0	0	0	0	0	0	0	0	0	0	0	0	0	0	0	0	0	0	0	0	0	0
Corynebacterium genitalium	0	0	0	0	0	0	0	0	0	0	0	0	0	0	0	0	0	0	0	0	0	0	0	0	0	0	0	0	0	0	0	0	0	0	0	0	0	0	0	0	0	0	0	0	0	0	0	0	0
Pseudomonas sp. LG1D9	0	0.01	0	0	0	0	0	0	0	0	0	0	0	0	0	0	0	0	0	0	0	0	0	0	0	0	0	0	0	0	0	0	0	0	0	0	0	0	0	0	0	0	0	0	0	0	0	0	0
Saccharomonospora sp. 31sw	0	0	0	0	0	0	0	0	0	0	0	0	0	0	0	0	0	0	0	0	0	0	0	0.01	0	0	0	0	0	0	0	0	0	0	0	0	0	0	0	0	0	0	0	0	0	0	0	0	0
Legionella oakridgensis	0	0	0	0	0	0	0	0	0	0	0	0.01	0	0	0	0	0	0	0	0	0	0	0	0	0	0	0	0	0	0	0	0	0	0	0.017	0	0.018	0	0	0	0	0	0	0	0	0	0	0	0
Psychrobacter sp. G	0	0	0	0	0	0	0	0	0	0	0	0	0	0	0	0	0	0	0	0	0	0	0	0	0	0	0	0	0	0	0	0	0	0	0	0	0	0	0	0	0	0	0	0	0	0	0	0	0
Streptococcus sp. oral taxon 064	0	0	0	0	0	0	0	0	0	0	0	0	0	0	0	0	0	0	0	0	0	0	0	0	0	0	0	0	0	0	0	0	0	0	0	0	0	0	0	0	0	0	0	0	0	0	0	0	0
Gordonia sp. 1D	0	0	0	0	0	0	0	0	0	0	0	0	0	0	0	0	0	0	0	0	0	0	0.018	0.019	0	0	0	0	0	0	0	0	0	0	0	0	0	0	0	0	0	0	0	0	0	0	0	0	0
Streptococcus macedonicus	0	0	0	0	0	0	0	0	0	0	0	0	0	0	0	0	0	0	0	0	0	0	0	0	0	0	0	0	0	0	0	0	0	0	0	0	0	0	0	0	0	0	0	0	0	0	0	0	0
Streptococcus sp. HSISS1	0	0	0	0	0	0	0	0	0	0	0	0	0	0	0	0	0	0	0	0	0	0	0	0	0	0	0	0	0	0	0	0	0	0	0	0	0	0	0	0	0	0	0	0	0	0	0	0	0
Citrobacter youngae	0	0	0	0	0	0	0	0	0	0	0	0	0	0	0	0	0	0	0	0	0	0	0	0	0	0	0	0	0	0	0	0	0.047	0.027	0	0	0	0	0	0	0	0	0	0	0	0	0.038	0	0
Citrobacter freundii complex sp. CFNIH9	0	0	0	0	0	0	0	0	0	0	0	0	0	0	0	0	0	0	0	0	0	0	0	0	0	0	0	0	0	0	0	0	0.031	0	0	0	0	0	0	0	0	0	0	0	0	0	0.01	0	0
Neomicrococcus aestuarii	0	0	0	0	0	0	0	0	0	0	0	0	0	0	0	0	0	0	0	0	0	0	0	0	0	0	0	0	0	0	0	0	0	0	0	0	0	0	0	0	0	0	0	0	0	0	0	0	0
Candidatus Pelagibacter sp. RS40	0	0	0	0	0	0	0	0	0	0	0	0	0	0	0	0	0	0	0	0	0	0	0	0	0	0	0	0	0	0	0	0	0	0	0	0	0	0	0	0	0	0	0	0	0	0	0	0	0
Sphingobium sp. RAC03	0	0	0	0	0	0	0	0	0	0	0	0	0	0	0	0	0	0	0	0	0	0	0	0	0	0	0	0	0	0	0	0	0	0	0	0	0	0	0	0	0	0	0	0	0	0	0	0	0
Pseudomonas sp. NIBRBAC000502773	0	0	0	0	0	0	0	0	0	0	0	0	0	0	0	0	0	0	0	0	0	0	0	0	0	0	0	0	0	0	0	0	0	0	0	0	0	0	0	0	0	0	0	0	0	0	0	0	0
Ferriphaselus amnicola	0	0	0	0	0	0	0	0	0	0	0	0	0	0	0	0	0	0	0	0	0	0	0	0	0	0	0	0	0	0	0	0	0	0	0	0	0	0	0	0	0	0	0	0	0	0	0	0	0
Nostoc sphaeroides	0	0	0	0	0	0	0	0	0	0	0	0	0	0	0	0	0	0	0	0	0	0	0	0	0	0	0	0	0	0	0	0	0	0	0	0	0	0	0	0	0	0	0	0	0	0	0	0.011	0
Citrobacter portucalensis	0	0	0	0	0	0	0	0	0	0.011	0	0	0	0	0	0	0	0	0	0	0	0	0	0	0	0	0	0	0	0	0	0	0.277	0.038	0	0.011	0	0	0	0	0	0	0	0	0	0	0.055	0	0
Cardinium endosymbiont of Encarsia pergandiella	0	0	0	0	0	0	0	0	0	0	0	0	0	0	0	0	0	0	0	0	0	0	0	0	0	0	0	0	0	0	0	0	0	0	0	0	0	0	0	0	0	0	0	0	0	0	0	0	0
Klebsiella virus KpV475	0	0	0	0	0	0	0	0	0	0	0	0	0	0	0	0	0	0	0	0	0	0	0	0	0	0	0	0	0	0	0	0	0	0	0	0	0	0	0	0	0	0	0	0	0	0	0	0	0
Leuconostoc lactis	0	0	0	0	0	0	0	0	0	0	0	0	0	0	0	0	0	0	0	0	0	0	0	0	0	0	0	0	0	0	0	0	0	0	0	0	0	0	0	0	0	0	0	0	0	0	0.01	0.014	0
Bacillus sp. Pc3	0	0	0	0	0	0	0	0	0	0	0	0	0	0	0	0	0	0	0	0	0	0	0	0	0	0	0	0	0	0	0	0	0	0	0	0	0	0	0	0	0	0	0	0	0	0	0	0	0
Candidatus Blochmannia vafer	0	0.01	0	0	0	0	0	0	0	0	0	0	0	0	0	0	0	0	0	0	0	0	0	0	0	0	0	0	0	0	0	0	0	0	0	0	0	0	0	0	0	0	0	0	0	0	0	0	0
Citrobacter pasteurii	0	0	0	0	0	0	0	0	0	0	0	0	0	0	0	0	0	0	0	0	0	0	0	0	0	0	0	0	0	0	0	0	0	0	0	0	0	0	0	0	0	0	0	0	0	0	0	0	0
Escherichia virus N4	0	0	0	0	0	0	0	0	0	0	0	0	0	0	0	0	0	0	0	0	0	0	0	0	0	0	0	0	0	0	0	0	0	0	0	0	0	0	0	0	0	0	0	0	0	0	0	0	0
Escherichia virus IME11	0	0	0	0	0	0	0	0	0	0	0	0	0	0	0	0	0	0	0	0	0	0	0	0	0	0	0	0	0	0	0	0	0	0	0	0	0	0	0	0	0	0	0	0	0	0	0	0	0
Sphingopyxis sp. FD7	0	0	0	0	0	0	0	0	0	0	0	0	0	0	0	0	0	0	0	0	0	0	0	0	0	0	0	0	0	0	0	0	0	0	0.01	0	0	0	0	0	0	0	0	0	0	0	0	0	0
Neisseria flavescens	0	0	0	0	0	0	0	0	0	0	0	0	0	0	0	0	0	0	0	0	0	0	0	0	0	0	0	0	0	0	0	0	0	0	0	0	0	0	0	0	0	0	0	0	0	0	0	0	0
Aeromonas virus pIS4A	0	0	0	0	0	0	0	0	0	0	0	0	0	0	0	0	0	0	0	0	0	0	0	0	0	0	0	0	0	0	0	0	0	0	0	0	0	0	0	0	0	0	0	0	0	0	0	0	0
Leuconostoc kimchii	0	0	0	0	0	0	0	0	0	0	0	0	0	0	0	0	0	0	0	0	0	0	0	0	0	0	0	0	0	0	0	0	0	0	0	0	0	0	0	0	0	0	0	0	0	0	0	0	0
Rhodanobacteraceae bacterium Dysh456	0	0	0	0	0	0	0	0	0	0	0	0	0	0	0	0	0	0	0	0	0	0	0	0	0	0	0	0	0	0	0	0	0	0	0	0	0.01	0	0	0	0	0	0.012	0	0	0	0	0	0
Cardinium endosymbiont of Sogatella furcifera	0	0.012	0	0	0	0	0	0	0	0	0	0	0	0	0	0	0	0	0	0	0	0	0	0	0	0	0	0	0	0	0	0	0	0	0.012	0.01	0.015	0	0	0	0	0	0	0	0	0	0	0	0
Raoultella electrica	0	0	0	0	0	0	0	0	0	0	0	0	0	0	0	0	0	0	0	0	0	0	0	0	0	0	0	0	0	0	0	0	0	0	0	0	0	0	0	0	0	0	0	0	0	0	0	0	0
Corynebacterium kroppenstedtii	0	0.011	0	0	0	0	0	0	0	0	0	0	0	0	0	0.01	0	0	0	0	0	0	0	0	0	0	0	0	0	0	0	0	0	0	0	0	0	0	0	0	0	0	0	0	0	0	0	0	0
Salmonella phage Vi II-E1	0	0	0	0	0	0	0	0	0	0	0	0	0	0	0	0	0	0	0	0	0	0	0	0	0	0	0	0	0	0	0	0	0	0	0	0	0	0	0	0	0	0	0	0	0	0	0	0	0
Acinetobacter lwoffii	0	0.011	0	0	0	0	0	0	0	0	0	0	0	0	0	0	0	0	0	0	0	0	0	0	0	0	0	0	0	0	0	0	0	0	0	0	0	0	0	0	0	0	0	0	0	0	0	0	0
Klebsiella sp. LY	0	0	0	0	0	0	0	0	0	0	0	0	0	0	0	0	0	0	0	0	0	0	0	0	0	0	0	0	0	0	0	0	0	0	0	0	0	0	0	0	0	0	0	0	0	0	0	0	0
Escherichia virus G7C	0	0	0	0	0	0	0	0	0	0	0	0	0	0	0	0	0	0	0	0	0	0	0	0	0	0	0	0	0	0	0	0	0	0	0	0	0	0	0	0	0	0	0	0	0	0	0	0	0
Thermosynechococcus elongatus	0	0.012	0	0	0	0	0	0	0	0	0	0	0	0	0	0	0	0	0	0	0	0	0	0	0	0	0	0	0	0	0	0	0	0	0	0	0	0	0	0	0	0	0	0	0	0	0	0	0
Citrobacter sp. TBCP-5362	0	0	0	0	0	0	0	0	0	0	0	0	0	0	0	0	0	0	0	0	0	0	0	0	0	0	0	0	0	0	0	0	0	0	0	0	0	0	0	0	0	0	0	0	0	0	0	0	0
Corynebacterium sp. 2069/2	0	0.013	0	0	0	0	0	0	0	0	0	0	0	0	0	0	0	0	0	0	0	0	0	0	0	0	0	0	0	0	0	0	0	0	0	0	0	0	0	0	0	0	0	0	0	0	0	0	0
Aster yellows witches'-broom phytoplasma	0	0	0	0	0	0	0	0	0	0	0	0	0	0	0	0	0	0	0	0	0	0	0	0	0	0	0	0	0	0	0	0	0	0	0.011	0	0	0	0	0	0	0	0	0	0	0	0	0	0
Pseudomonas sp. TMW 2.1634	0	0	0	0	0	0	0	0	0	0	0	0	0	0	0	0	0	0	0	0	0	0	0	0	0	0	0	0	0	0	0	0	0	0	0	0	0	0	0	0	0	0	0	0	0	0	0	0	0
Klebsiella virus K244	0	0	0	0	0	0	0	0	0	0	0	0	0	0	0	0	0	0	0	0	0	0	0	0	0	0	0	0	0	0	0	0	0	0	0	0	0	0	0	0	0	0	0	0	0	0	0	0	0
Leuconostoc garlicum	0	0	0	0	0	0	0	0	0	0	0	0	0	0	0	0	0	0	0	0	0	0	0	0	0	0	0	0	0	0	0	0	0	0.014	0	0	0	0	0	0	0	0	0	0	0	0	0.025	0.013	0
Capnocytophaga sp. oral taxon 864	0	0	0	0	0	0	0	0	0	0	0	0	0	0	0	0	0	0	0	0	0	0	0	0	0	0	0	0	0	0	0	0	0	0	0	0	0.012	0	0	0	0	0	0	0	0	0	0	0	0
Enterobacter sp. 18A13	0	0	0	0	0	0	0	0	0	0	0	0	0	0	0	0	0	0	0	0	0	0	0	0	0	0	0	0	0	0	0	0	0	0	0	0	0	0	0	0	0	0	0	0	0	0	0	0	0
Enterobacteriaceae bacterium S05	0	0	0	0	0	0	0	0	0	0	0	0	0	0	0	0	0	0	0	0	0	0	0	0	0	0	0	0	0	0	0	0	0	0	0	0	0	0	0	0	0	0	0	0	0	0	0	0	0
Pseudomonas extremorientalis	0	0	0	0	0	0	0	0	0	0	0	0	0	0	0	0	0	0	0	0	0	0	0	0	0	0	0	0	0	0	0	0	0	0	0	0	0.01	0	0	0	0	0	0	0	0	0	0	0	0
Candidatus Aquiluna sp. UB-MaderosW2red	0	0	0	0	0	0	0	0	0	0	0	0	0	0	0	0	0	0	0	0	0	0	0	0	0	0	0	0	0	0	0	0	0	0	0	0	0	0	0	0	0	0	0	0	0	0	0	0	0
Salmonella sp. SSDFZ54	0	0	0	0	0	0	0	0	0	0	0	0	0	0	0	0	0	0	0	0	0	0	0	0	0	0	0	0	0	0	0	0	0	0	0	0	0	0	0	0	0	0	0	0	0	0	0	0	0
Porphyrobacter sp. CACIAM 03H1	0	0	0	0	0	0	0	0	0	0	0	0	0	0	0	0	0	0	0	0	0	0	0	0	0	0	0	0	0	0	0	0	0	0	0	0	0	0	0	0	0	0	0	0	0	0	0	0	0
Methanobacterium subterraneum	0	0	0	0	0	0	0	0	0	0	0	0	0	0	0	0	0	0	0	0	0	0	0	0	0	0	0	0	0	0	0	0	0	0	0	0	0	0	0	0	0	0	0	0	0	0	0	0	0
Halapricum salinum	0	0	0	0	0	0	0	0	0	0	0	0	0	0	0	0	0	0	0	0	0	0	0	0	0	0	0	0	0	0	0	0	0	0	0	0	0	0	0	0	0	0	0	0	0	0	0	0	0
Enterobacteriaceae bacterium ENNIH2	0	0	0	0	0	0	0	0	0	0	0	0	0	0	0	0	0	0	0	0	0	0	0	0	0	0	0	0	0	0	0	0	0	0	0	0	0	0	0	0	0	0	0	0	0	0	0	0	0
Thermococcus profundus	0	0	0	0	0	0	0	0	0	0	0	0	0	0	0	0	0	0	0	0	0	0	0	0	0	0	0	0	0	0	0	0	0	0	0	0	0	0	0	0	0	0	0	0	0	0	0	0	0
Klebsiella virus JD001	0	0	0	0	0	0	0	0	0	0	0	0	0	0	0	0	0	0	0	0	0	0	0	0	0	0	0	0	0	0	0	0	0	0	0	0	0	0	0	0	0	0	0	0	0	0	0	0	0
Klebsiella virus JD18	0	0	0	0	0	0	0	0	0	0	0	0	0	0	0	0	0	0	0	0	0	0	0	0	0	0	0	0	0	0	0	0	0	0	0	0	0	0	0	0	0	0	0	0	0	0	0	0	0
Salmonella phage IME207	0	0	0	0	0	0	0	0	0	0	0	0	0	0	0	0	0	0	0	0	0	0	0	0	0	0	0	0	0	0	0	0	0	0	0	0	0	0	0	0	0	0	0	0	0	0	0	0	0
Pseudomonas kribbensis	0	0	0	0	0	0	0	0	0	0	0	0	0	0	0	0	0	0	0	0	0	0	0	0	0	0	0	0	0	0	0	0	0	0	0	0	0	0	0	0	0	0	0	0	0	0	0	0	0
Klebsiella virus KpV52	0	0	0	0	0	0	0	0	0	0	0	0	0	0	0	0	0	0	0	0	0	0	0	0	0	0	0	0	0	0	0	0	0	0	0	0	0	0	0	0	0	0	0	0	0	0	0	0	0
Klebsiella virus KP34	0	0	0	0	0	0	0	0	0	0	0	0	0	0	0	0	0	0	0	0	0	0	0	0	0	0	0	0	0	0	0	0	0	0	0	0	0	0	0	0	0	0	0	0	0	0	0	0	0
Pseudomonas sp. DTU12.3	0	0	0	0	0	0	0	0	0	0	0	0	0	0	0	0	0	0	0	0	0	0	0	0	0	0	0	0	0	0	0	0	0	0	0	0	0	0	0	0	0	0	0	0	0	0	0	0	0
Citrobacter braakii	0	0	0	0	0	0	0	0	0	0	0	0	0	0	0	0	0	0	0	0	0	0	0	0	0	0	0	0	0	0	0	0	0	0.011	0	0	0	0	0	0	0	0	0	0	0	0	0.014	0	0
Paraburkholderia phenoliruptrix	0	0	0	0	0	0	0	0	0	0	0	0	0	0	0	0	0	0	0	0	0	0	0	0	0	0	0	0	0	0	0	0	0	0	0	0	0	0	0	0	0	0	0	0	0	0	0	0	0
Streptomyces pratensis	0	0.011	0	0	0	0	0	0	0	0	0	0	0	0	0	0	0	0	0	0	0	0	0	0	0	0	0	0	0	0	0	0	0	0	0	0	0	0	0	0	0	0	0	0	0	0	0	0	0
Halorussus sp. RC-68	0	0	0	0	0	0	0	0	0	0	0	0	0	0	0	0	0	0	0	0	0	0	0	0	0	0	0	0	0	0	0	0	0	0	0	0	0	0	0	0	0	0	0	0	0	0	0	0	0
Klebsiella virus KpV80	0	0	0	0	0	0	0	0	0	0	0	0	0	0	0	0	0	0	0	0	0	0	0	0	0	0	0	0	0	0	0	0	0	0	0	0	0	0	0	0	0	0	0	0	0	0	0	0	0
Escherichia marmotae	0	0	0	0	0	0	0	0	0	0	0	0	0	0	0	0	0	0	0	0	0	0	0	0	0	0	0	0	0	0	0	0	0	0	0	0	0	0	0	0	0	0	0	0	0	0	0	0	0
Lactobacillus paragasseri	0	0	0	0	0	0	0	0	0	0	0	0	0	0	0	0	0	0	0	0	0	0	0	0	0	0	0	0	0	0	0	0	0	0	0	0	0	0	0	0	0	0	0	0	0	0	0	0	0
Enterobacter sp. E20	0	0	0	0	0	0	0	0	0	0	0	0	0	0	0	0	0	0	0	0	0	0	0	0	0	0	0	0	0	0	0	0	0	0	0	0	0	0	0	0	0	0	0	0	0	0	0	0	0
Pseudomonas sp. A214	0	0	0	0	0	0	0	0	0	0	0	0	0	0	0	0	0	0	0	0	0	0	0	0	0	0	0	0	0	0	0	0	0	0	0	0	0	0	0	0	0	0	0	0	0	0	0	0	0
Escherichia virus APEC7	0	0	0	0	0	0	0	0	0	0	0	0	0	0	0	0	0	0	0	0	0	0	0	0	0	0	0	0	0	0	0	0	0	0	0	0	0	0	0	0	0	0	0	0	0	0	0	0	0
Enterococcus virus EFDG1	0	0	0	0	0	0	0	0	0	0	0	0	0	0	0	0	0	0	0	0	0	0	0	0	0	0	0	0	0	0	0	0	0	0	0	0	0	0	0	0	0	0	0	0	0	0	0	0	0
Cronobacter phage CR5	0	0	0	0	0	0	0	0	0	0	0.02	0	0	0	0	0	0	0	0	0	0	0	0	0	0	0	0	0	0	0	0	0	0	0	0	0	0	0	0	0	0	0	0	0	0	0	0	0	0
Enterobacter sp. N18-03635	0	0	0	0	0	0	0	0	0	0	0	0	0	0	0	0	0	0	0	0	0	0	0	0	0	0	0	0	0	0	0	0	0	0	0	0	0	0	0	0	0	0	0	0	0	0	0	0	0
Chlamydia caviae	0	0	0	0	0	0	0	0	0	0	0	0	0	0	0	0	0	0	0	0	0	0	0	0	0	0	0	0	0	0	0	0	0	0	0	0	0	0	0	0	0	0	0	0	0	0	0	0	0
Salmonella phage 64795_sal3	0	0	0	0	0	0	0	0	0	0	0	0	0	0	0	0	0	0	0	0	0	0	0	0	0	0	0	0	0	0	0	0	0	0	0	0	0	0	0	0	0	0	0	0	0	0	0	0	0
Campylobacter sp. RM12175	0	0.01	0	0	0	0	0	0	0	0	0	0	0	0	0	0	0	0	0	0	0	0	0	0	0	0	0	0	0	0	0	0	0	0	0	0	0	0	0	0	0	0	0	0	0	0	0	0	0
Corynebacterium variabile	0	0	0	0	0	0	0	0	0	0	0	0	0	0	0	0	0	0	0	0	0	0	0	0	0	0	0	0	0	0	0	0	0	0	0	0	0	0	0	0	0	0	0	0	0	0	0	0	0
Citrobacter freundii complex sp. CFNIH4	0	0	0	0	0	0	0	0	0	0	0	0	0	0	0	0	0	0	0	0	0	0	0	0	0	0	0	0	0	0	0	0	0	0.024	0	0	0	0	0	0	0	0	0	0	0	0	0.036	0	0
Citrobacter freundii complex sp. CFNIH3	0	0	0	0	0	0	0	0	0	0	0	0	0	0	0	0	0	0	0	0	0	0	0	0	0	0	0	0	0	0	0	0	0	0.011	0	0	0	0	0	0	0	0	0	0	0	0	0.015	0	0
Candidatus Gullanella endobia	0	0	0	0	0	0	0	0	0	0	0	0	0	0	0	0	0	0	0	0	0	0	0	0	0	0	0	0	0	0	0	0	0	0	0.01	0	0	0	0	0	0	0	0	0	0	0	0	0	0
Anaplasma ovis	0	0.01	0	0	0	0	0	0	0	0	0	0	0	0	0	0	0	0	0	0	0	0	0	0	0	0	0	0	0	0	0	0	0	0	0	0	0	0	0	0	0	0	0	0	0	0	0	0	0
Citrobacter sp. FDAARGOS_156	0	0	0	0	0	0	0	0	0	0	0	0	0	0	0	0	0	0	0	0	0	0	0	0	0	0	0	0	0	0	0	0	0	0	0	0	0	0	0	0	0	0	0	0	0	0	0	0	0
Escherichia phage VB_EcoS-Golestan	0	0	0	0	0	0	0	0	0	0	0	0	0	0	0	0	0	0	0	0	0	0	0	0	0	0	0	0	0	0	0	0	0	0	0	0	0	0	0	0	0	0	0	0	0	0	0	0	0
[truncated: 113 more columns]

## Sheet: Table S4
ID	CO01	CO02	CO03	CO04	CO05	CO06	CO07	CO08	CO09	CO10	CO11	CO12	CO13	CO14	CO15	CO16	CO17	CO18	CO19	CO20	CO21	CO22	CO23	CO24	CO25	CO26	CO27	CO28	CO29	CO30	CO31	CO32	CO33	CO34	CO35	CO36	CO37	CO38	CO39	CO40	CO41	CO42	CO43	CO44	CO45	CO46	CO47	CO48	CO49
Methanobrevibacter_smithii	0	0	0	0.47638	0.81262	0	0	0	0	0	0	0	0	0	0	0	0	0	0	0	0	0	0	0	0	0	0	0	0	0	0	0	0	0	0	0	0.00671	0	0	0	0	0	0	0.19203	0	0	0	0	0
Methanobrevibacter_unclassified	0	0	0	0	0	0	0	0	0	0	0	0	0	0	0	0	0	0	0	0	0	0	0	0	0	0	0.01089	0	0	0	0	0	0.01105	0	0	0	0	0	0	0	0	0	0	0	0	0	0	0	0
Actinomyces_cardiffensis	0	0	0	0	0	0	0	0	0	0	0	0	0	0	0	0	0	0	0	0	0	0	0	0	0	0	0	0	0	0	0	0	0	0	0	0	0	0	0	0	0	0	0	0	0	0	0	0	0
Actinomyces_graevenitzii	0.00271	0.01052	0	0	0	0	0	0	0	0	0	0	0	0	0	0	0.01101	0.00054	0	0	0.004	0	0.00181	0.00015	0	0.00171	0.02475	0.00312	0	0.0838	0.04624	0.00748	0	0	0.00131	0.01202	0.01068	0.00657	0.00652	0	0	0.00518	0	0	0.00169	0	0	0	0
Actinomyces_johnsonii	0	0	0	0	0	0	0	0	0	0	0	0	0	0	0	0	0	0	0	0	0	0	0	0	0	0	0	0	0	0	0	0	0	0	0	0	0	0	0	0	0	0	0	0	0	0	0	0	0
Actinomyces_massiliensis	0	0	0	0	0	0	0	0	0	0	0	0	0	0	0	0	0	0	0	0	0	0	0	0	0	0	0	0	0	0	0	0	0	0	0	0	0	0	0	0	0	0	0	0	0	0	0	0	0
Actinomyces_naeslundii	0	0	0	0	0	0	0	0	0	0	0	0	0	0	0	0	0	0	0	0	0	0	0	0	0	0	0	0	0	0	0	0	0	0	0	0	0	0	0	0	0	0	0	0	0	0	0	0	0
Actinomyces_odontolyticus	0	0.00407	0	0	0	0	0	0	0	0	0	0	0	0	0	0	0.00112	0	0	0	0.0005	0	0	0	0	0	0	0	0	0.01396	0.00537	0	0	0	0	0	0	0	0	0	0	0.00074	0	0	0.00263	0	0.00019	0	0.00088
Actinomyces_oris	0	0	0	0	0	0	0	0	0	0	0	0	0	0	0	0	0	0	0	0	0	0	0	0	0	0	0	0	0	0	0	0	0	0	0	0	0	0	0	0	0	0	0	0	0	0	0	0	0
Actinomyces_sp_HPA0247	0	0	0	0	0	0	0	0	0	0	0	0	0	0	0	0	0	0	0	0	0	0	0	0	0	0	0	0	0	0	0	0	0	0	0	0	0	0	0	0	0	0	0	0	0	0	0	0	0
Actinomyces_sp_ICM47	0	0	0	0	0	0	0	0	0	0	0	0	0	0	0	0	0	0	0	0	0	0	0	0	0	0	0	0	0	0	0	0	0	0	0	0	0	0	0	0	0	0	0	0	0	0	0	0	0
Actinomyces_turicensis	0	0	0	0	0	0	0	0	0	0	0	0	0	0	0	0	0	0	0	0	0	0	0	0	0	0	0	0	0	0	0	0	0	0	0	0	0	0	0	0	0	0	0	0	0	0	0	0	0
Actinomyces_viscosus	0	0	0	0	0	0	0	0	0	0	0	0	0	0	0	0	0	0	0	0	0	0	0	0	0	0	0	0	0	0	0	0	0	0	0	0	0	0	0	0	0	0	0	0	0	0	0	0	0
Corynebacterium_accolens	0	0	0	0	0	0	0	0	0	0	0	0	0	0	0	0	0	0	0	0	0	0	0	0	0	0	0	0	0	0	0	0	0	0	0	0	0	0	0	0	0	0	0	0	0	0	0	0	0
Corynebacterium_crenatum	0	0	0	0	0	0	0	0	0	0	0	0	0	0	0	0	0	0	0	0	0	0	0	0	0	0	0	0	0	0	0	0	0	0	0	0	0	0	0	0	0	0	0	0	0	0	0	0	0
Corynebacterium_durum	0	0	0	0	0	0	0	0	0	0	0	0	0	0	0	0	0	0	0	0	0	0	0	0	0	0	0	0	0	0	0	0	0	0	0	0	0	0	0	0	0	0	0	0	0	0	0	0	0
Corynebacterium_glutamicum	0	0	0	0	0	0	0	0	0	0	0	0	0	0	0	0	0	0	0	0	0	0	0	0	0	0	0	0	0	0	0	0	0	0	0	0	0	0	0	0	0	0	0	0	0	0	0	0	0
Corynebacterium_propinquum	0	0	0	0	0	0	0	0	0	0	0	0	0	0	0	0	0	0	0	0	0	0	0	0	0	0	0	0	0	0	0	0	0	0	0	0	0	0	0	0	0	0	0	0	0	0	0	0	0
Corynebacterium_variabile	0	0	0	0	0	0	0	0	0	0	0	0	0	0	0	0	0	0	0	0	0	0	0	0	0	0	0	0	0	0	0	0	0	0	0	0	0	0	0	0	0	0	0	0	0	0	0	0	0
Brachybacterium_muris	0	0	0	0	0	0	0	0	0	0	0	0	0	0	0	0	0	0	0	0	0	0	0	0	0	0	0	0	0	0	0	0	0	0	0	0	0	0	0	0	0	0	0	0	0.00169	0	0	0	0
Brachybacterium_paraconglomeratum	0	0	0	0	0	0	0	0	0	0	0	0	0	0	0	0	0	0	0	0	0	0	0	0	0	0	0	0	0	0	0	0	0	0	0	0	0	0	0	0	0	0	0	0	0	0	0	0	0
Brachybacterium_unclassified	0	0	0	0	0	0	0	0	0	0	0	0	0	0	0	0	0	0	0	0	0	0	0	0	0	0	0	0	0	0	0	0	0	0	0	0	0	0	0	0	0	0	0	0	0.00304	0	0	0	0
Leifsonia_xyli	0	0	0	0	0	0	0	0	0	0	0	0	0	0	0	0	0	0	0	0	0	0	0	0	0	0	0	0	0	0	0	0	0	0	0	0	0	0	0	0	0	0	0	0	0	0	0	0	0
Leucobacter_unclassified	0	0	0	0	0	0	0	0	0	0	0	0	0	0	0	0	0	0	0	0	0	0	0	0	0	0	0	0	0	0	0	0	0	0	0	0	0	0	0	0	0	0	0	0	0	0	0	0	0
Kocuria_unclassified	0	0	0	0	0	0	0	0	0	0	0	0	0	0	0	0	0	0	0	0	0	0	0	0	0	0	0	0	0	0	0	0	0	0	0	0	0	0	0	0	0	0	0	0	0	0	0	0	0
Rothia_aeria	0	0	0	0	0	0	0	0	0	0	0	0	0	0	0	0	0	0	0	0	0	0	0	0	0	0	0	0	0	0	0	0	0	0	0	0	0	0	0	0	0	0	0	0	0	0	0	0	0
Rothia_dentocariosa	0	0	0	0	0	0	0	0	0	0	0	0	0	0	0	0	0	0	0	0	0	0	0	0	0	0	0	0	0	0	0	0.00198	0	0	0	0	0	0	0	0	0	0	0	0	0	0	0	0.00296	0
Rothia_mucilaginosa	0.00023	0.00226	0	0.00269	0	0.0039	0.0005	0.00027	0.01883	0	0.00014	0.00775	0	0.01572	0	0.00099	0.24605	0.00933	0	0.00259	0.03059	0.00056	0.01845	0.00415	0	0.03171	0.00896	0	0	0.01654	0.02481	0.00389	0.00042	0	0.00685	0.00739	0.01065	0.00222	0.00504	0	0	0.00378	0	0	0.00033	0	0	0.00066	0
Rothia_unclassified	0.007	0	0	0	0	0	0.00183	0	0	0	0	0	0	0	0	0.00128	0	0	0	0.00015	0	0	0	0	0	0	0	0	0	0	0	0.00183	0	0	0	0	0	0	0	0	0	0	0	0	0	0	0	0.00421	0
Propionibacterium_propionicum	0	0	0	0	0	0	0	0	0	0	0	0	0	0	0	0	0	0	0	0	0	0	0	0	0	0	0	0	0	0	0	0	0	0	0	0	0	0	0	0	0	0	0	0	0	0	0	0	0
Alloscardovia_omnicolens	0	0	0	0	0	0	0	0	0	0	0	0	0	0	0	0	0	0	0	0	0	0	0	0	0	0	0	0	0	0	0	0	0	0	0	0	0	0	0	0	0	0	0	0	0	0	0	0	0
Bifidobacterium_adolescentis	0.00025	0.22987	0.11082	0.61853	0	0	0	1.89355	0.03053	0	0	10.8088	0.22761	0.19494	0	0.05723	0.00532	0	2.4955	5.09914	0	2.75544	3.94153	1.59398	0.77229	0.04188	0.28761	1.81004	0.0018	0	0.0946	0	0.05073	0.69031	0.90874	1.18047	1.06141	0	0	0.40541	0	0.35054	0	2.26629	0	3.26309	0.76658	0	7.10598
Bifidobacterium_angulatum	0	0	0	0	0	0	0	0	0	0	0	0	0	0	0	0	0	0	0	0.00225	0	0	0	0	0	0	0	0	0	0	0	0	0	0	0	0	0	0	0	0	0	0	0	0	0	0	0	0	0
Bifidobacterium_animalis	0	0	0	0	0	0	0	0.76756	0	0	0	0	0	0.13468	0	0	0	0	0	0	0.00245	0	0	0	0.00596	0	0	0	0	0.2286	0	0	0	0.00229	0.00718	0	0	0	0	0.02498	0	0	0.00367	0	0	0	0.00903	0	0.00874
Bifidobacterium_bifidum	0	0	0	0.00635	0	0	0	0	0.0065	0	0	1.72898	0	0	0	0	0	0.36388	0	0.13869	0	0	0.09609	0.09595	0	0	0	0.87268	0	2.80379	0	0	0.01317	0	0.13407	0	0	0	0	0	0	0	0	0	0	0.134	0	0	3.64735
Bifidobacterium_breve	0	0	0	0	0	0	0	0	0	0	0	0	0	0	0	0	0	0	0	0	0	0	0	0	0	0	0	0	0	0	0	0	0	0	0	0	0	0	0	0	0	0	0	0	0	0	0	0	0
Bifidobacterium_catenulatum	0	0	0	0	0	0	0	0	0	0	0	0	0.00142	0	0	0	0.04485	0	0	0	0	0	0	0	0	0	0	0	0	0	0	0	0	0	0	0	0	0	0	0.15571	0	0	0	0	0	0.00259	0	0	0
Bifidobacterium_dentium	0	0.00925	0	0	0	0	0	0	0	0	0.00397	0	0	0	0	0	0	0	0	0	0	0	0	0	0	0	0	0	0	0	0	0	0	0	0	0	0	0	0	0	0	0	0.0141	0	0	0	0	0	0
Bifidobacterium_longum	0.32937	0.02678	0	0.0086	0.09167	0.35181	0.00467	0.02925	0.06861	0.00917	0.10105	0.62327	0.55221	0.02437	0.26972	0.16081	31.2077	0.00552	0.00961	1.69342	2.73468	0.07034	0.01775	0.01739	0	0.14712	0.11716	0.32115	0.54158	0.71271	0.36488	0.27498	0.19686	0.05444	0.12262	0.0008	0.28868	0.17784	4.6046	0.43549	0.02189	0.52001	2.33678	6.71406	0	0.43525	0.07884	1.73178	3.43377
Bifidobacterium_pseudocatenulatum	0	0.03792	0.00187	0	1.34912	0.74359	0.0126	0.0301	0.02552	0.00867	0.00831	0	0.04173	0	0.64969	0.04921	1.66023	0.1004	0	0.51753	1.79074	0.58238	0	0	0	0.07005	0.05823	0.27806	0.05385	1.3009	0.60864	0.15024	0	0.00167	0	0.01128	0.03731	0.13525	4.0955	2.63522	0.01774	0.37992	0.0958	2.36408	2.17541	0.05689	0.00381	0.74979	2.81872
Gardnerella_vaginalis	0	0	0	0	0	0	0	0	0	0	0.0011	0	0	0	0	0	0	0	0	0	0	0	0	0	0	0	0	0	0	0	0	0	0	0	0	0	0	0	0	0	0	0	0	0	0	0	0	0	0
Parascardovia_denticolens	0	0	0	0	0	0	0	0	0	0	0	0	0	0	0	0	0.00165	0	0	0	0	0	0	0	0	0	0	0	0	0	0	0	0	0	0	0	0	0	0	0	0	0	0	0	0	0	0	0	0
Scardovia_inopinata	0	0	0	0	0	0	0	0	0	0	0	0	0	0	0	0	0.0004	0	0	0	0	0	0	0	0	0	0	0	0	0	0	0	0	0	0	0	0	0	0	0	0	0	0	0	0	0	0	0	0
Scardovia_unclassified	0	0	0	0	0	0	0	0	0	0	0	0	0	0	0	0	0.00543	0	0	0	0	0	0	0	0	0	0	0	0	0	0	0	0	0	0	0	0	0	0	0	0	0	0	0	0	0.00191	0	0	0
Scardovia_wiggsiae	0	0	0	0	0	0	0	0	0	0	0	0	0	0	0	0	0.00298	0	0	0	0	0	0	0	0	0	0	0	0	0	0	0	0	0.02345	0	0	0	0	0	0	0	0	0	0	0	0.00257	0.03146	0	0.01002
Adlercreutzia_equolifaciens	0	0.01552	0.14923	0.02164	0.01236	0	0.00545	0.03034	0	0.05046	0.00067	0.58465	0.00319	0.03028	0.04932	0.08403	0.23627	0.02234	0.08311	0	0	0.00323	0	0.00892	0.11979	0	0.10159	0	0.01284	0	0.01299	0.00826	0	0	0	0.00312	0	0.13257	0	0.00885	0	0	0	0.0783	0.14756	0.0432	0	0	0.00535
Atopobium_parvulum	0	0.00627	0	0	0	0	0	0.00041	0	0	0	0	0	0	0	0	0	0	0	0	0	0	0	0	0	0	0	0	0	0.00357	0.00384	0.00282	0	0	0.00699	0	0.00084	0	0	0	0	0	0	0	0	0	0	0	0.00219
Atopobium_rimae	0	0	0	0	0	0	0	0	0	0	0	0	0	0	0	0	0	0	0	0	0	0	0	0	0	0	0	0	0	0	0	0	0	0	0	0	0	0	0	0	0	0	0	0	0	0	0	0	0
Collinsella_aerofaciens	0.02837	1.45959	0.54905	0.0789	0.19603	0.28428	0.01497	0.48095	0.02186	0	0.18954	1.58293	0.45978	0.199	0.18193	0.11341	0.00499	0.57351	0.16306	0	0.91426	0.184	0.81485	0.73908	0.08186	0.10829	0.9068	0.27475	0.07776	0	0.03015	0.04896	0.30165	0.01727	0.14355	1.48617	0.37326	0	0	0.19867	0.02785	0	0.16392	1.0785	0.11491	0.26314	0.02286	0	0.51348
Collinsella_intestinalis	0	0	0	0	0	0	0	0	0	0	0	0	0	0	0	0	0	0.12639	0	0.00764	0	0	0	0	0	0	0	0	0	0	0	0	0	0	0	0	0	0.39941	1.35542	0	0	1.64933	0	0.08764	0	0	0	0	0
Collinsella_tanakaei	0	0	0	0	0	0	0	0	0	0	0	0	0	0	0	0	0	0	0	0	0	0	0.01359	0.00454	0	0	0	0	0	0	0	0.46211	0	0	0.00269	0	0	0	0	0	0	0	0	0	0	0.66014	0	0	0
Collinsella_unclassified	0	0	0	0	0	0	0	0	0	0	0	0	0	0	0	0	0	0	0	0.00668	0	0	0	0	0	0	0	0	0	0	0	0	0	0	0	0	0	0	0	0	0	0	0	0	0	0	0	0	0
Coriobacteriaceae_bacterium_phI	0	0	0	0	0	0	0	0	0	0.68378	0	0	0	0	0	0	0	0	0	0	0	0	0	0	0	0	0	0	0	0.04493	0	0	0	0.00313	0	0	0	0	0	0	0	0	0	0	0	0	0.0027	0	0
Eggerthella_lenta	0	0	0	0	0	0.00318	0	0	0	0	0	0	0	0	0	0	0.00412	0.00419	0	0.00017	0.00448	0	0	0	0	0	0	0.00072	0	0.03071	0	0	0	0	0	0	0	0	0	0	0.00036	0	0	0	0	0	0	0	0.01751
Eggerthella_unclassified	0.00192	0	0	0	0	0.14638	0	0.01429	0.007	0.01109	0.0028	0.05374	0	0	0.00201	0	0.09392	0	0	0.01808	0.0159	0	0	0	0	0	0	0.01	0	0.2328	0	0	0.00886	0	0	0	0	0	0	0.00036	0.10998	0	0	0	0.02385	0	0	0.2803	0.0503
Gordonibacter_pamelaeae	0	0	0	0	0	0	0	0	0	0.00701	0	0.00154	0.00756	0	0	0.00039	0.05488	0.00574	0.00941	0	0.00094	0	0	0	0.01068	0	0.00491	0	0	0.01797	0	0	0	0.00292	0	0	0	0.00131	0	0	0.00228	0	0	0	0	0	0.00997	0	0.00945
Olsenella_uli	0	0	0	0	0	0	0	0	0	0	0	0	0	0	0	0	0	0	0	0	0	0	0	0	0	0	0	0	0	0	0	0	0	0	0	0	0	0	0	0	0	0	0	0	0	0	0	0	0
Olsenella_unclassified	0	0	0	0	0	0	0	0	0	0	0	0	0	0	0	0	0	0	0	0	0	0	0	0	0	0	0	0	0	0	0	0	0	0	0	0	0	0	0	0	0	0	0	0	0	0	0	0	0
Slackia_piriformis	0	0	0	0	0.01159	0	0	0	0	0	0	0	0	0	0	0	0	0	0	0	0	0	0.07674	0.03049	0	0	0	0	0	0	0	0.00153	0	0	0	0	0	0	0	0.01639	0	0	0	0	0	0	0	0	0
Slackia_unclassified	0	0	0	0	0	0	0	0	0	0	0	0	0	0	0	0	0	0	0	0	0	0	0	0	0	0	0	0	0	0	0	0	0	0	0	0	0	0	0	0	0	0	0	0	0	0	0	0	0
Bacteroides_caccae	1.94279	0.02152	0.03697	2.1596	2.05015	1.01848	2.42627	0.70227	0.81802	1.33084	1.14087	0.34971	1.08045	1.80196	0.19505	0.20371	0.14358	1.32652	0.26129	0.36928	0.01382	0.58559	0.03793	0.03247	0.98116	5.7729	0.03177	5.15997	0.55417	0.06591	0.0515	0.58394	3.28732	1.68296	0.15501	0.03096	0.11149	0.18598	0	0.58907	2.18161	3.11272	0	0.42961	0	0.66567	0.94131	0	0.67039
Bacteroides_cellulosilyticus	0	0	0.23312	0.0278	0.00071	0	0.30739	1.77413	0.00219	0	0.00509	0.30475	0.19588	0.05281	0.02898	0.10804	0	0.01744	0.00228	0.12824	0	0	0.00879	0.01689	0.50018	0.14392	0.00537	0.32521	0	0	0	0.00353	1.26031	0.20722	0	0.0068	0.0081	0.02475	0	0.00016	0.00178	0	0	0.0027	0.43647	0.01517	0.15489	0.40508	0.0286
Bacteroides_clarus	0.01234	0	0.36854	0	0	0	0	0.84602	0.01806	0	0.51461	0	0	0	0	0	0	0	0.00031	0	0	0	0	0	0	0	0	0	0	0.14188	0	0	0.06395	0.04855	0	0	0.09369	0	0	0	0.17318	0	0	0	0.03767	0	0.03644	0	0
Bacteroides_coprocola	0	3.03199	5.99909	0	0	9.92916	0	0	0	0	0	0	0	0.10908	0	2.25863	0	0	4.90079	0	1.21568	4.31216	0.93691	1.00837	0	0	7.74965	0	0	6.64948	4.70251	0.79736	0.00074	0.67256	0.52573	0.04413	0	0.64852	0	9.72729	0	0	0	7.79911	0.32356	0	0.49253	0	0
Bacteroides_coprophilus	0	0	2.76925	0	0	0	0	0	0	0	0	0	0	0	0	0	0	0	0	0	0	0	0	0	8.07924	0	0	0	3.14169	0	0	1.27815	0	0	0	0	0	0	0	0	0	0	0	0	2.45805	0	0	0	0
Bacteroides_dorei	0	0.09667	0.15129	0.64179	0.28317	0	0.12423	1.61432	1.1584	0.01085	22.9951	0.55695	2.02474	0	0.65916	0.00845	5.15356	0.17128	2.21372	0	0	0	0.01272	0.00294	0.01228	5.95018	0.02283	18.6964	0.00139	1.18658	0.05231	0.20464	0.06701	0	0.09972	0.0097	0.09932	0.81731	2.69585	0	10.0305	0.02444	0	0	0.03431	0.08494	0.00109	0	0.16002
Bacteroides_eggerthii	0	0.00471	0.04494	0	0.18306	0	0.00055	5.77382	0.43047	0.17365	0.00072	0	3.99203	0.17919	3.90683	0.06495	0	0.00192	0	0	0.02708	0	0.0381	0.04028	0	0	1.21512	0	0.00149	0.00729	0	0	0.01148	0	0.00503	0.03257	0.00407	1.42544	0	0.11152	0	0	0	0.31406	6.64932	0.30289	0	0	0.26189
Bacteroides_faecis	1.85695	0.01192	0.15668	0.01942	0	0	0.09362	0	0	1.17654	0.00421	0.00124	0.00204	0.00694	0.00457	0.04063	0	0.00731	0	0.19019	0.00307	0	0.02005	0.00275	0	0.00797	0	0.00026	0	0.37372	0	0.00495	0	0.00081	0.0036	0.00481	1.85647	0.01589	0	0	0	0.55888	0	0.15593	0	0.45621	0.00289	0	0.03854
Bacteroides_finegoldii	0	0.07499	0.71486	0	0.20698	1.10651	0.07213	0.97876	0.93749	0.90163	7.42812	0	1.25147	0	2.16048	0.26374	1.08148	0.10686	1.49087	1.53703	0	0.79327	0.39829	0.50432	0.78394	0	0.0817	0.51158	0.02015	0	0.18986	0.00143	0	0.78919	0.00014	0	0	0.18662	0	0.12306	0.72775	0	0	0.58498	0.45425	0.75129	0.67396	0	1.03173
Bacteroides_fluxus	0	0	0	0	0	0	0	0	0	0	0	0	0	0	0	0	0	0	0	0	0	0	0	0	0	0	0	0	0	0	0	0	1.78891	0	0	0	0	0	0	0	0	0	0	0	0	0	0	0	0
Bacteroides_fragilis	0.55785	0	0.01228	0.01703	0	0	0	0	0.15305	0.01322	0.17982	0.15006	0.43192	0	0.88455	0	0	0.27063	0	0.00032	0	0	0	0	0	3.62449	0	3.78104	0	0.00286	0	0.00011	0.07385	2.98161	0.09208	0	0	0	16.926	0.00214	0	13.5018	0.17157	1.17001	0	0	0.23005	8.82957	0.8555
Bacteroides_intestinalis	0	0	0.00247	2.10687	0.00152	0	0.03805	0	0.06223	0.00858	0.06757	0.00333	0.00352	0.0036	0	0.03982	0.01762	0.00607	0.14084	1.66961	0.00363	0	0.00175	0	0.17181	0	0	0.45785	0.00363	0	0	0	0	0.33338	0	0.0032	0.0269	0	0	0	0.01905	0	0	0.10274	0	0.20783	0.28074	0.02547	0
Bacteroides_massiliensis	7.46897	0	2.1053	0	2.6881	0	0	0	0	9.96943	0	0	0	0.51765	0	0.27666	0.47045	0	1.20592	2.50336	0.27977	1.24502	0.1062	0	0	0	0.93449	0	0	7.09296	0.92374	0	0	1.58716	0.29017	0	0	3.74902	0	2.00897	0	0	0	1.46248	0.62892	6.25257	0.88464	0	0
Bacteroides_nordii	0.06176	0	0	0	0.01277	0.02061	0.01229	0	0	0.00114	0.01924	0	0.00012	0.00089	0.02345	0.00025	0.00224	0	0	0.00674	0	0	0.00168	0.00268	0.00949	0.00499	0	0.00778	0.00119	0	0	0	0.03528	0.05327	0	0	0	0	0	0	0	0	0	0.0008	0.00092	0	0.03675	0.08389	0.02191
Bacteroides_oleiciplenus	0	0	0	0	0	0	0	0	0	0	0.00014	0	0	0	0.00855	0	0	0	0	0	0	0	0	0	0	0	0	0	0	0	0	0	0	0	0	0	0	0	0	0	0	0.15015	0	0	0	0	0	0	0
Bacteroides_ovatus	3.83953	0.22381	0.01146	0.459	0.10316	4.14229	0.54909	0.0011	4.28128	0.68127	0.71338	0.27869	0.43638	0.57886	0.34217	0.09714	0.21171	0.26065	0.17297	2.21064	0.07417	0.2394	0.03678	0.03799	0.38068	3.11407	0.06288	1.29115	0.13506	0.23525	0.01217	0.20195	0.5927	0.17386	0.03915	0.0457	0.26471	0.28762	1.20182	0.57322	0.02579	16.7562	0.00118	0.08022	0.60821	0.03019	0.1592	0.04233	1.14608
Bacteroides_plebeius	0.00066	1.38265	2.32815	1.41709	4.54758	0	2.18134	1.46388	0	0.00178	0.00061	0	0	0.1957	0	1.19908	5.20057	4.27961	0	8.58203	0.97985	4.2811	1.92406	2.08344	3.73936	0	2.93827	0	8.23368	0	0	1.5808	0	0.83091	0.3007	0.11498	0.38928	2.65285	0	6.55632	0	0	0	1.8827	0	3.28738	0.60117	0	0.00189
Bacteroides_pyogenes	0	0	0	0	0	0	0	0	0	0	0	0	0	0	0	0	0	0	0	0	0	0	0	0	0	0	0	0	0	0	0	0	0	0	0	0	0	0	0	0	0	0	0	0	0	0	0	0	0
Bacteroides_salyersiae	0	0	0.46443	0	0.21388	0.23096	0.66832	0.1909	1.52415	0.43243	0.59466	0	0	0.00097	0	0.06634	0.01805	0.14189	0	0.46503	0	0	0	0	1.65663	0.55398	0.00875	0.5818	0.07291	1.74281	0	0.20538	0	0.46744	0	0.01879	0.03758	0.16579	0	0	0	0	0	0.04663	0.09555	0	0.33089	0	0.07796
Bacteroides_sp_1_1_6	0	0	0	0	0	0	0	0	0	0	0	0	0	0	0	0	0	0	0	0	0	0	0	0	0	0	0	0	0	0	0	0	0	0	0	0	0	0	0	0	0	0	0	0	0	0	0	0	0
Bacteroides_sp_2_1_22	0	0	0	0	0	0	0	0	0	0	0	0	0	0	0	0	0	0	0	0	0	0	0	0	0	0	0	0	0	0	0	0	0	0	0	0	0.14088	0	0	0	0	0	0	0.15559	0	0	0	0	1.20236
Bacteroides_sp_2_1_56FAA	0	0	0	0	0	0	0	0	0	0	0	0	0	0	0	0	0	0	0	0	0	0	0	0	0	0	0	0	0	0	0	0	0	0	0	0	0	0	0	0	0	0	0	0	0	0	0	0	0
Bacteroides_sp_3_1_19	0.59894	0	0	0	0	0	0.74553	0	0	4.63315	0	0	0	0	0	0	0	0	0	0	0	0.48873	0	0	0.18487	0	0	0	0	0	0	0	0	0	0	0	0	0	0	0	0	0	0	0.15028	0	0.53575	0	0	0
Bacteroides_sp_3_1_40A	0	0	0	0	0	0	0	0	0	0	0	0	0	0	0	0	0	0	0	0	0	0	0	0	0	0	0	0	7.23655	0	0	0	0	0	0	0	0	0	0	0	0	0	0	0	0	0	0	0	0
Bacteroides_sp_4_3_47FAA	0	0	0	0	0	0	0	0	0	0	0	0	0	0	0	0	0	0	0	5.96969	0	0	0	0	0	0	0	0	0	0	0	0	0	0	0	0	0	0	0	0	0	0	0	0	0	0	0	0	0
Bacteroides_sp_D22	0	0	0	0	0	0	0	0	0	0	0	0	0	0	0	0	0	0	0	0	0	0	0	0	0	0	0	0	0	0	0	0	0	0	0	0	0	0	0	0	0	0	0	0	0	0	0	0	0
Bacteroides_stercoris	23.5861	0.13464	6.73152	1.80727	5.04472	11.6481	7.72888	0.00029	6.38895	15.5437	0.00095	0.74318	9.16628	0.27248	5.5752	0.51721	1.59407	1.47162	4.05288	2.40339	0.46244	6.86386	0.27685	0.1098	2.29677	24.7882	0.12019	7.60528	4.90371	6.82833	1.73436	0	3.18808	2.85304	0.39361	0.07077	0.0746	2.30688	0	0.06732	0.00153	2.46923	0	1.73876	7.21467	11.7842	2.05891	0	0.00439
Bacteroides_thetaiotaomicron	0	0.1141	0.08525	0.53081	0.21149	1.08141	0.2939	1.07788	0.13549	0.08236	0.51969	0.0337	1.02142	0.48511	0.40164	0.16769	0.62543	0.29813	0.45527	0.03607	0.02037	0.16666	0.34479	0.38608	0.38724	1.10147	0.06628	0.16827	0.09112	0.06338	0.02271	0.20372	0.59295	0.4928	0.06698	0.07246	0.1089	0.49062	0	0.072	0.1673	3.16858	0	0.04556	0.16453	0.01599	0.53151	0.91693	0.05846
Bacteroides_uniformis	12.1069	0.05397	0.69324	2.0199	2.48819	0.06937	1.44444	4.40516	0.24608	0.04875	2.46357	0.26481	1.78802	3.38446	0.93178	0.17045	7.92958	0.17143	1.10315	1.9472	0.11814	0.59651	0.16762	0.03086	0.1244	2.57405	1.28982	0.15181	1.04043	0.18421	0.01199	0.10585	0.0963	0.00097	0.10317	0.06462	0.11943	0.08865	0	1.77467	1.9982	0.24857	0.42462	0.05215	0.87317	0.28227	0.07677	1.16982	0.70292
Bacteroides_vulgatus	7.02129	0.39333	0.40835	3.60596	2.75502	37.1837	11.158	6.72706	9.41562	9.06184	0.00088	0.5125	7.41335	0.85113	1.3323	1.52932	0.00032	1.17958	1.28376	2.28876	0.35051	1.10264	0.16906	0.10329	10.695	2.83028	1.14	0	0.17358	1.31878	1.64866	0.05417	2.06914	2.00036	0.37496	0.15208	0.39042	2.10866	26.4685	1.03839	0	9.54617	0.01847	0.70289	2.61302	3.94265	1.24641	0.00906	1.70064
Bacteroides_xylanisolvens	1.17286	0.04549	0.05195	0.20299	0.0817	0.11101	0.14547	0.36073	0.65115	0.3013	0.04988	0.00193	0.08965	0.03577	0.0504	0.03069	0.00247	0.17515	0.0932	0.0709	0.01668	0.03363	0.03318	0.0208	0.13256	0.16426	0.07773	0.2133	0.03093	0.07938	0.00327	0.03059	0.16983	0.21737	0.00272	0	0.10817	0.0289	0	0.02465	0.41605	0	0	0.1502	0.1791	0.21144	0.18248	0.13131	0.14916
Bacteroidales_bacterium_ph8	0	0.03259	0.19626	0.22808	1.08577	0	0	0	0.0028	0.04755	0.05422	0.04273	0.13371	0.09994	0	0.06144	0	0	0.20791	0	0	0.12002	0.32335	0.34122	0.57728	0.00233	0.02451	0.04793	0.06502	0.04155	0.00683	0.03667	0.18153	0.14869	0.00766	0	0.00214	0	0	0.17048	0	0	0	1.33975	0.0572	0.43847	0.08584	0	0
Barnesiella_intestinihominis	0.17457	0.10691	0.56292	1.60032	0.06295	0	0	0	0	2.20285	0.67849	0.03632	1.27201	0.08226	0	0.47913	0.58451	0	0.45339	0	0.12517	0.33322	0.36806	0.40355	1.33888	0.49326	0.04979	0	0.26648	0	0	0.01944	1.56379	0.54054	0	0.01401	0.06613	0.03375	0	0.83653	0.53315	0.01795	0	1.02461	0.04363	0.39096	0.34625	0	0
Butyricimonas_synergistica	0	0	0	0	0	0	0	0	0	0.00046	0	0	0	0.03612	0	0	0	0.0246	0	0	0	0	0	0	0	0	0	0	0	0	0	0.00033	0.00386	0.00026	0	0	0	0	0	0	0	0	0	0	0	0	0	0	0
Coprobacter_fastidiosus	0	0	0.05981	0.04537	0.0013	0	0	0.0269	0	0	0	0	0.01659	0.02761	0	0	0	0	0.02847	0	0	0	0.06256	0.07776	0.02418	0	0.07403	0	0	0	0	0	0	0.02021	0	0	0	0	0	0.00613	0.01379	0	0	0.30314	0	0.02702	0.02242	0	0.69296
Odoribacter_splanchnicus	0	0.22781	0.50952	1.16481	0.56284	0	0.23563	0	0.28846	1.71768	1.02024	0.05977	0.57893	0.91845	0.29683	0.46897	0.10339	0.4156	0.50424	0	0	0.35608	0.74854	1.04458	1.52357	0.61025	0.09716	0.66377	0.38436	0.47256	0	0.48841	0.46811	0.59199	0	0.11765	0.74925	0.18117	0	0.6468	0	0	0	1.44868	0.92409	0.75173	0.3469	0	0.994
Odoribacter_unclassified	0	0	0	0	0	0	0	0	0	0	0	0	0	0	0	0	0	0	0	0	0.0086	0	0	0	0	0	0	0	0	0	0	0	0	0	0.00494	0	0	0	0	0	0	0	0	0	0	0	0	0	0
Parabacteroides_distasonis	0.01515	0.07671	0.00607	0.6894	0.38519	0.06295	0.47634	0	1.01217	0.02273	0.99506	0.0978	0	3.82864	0.56746	0.00579	0.00612	0.68502	0	0.00188	0	0.00467	0.08986	0.11978	0.0348	2.13917	0.01168	0.11455	0.0288	0.1783	0.01373	0.00839	0.27187	0.26802	0.14406	0.00861	0.04634	1.06007	2.59855	0.05715	0.3783	1.65422	0.22588	0.02042	0.25725	0.32188	0.15519	0.12845	0
Parabacteroides_goldsteinii	0	0.00056	0.17391	0.17992	0.04806	0	0.04266	0.03596	0	0.0284	0.19185	0	0.08333	4.56805	0	0.00103	0	0.00073	0	0	0	0	0	0	0.09913	0	0	0	0.00913	0	0	0	0.16452	0.03731	0	0	0	0.01401	0	0	0	0.01708	0	0.50902	0.0094	0.02775	0.02412	0	0
Parabacteroides_johnsonii	0	0	0.13766	0	0	0	0	0	0.04065	0.1959	0	0	1.54067	0	0.3157	0.00027	0	0	0	0.02535	0	0	0.01446	0	0.00107	0.39053	0	0	0.00178	0	0.00945	0	0.00047	0	0	0	0.004	0.07654	0	0	0	0	0	0.20045	0	0.94468	0	0	0.02373
Parabacteroides_merdae	0.43085	0.58932	0.43032	0.96056	2.28768	0.35702	0	0	0.18128	1.50459	0	0.26819	0.00408	1.93132	0	0.50275	0.13248	2.37231	0.41817	0.024	0.11224	0.35037	0.63008	0.72466	0.83679	1.6352	0.17446	1.93643	0.30737	0.50752	0.11554	0.11246	2.1963	2.85146	0.49933	0.21484	0.85656	0.48079	0	0.51015	1.60244	0	1.48342	0.65091	1.17228	0.90304	2.20626	0	0.48776
Parabacteroides_sp_D13	0	0	0	0	0	0	0	0	0	0	0	0	0	0	0	0	0	0	0	0	0	0	0	0	0	0	0	0	0	0	0	0	0	0	0	0	0	0	0	0	0	0	0	0	0	0	0	0	0
Parabacteroides_unclassified	0	0	0	0.48036	0	0	0.42675	1.10622	0	2.75998	0.06644	0	0	0	0	0	0.34544	0	0	0.24121	0.03329	0.07394	0	0	0	0	0	0	0	0	0	0	0	0	0	0.04417	1.04149	0	4.35018	0	0	2.23133	0	0	0	0	0	0.18135	0.31722
Porphyromonas_asaccharolytica	0	0	0	0	0.00111	0	0	0	0	0	0	0	0	0	0	0	0	0	0	0	0	0	0.00295	0	0	0	0	0	0	0	0	0	0	0	0	0	0	0	0	0	0	0	0	0	0	0	0	0	0
Porphyromonas_endodontalis	0	0	0	0	0	0	0	0	0	0	0	0	0	0	0	0	0.00087	0	0	0	0	0	0	0	0	0	0	0	0	0	0	0	0	0	0	0	0	0	0	0	0	0	0	0	0	0	0	0	0
Paraprevotella_clara	0	0.02504	0	0	0	0.32145	0	0	0	0	0	0	0	0.25215	0	0	0.32949	0.51269	0.18907	0.33929	0.10177	0.09896	0.0992	0.07305	0	0	0	0	0.07483	0	0	0.08823	0	0	0.00607	0.00702	0	0	0	0.06527	0	0	0	0.11165	0	0.05025	0	0	0.28294
Paraprevotella_unclassified	0	0.05623	0.4751	0	0.69871	0.22091	0	0	0	0	0	0	0	0.82035	0	0	1.06609	0.64717	0.46985	0.66587	0.35342	0.62041	0.52928	0.60353	0	0	0	0	0.09622	0.96074	0	0.39315	0	0	0.04531	0.03398	0	0	0	0.07086	0	0	0	0.81194	0	0.13511	0	0	0.39064
Paraprevotella_xylaniphila	0	0.00575	0.7807	0	1.50213	0.03289	0	0	0	0	0	0	0	0.09683	0	0	0	0.0791	0.03122	0.03882	0	0.01659	0.01444	0.00749	0	0	0	0	0.01171	1.82136	0	0.01468	0	0	0	0	0	0	0	0.00422	0	0	0	0.00286	0	0	0	0	0.02319
Prevotella_bivia	0	0	0	0	0	0	0	0	0	0	0	0	0	0.00147	0	0	0	0	0	0	0	0	0	0	0	0.01036	0	0	0	0	0	0	0.00033	0	0	0	0	0	0	0	0	0	0.0018	0	0	0	0	0	0
Prevotella_buccae	0	0	0	0	0	0	0	0	0	0	0	0	0	0	0	0	0	0	0	0	0	0	0	0	0	0	0	0	0	0	0	0	0	0	0	0	0	0	0	0	0	0	0	0	0	0	0	0	0
Prevotella_copri	0.00663	51.8131	0.01929	6.79273	0.00431	0	0.01039	0.00307	0.00398	0	0.00799	45.4792	0.00641	0.66514	0.00665	37.8562	0.00373	28.3118	0.00545	0.00242	37.7778	0	39.4493	38.1737	13.6685	0.00646	0.00134	0.00554	0.00715	0.0035	0.00285	20.2743	10.7149	7.15428	30.7957	24.7101	28.8881	0.00217	0.00401	0	0	0.00301	23.7391	0.00172	0.00497	0.00856	7.09218	0.05765	28.2158
Prevotella_stercorea	0	0	0	0	0	0	39.3614	0	0	0	0	0	0	0	0	0.00352	0	12.16	0	0	0	0	0	0	0	0	0	0.00618	0	0	0	3.48654	0	0	6.20342	2.1256	0.928	21.6836	0	0	0	0	0	0	15.2732	0	0	0	0
Alistipes_finegoldii	0.13723	0.00701	0.05609	0.36516	0.28588	0	0.00573	0	0.04635	0.32168	0.09758	0.03446	0.64545	0.12056	0	0.00838	0.02736	0.09945	0.17442	0	0.00558	0.01192	0.09733	0.11084	0.40195	0.209	0.01129	0.06139	0.15939	0.25649	0.00797	0.01275	0.59723	0.60337	0.00072	0.01203	0.04645	0.03631	0	0.26914	0.05035	0.06241	0	0.04396	0.09829	0.28469	0.52253	0	0.1395
Alistipes_indistinctus	0	0.02682	0.00182	0	0.00797	0	0	0	0	0.00107	0.08531	0.01069	0.00991	0.07429	0	0.09532	0.02943	0.05513	0.00666	0.01577	0	0.01366	0	0	0.40232	0	0	0.01935	0	0.00862	0	0.00708	0.27854	0.00652	0	0	0	0.00787	0	0.00497	0	0	0	0.10611	0	0	0.00155	0	0.45087
Alistipes_onderdonkii	0	0	0.02465	0.04489	0.27772	0.09457	0.06892	2.82416	0.4129	0.08817	0.48162	0	0.27335	0.08757	0	0.35175	0.86172	0.28681	0.12692	0.99563	0.0072	0.32795	0.1794	0.38655	0.55495	0.19642	0.03359	1.24701	0.22431	0.18904	0	0	1.88039	0.64014	0.00323	0	0	0.07494	0	0.01582	0.00336	0	0	0.10218	0.0221	0.01891	0.56924	0	0
Alistipes_putredinis	0	0.20816	1.66185	7.02436	7.12636	0.18737	0.7061	2.321	0.60195	4.09537	3.9854	0	7.94417	0.02421	2.22661	2.53767	0.7145	1.06161	1.46837	0	0.03052	2.01814	6.87584	8.23565	3.32474	0.75981	0.42202	0	1.15445	0.66617	0.12436	0.6311	0.01004	14.604	0.25217	0.01851	0.04607	0.40151	0	2.58434	0.22308	0.0619	0	4.00552	1.48174	5.48511	11.8556	0	0.23155
Alistipes_senegalensis	0	0.01777	0.05524	0.00219	0.08128	0	0.00286	0	0.00015	0.01022	0	0.00139	0.02735	0.03173	0.00089	0.00271	0.00129	0.00036	0.18829	0	0	0.01292	0.01355	0.0191	0.09239	0	0.00577	0.00183	0	0	0	0.00176	0	0.00963	0	0.0668	0.05229	0.01037	0	0.01414	0	0	0	0.12376	0.03365	0.11009	0.00644	0	0.00015
Alistipes_shahii	0.87581	0.05236	0.67884	1.46041	0.81964	0.0402	0.12258	0	0.35217	0.67226	0.65105	0.12508	1.99026	1.83767	0	0.24427	0.07274	0.23288	0.53495	0	0.01809	0.27598	0.50809	0.69158	1.04082	0.29637	0.03972	0.01854	0.13559	0.34861	0.03479	0.10432	0.53921	1.58102	0.01181	0.00381	0.09321	0.07129	0	0.87007	0.0355	0.2137	0	1.31928	0.2258	1.04907	1.11974	0	0.66399
Alistipes_sp_AP11	0	0	0	0	0	0	0	0	0	0	0	0	0	0	0	0	0	0	0	0	0	0	0	0	0	0	0	0	0	0	0	0	0	0.38165	0	0	0	0	0	0	0	0	0	0.23285	0	0.18863	0.24235	0	0
Alistipes_unclassified	0	0	0	0	0	0	0	0	0	0	0	0	0	0	0	0	0	0	0	0	0	0	0	0	0	0	0	0	0	0	0	0	0	0	0	0	0	0	0	0	0	0	0	0	0	0	0	0	0
Sphingobacterium_unclassified	0	0	0	0	0	0	0	0	0	0	0	0	0	0	0	0	0	0	0	0	0	0	0	0	0	0	0	0	0	0	0	0	0	0	0	0	0	0	0	0	0	0	0	0	0	0	0	0	0
candidate_division_TM7_single_cell_isolate_TM7b	0	0	0	0	0	0	0	0	0	0	0	0	0	0	0	0	0	0	0	0	0	0	0	0	0	0	0	0	0	0	0	0	0	0	0	0	0	0	0	0	0	0	0	0	0	0	0	0	0.00061
candidate_division_TM7_single_cell_isolate_TM7c	0	0	0	0	0	0	0	0	0	0	0	0	0	0	0	0	0	0	0	0	0	0	0	0	0	0.0009	0	0	0	0	0	0	0	0	0	0	0	0	0	0	0	0	0	0	0	0	0.00094	0	0.00257
Bacillus_cereus_thuringiensis	0	0	0	0	0	0	0	0	0	0	0	0	0	0	0	0	0	0	0	0	0	0	0	0	0	0	0	0	0	0	0	0	0	0	0	0	0	0	0	0	0	0	0	0	0	0	0	0	0
Gemella_haemolysans	0	0	0	0	0	0	0.00153	0	0	0	0	0	0	0	0.00317	0	0	0	0	0	0	0.00065	0	0	0	0.0059	0	0	0	0	0.00491	0	0	0	0	0	0	0	0	0	0	0.00199	0	0	0	0	0	0.00053	0
Gemella_morbillorum	0	0	0	0	0	0	0	0	0	0	0	0	0	0	0.00015	0	0	0	0	0	0	0	0	0	0	0	0	0	0	0	0	0	0	0	0	0	0	0	0	0	0	0	0	0	0	0	0.0008	0	0
Gemella_sanguinis	0	0	0	0	0	0	0	0	0	0	0	0	0	0	0.0014	0	0	0.00055	0	0	0	0	0.00521	0	0	0	0	0	0	0	0.00026	0.00033	0	0	0	0	0	0	0	0	0	0	0	0.00075	0	0	0	0	0.00084
Gemella_unclassified	0	0	0	0	0	0	0.00033	0.00172	0.00185	0	0	0	0	0	0.00326	0	0	0.0033	0	0	0	0.0026	0	0	0	0.00689	0.00168	0	0.00062	0	0.00138	0.0015	0	0	0	0.00165	0	0.00144	0	0	0	0.00523	0	0.00033	0	0	0	0.00541	0.00329
Macrococcus_caseolyticus	0	0	0	0	0	0	0	0	0	0	0	0	0	0	0	0	0	0	0	0	0	0	0	0	0	0	0	0	0	0	0	0	0	0	0	0	0	0	0	0	0	0	0	0	0	0	0	0	0
Staphylococcus_aureus	0	0	0	0	0	0	0	0	0	0	0	0	0	0	0	0	0	0	0	0	0	0	0	0	0	0	0	0	0	0	0	0	0	0	0	0	0	0	0	0	0	0	0	0	0	0	0	0	0
Staphylococcus_carnosus	0	0	0	0	0	0	0	0	0	0	0	0	0	0	0	0	0	0	0	0	0	0	0	0	0	0	0	0	0	0	0	0	0	0	0	0	0	0	0	0	0	0	0	0	0	0	0	0	0
Staphylococcus_xylosus	0	0	0	0	0	0	0	0	0	0	0	0	0	0	0	0	0	0	0	0	0	0	0	0	0	0	0	0	0	0	0	0	0	0	0	0	0	0	0	0	0	0	0	0	0	0	0	0	0
Abiotrophia_defectiva	0	0	0	0	0	0	0	0.00088	0	0	0	0	0	0	0.00139	0	0.00703	0	0	0	0	0	0	0	0	0	0	0	0	0	0	0	0	0	0	0	0	0	0	0	0	0	0	0	0	0	0	0	0
Aerococcus_viridans	0	0	0	0	0	0	0	0	0	0	0	0	0	0	0	0	0	0	0	0	0	0	0	0	0	0	0	0	0	0	0	0	0	0	0	0	0	0	0	0	0	0	0	0	0	0	0	0	0
Carnobacterium_maltaromaticum	0	0	0	0	0	0	0	0	0	0	0	0	0	0	0	0	0	0	0	0	0	0	0	0	0	0	0	0	0	0	0	0	0	0	0	0	0	0	0	0	0	0	0	0	0	0	0	0	0
Dolosigranulum_pigrum	0	0	0	0	0	0	0	0	0	0	0	0	0	0	0	0	0	0	0	0	0	0	0	0	0	0	0	0	0	0	0	0	0	0	0	0	0	0	0	0	0	0	0	0	0	0	0	0	0
Granulicatella_adiacens	0	0	0	0	0	0	0.00102	0	0	0	0	0	0	0	0	0	0	0.00202	0	0	0	0	0	0	0	0.02603	0.00066	0	0	0	0.01066	0.00742	0	0	0	0	0	0.00031	0	0	0	0.00802	0	0	0.00266	0	0	0	0
Granulicatella_elegans	0	0	0	0	0	0	0	0	0	0	0	0	0	0	0	0	0	0	0	0	0	0	0	0	0	0	0	0	0	0	0	0	0	0	0	0	0	0	0	0	0	0	0	0	0	0	0	0	0
Granulicatella_unclassified	0	0.0076	0	0.00215	0	0	0.01115	0.00812	0.00743	0	0	0	0.00343	0	0.00278	0.00435	0.00907	0.01353	0.00199	0	0.01836	0	0.00253	0	0	0.08527	0.00551	0.00546	0	0.01195	0.0208	0.0042	0	0	0.00291	0.01114	0.00171	0.00866	0.01341	0	0	0.01697	0	0.00081	0.02402	0.0019	0.00175	0	0.01028
Enterococcus_asini	0	0	0	0	0	0	0	0	0	0	0	0	0	0	0	0	0	0	0	0	0	0	0	0	0	0	0	0	0	0	0	0	0	0	0	0	0	0	0.42383	0	0	0	0	0	0	0	0	0	0
Enterococcus_avium	0	0	0	0	0	0	0	0	0	0	0	0	0	0	0	0	0	0	0	0	0	0	0	0	0	0	0	0	0	0	0	0	0	0	0	0	0	0	0.04349	0	0	0	0	0	0	0	0	0	0
Enterococcus_casseliflavus	0	0	0	0	0	0	0	0	0	0	0	0	0	0	0	0	0	0	0	0	0	0	0	0	0	0	0	0	0	0	0	0	0	0.05883	0	0	0	0	0.00759	0	0	0	0.03209	0	0	0	0.13149	0	0
Enterococcus_cecorum	0	0	0	0	0	0	0	0	0	0	0	0	0	0	0	0	0	0	0	0	0	0	0	0	0	0	0	0	0	0	0	0	0	0	0	0	0	0	0.01762	0	0	0	0.50284	0	0	0	0	0	0
Enterococcus_durans	0	0	0	0	0	0	0	0	0	0	0	0	0	0	0	0	0	0	0	0	0	0	0	0	0	0	0	0	0	0	0	0	0	0	0	0	0	0	0	0	0	0	0	0	0	0	0	0	0
Enterococcus_faecalis	0	0	0	0	0	0	0	0	0	0	0	0	0	0	0	0	0	0	0	0	0	0	0	0	0	0	0	0	0	0	0	0	0	0	0	0	0	0	0	0	0	0	0.04502	0	0	0	0	0	0
Enterococcus_faecium	0	0	0	0	0	0	0	0.00441	0	0	0	0	0	0	0	0	0	0	0	0	0	0.0695	0	0	0	0	0	0	0	0	0	0	0	0.02906	0	0	0	0	0	0	0	0	0.17377	0	0	0	0.04208	0	0
Enterococcus_gallinarum	0	0	0	0	0	0	0	0	0	0	0	0	0	0	0	0	0	0	0	0	0	0	0	0	0	0	0	0	0	0	0	0	0	0	0	0	0	0	0.01552	0	0	0	0	0	0	0	0	0	0
Enterococcus_hirae	0	0	0	0	0	0	0	0	0	0	0	0	0	0	0	0	0	0	0	0	0	0	0	0	0	0	0	0	0	0	0	0	0	0	0	0	0	0	0	0	0	0	0	0	0	0	0	0	0
Enterococcus_pallens	0	0	0	0	0	0	0	0	0	0	0	0	0	0	0	0	0	0	0	0	0	0	0	0	0	0	0	0	0	0	0	0	0	0	0	0	0	0	0	0	0	0	0	0	0	0	0	0	0
Lactobacillus_acidophilus	0	0	0	0	0.0012	0	0	0.01388	0	0	0	0	0	0	0	0	0	0	0	0	0	0	0	0	0	0.12973	0	0	0	0.13023	0	0	0	0	0	0	0	0	0	0	0	0	0	0	0	0	0.00365	0	0.00044
Lactobacillus_amylovorus	0	0	0	0	0	0	0	0	0	0	0	0	0	0	0	0	0	0	0	0	0	0	0	0	0	0	0	0	0	0	0	0	0	0	0	0	0	0	0	0	0	0	0	0	0	0	0	0	0
Lactobacillus_brevis	0	0	0	0	0	0	0	0	0	0	0	0	0	0	0	0	0	0	0	0	0	0	0	0	0.00358	0	0	0	0	0	0	0	0	0	0	0	0	0	0	0	0	0	0	0	0	0	0	0.37548	0
Lactobacillus_casei_paracasei	0	0	0	0	0	0	0	0	0	0	0	0	0	0	0	0.00419	0	0	0	0	0.06631	0	0	0	0	0	0	0	0	0	0	0	0.00592	0	0	0	0	0	0	0	0	0	0	0	0	0	0	0	0
Lactobacillus_crispatus	0	0	0	0	0	0	0	0	0	0	0	0	0	0	0	0	0	0	0	0	0	0	0	0	0	0	0	0	0	0	0	0	0	0	0	0	0	0	0	0	0	0	0	0	0	0	0	0	0
Lactobacillus_curvatus	0	0	0	0	0	0	0	0	0	0	0	0	0	0	0	0	0	0	0	0	0	0	0	0	0	0	0	0	0	0	0	0.03608	0	0	0	0.00037	0	0	0	0	0	0	0	0	0	0	0	0.17507	0
Lactobacillus_delbrueckii	0	0	0	0	0	0	0	0.04086	0	0	0	0	0	0	0	0	0	0	0	0	0	0	0	0	0	0	0	0	0	0	0	0	0	0	0	0	0	0	0	0	0	0	0	0	0	0	0	0	0
Lactobacillus_farciminis	0	0	0	0	0	0	0	0	0	0	0	0	0	0	0	0	0	0	0	0	0	0	0	0	0	0	0	0	0	0	0	0.00177	0	0	0	0	0	0	0	0	0	0	0	0	0	0	0	0.04402	0
Lactobacillus_fermentum	0	0	0	0	0	0	0	0	0	0	0	0	0	0	0	0	0	0	0	0	0	0	0	0	0	0	0	0	0	0	0	0.00068	0	0	0	0	0	0	0	0	0	0	0	0	0	0	0	0	0
Lactobacillus_gasseri	0	0.00404	0	0	0	0	0	0	0	0	0.02465	0	0	0	0	0	0	0	0	0	0	0	0	0	0	0	0	0	0	0	0	0	0	0	0	0	0	0	0	0	0	0	0	0	0	0	0	0	0
Lactobacillus_gastricus	0	0	0	0	0	0	0	0	0	0	0	0	0	0	0	0	0	0	0	0	0	0	0	0	0	0	0	0	0	0	0	0	0	0	0	0	0	0	0	0	0	0	0	0	0	0	0	0	0
Lactobacillus_helveticus	0	0.20462	0	0	0	0	0	0	0	0	0	0	0	0	0	0	0	0	0	0	0	0	0	0	0	0	0	0	0	0	0	0	0	0	0	0	0	0	0	0	0	0	0	0	0	0	0	0	0
Lactobacillus_iners	0	0	0	0	0	0	0	0	0	0	0.00154	0	0	0	0	0	0	0	0	0	0	0	0	0	0	0	0	0	0	0	0	0	0	0	0	0	0	0	0	0	0	0	0	0	0	0	0	0	0
Lactobacillus_ingluviei	0	0	0	0	0	0	0	0	0	0	0	0	0	0	0	0	0	0	0	0	0	0	0	0	0	0	0	0	0	0	0	0	0	0	0	0	0	0	0	0	0	0	0	0	0	0	0	0	0
Lactobacillus_johnsonii	0.00063	0	0	0	0	0	0	0	0	0	0	0	0	0	0	0	0	0	0	0	0	0	0	0	0	0	0	0	0	0	0	0	0	0	0	0	0	0	0	0	0	0	0	0	0	0	0	0	0
Lactobacillus_mucosae	0	0	0	0	0	0	0	0	0	0	0	0	0	0	0	0	0	0	0	0	0.03999	0	0	0	0.01171	0	0	0	0	0	0	0	0	0	0	0	0	0	0	0	0	0	0	0	0	0.04263	0	0	0
Lactobacillus_oris	0	0	0	0	0	0	0	0	0	0	0	0	0	0	0	0	0	0	0	0	0	0	0	0	0	0	0	0	0	0	0	0	0	0	0	0	0	0	0	0	0	0	0	0	0	0	0	0	0
Lactobacillus_parabrevis	0	0	0	0	0	0	0	0	0	0	0	0	0	0	0	0	0	0	0	0	0	0	0	0	0	0	0	0	0	0	0	0	0	0	0	0	0	0	0	0	0	0	0	0	0	0	0	0.00997	0
Lactobacillus_pentosus	0	0	0	0	0	0	0	0	0	0	0	0	0	0	0	0	0	0	0	0	0	0	0	0	0	0	0	0	0	0	0	0	0	0	0	0	0	0	0	0	0	0	0	0	0	0	0	0	0
Lactobacillus_plantarum	0	0	0	0	0	0	0	0	0	0	0	0	0	0	0	0	0	0.00615	0	0	0	0	0	0	0.00063	0	0	0	0	0	0	0.02582	0	0	0	0.02405	0	0	0	0	0	0	0	0	0	0	0	0.73685	0
Lactobacillus_reuteri	0	0.0268	0	0	0	0	0	0	0	0	0	0	0	0	0	0	0	0	0	0	0	0	0	0	0.0025	0	0	0	0	0	0	0	0	0	0	0	0	0	0	0	0	0	0	0	0	0	0	0	0
Lactobacillus_rhamnosus	0	0	0	0	0	0	0	0	0	0	0	0	0	0	0	0	0	0	0	0	0	0	0	0	0	0	0	0	0	0	0	0	0	0	0	0	0	0	0	0	0	0	0	0	0	0	0	0	0
Lactobacillus_ruminis	0	0	0	0	0	0	0	0	0	0	0	0	0	0	0	0	0	0	0	0	0	0	0.00241	0.00164	0	0	0	0	0	0	0	0	0	0	0	4.02908	0	0	0	0	0	0	0	0	0	0	0	0	0
Lactobacillus_saerimneri	0	0	0	0	0	0	0	0	0	0	0	0	0	0	0	0	0	0	0	0	0	0	0	0	0	0	0	0	0	0	0	0	0	0	0	0	0	0	0	0	0	0	0	0	0	0	0	0	0
Lactobacillus_sakei	0	0	0	0.00376	0	0	0	0	0	0	0	0	0	0	0	0	0	0.0369	0	0	0	0	0	0	0	0	0	0	0	0	0	0.29732	0	0	0	0.07399	0	0	0	0	0	0.02224	0	0	0	0	0	1.71285	0
Lactobacillus_salivarius	0	0.07255	0	0	0	0	0	0	0	0	0.19529	0	0	0	0	0	0	0	0	0	0	0	0	0	0.00555	0	0	0	0	0	0	0	0	0	0	0	0	0	0	0	0	0.03252	0	0.00547	0	0	0	0	0
Lactobacillus_sp_7_1_47FAA	0	0	0	0	0	0	0	0	0	0	0	0	0	0	0	0	0	0	0	0	0	0	0	0	0	0	0	0	0	0	0	0	0	0	0	0	0	0	0	0	0	0	0	0	0	0	0	0	0
Lactobacillus_vaginalis	0	0	0	0	0	0	0	0	0	0	0.0115	0	0	0	0	0	0	0	0	0	0	0	0	0	0.00722	0	0	0	0	0	0	0	0	0	0	0	0	0	0	0	0	0	0	0	0	0	0	0	0
Pediococcus_lolii	0	0	0	0	0	0	0	0	0	0	0	0	0	0	0	0	0	0	0	0	0	0	0	0	0	0	0	0	0	0	0	0	0	0	0	0	0	0	0	0	0	0	0	0	0	0	0	0	0
Pediococcus_pentosaceus	0	0	0	0	0	0	0	0	0	0	0	0	0	0	0	0	0	0	0	0	0	0	0	0	0	0	0	0	0	0	0	0	0	0	0	0	0	0	0	0	0	0	0	0	0	0	0	0	0
Leuconostoc_citreum	0	0	0	0	0	0	0	0	0	0	0	0	0	0	0	0	0	0	0	0	0	0	0	0	0	0	0	0	0	0	0	0	0	0	0	0	0	0	0	0	0	0	0	0	0	0	0	0	0
Leuconostoc_lactis	0	0	0.00496	0.00601	0	0	0	0	0	0	0	0	0	0	0	0	0	0	0	0	0	0	0	0	0.0045	0	0	0	0	0	0	0	0	0.04232	0	0	0	0	0	0	0	0	0	0	0	0	0.06528	0.08109	0
Leuconostoc_mesenteroides	0	0	0	0	0	0	0	0	0	0	0	0	0	0	0	0	0	0	0	0	0	0	0	0	0	0	0	0	0	0	0	0.02102	0	0	0	0	0	0	0	0	0	0	0	0	0	0	0	0.23144	0
Leuconostoc_unclassified	0	0	0	0	0	0	0	0	0	0	0	0	0	0	0	0	0	0	0	0	0	0	0	0	0	0	0	0	0	0	0	0	0	0	0	0.01063	0	0	0	0	0	0	0	0	0	0	0	0	0
Weissella_cibaria	0	0	0	0	0	0	0	0	0	0	0	0	0	0	0	0	0	0	0	0	0	0	0	0	0.01551	0	0	0	0	0	0	0.0198	0	0.02835	0	0.00082	0	0	0	0	0	0.00393	0	0	0	0	0.04728	0.38471	0
Weissella_confusa	0	0	0.02117	0	0	0	0	0.03145	0	0	0	0	0	0	0	0	0.01337	0	0	0	0	0	0	0	0.32367	0	0	0	0	0	0	0	0	0.69746	0	0	0	0	0	0	0	0	0	0.00465	0	0	1.12776	0.0014	0
Weissella_unclassified	0	0	0	0	0	0	0	0	0	0	0	0	0	0	0	0	0	0	0	0	0	0	0	0	0	0	0	0	0	0	0	0	0	0	0	0	0	0	0	0	0	0	0	0	0	0	0	0	0
Lactococcus_garvieae	0	0	0	0	0	0	0	0.05535	0	0	0	0	0	0	0	0	0	0	0	0	0	0	0	0	0.00293	0	0	0	0	0	0	0	0	0.00762	0	0	0	0	0	0	0	0	0	0	0	0	0.01138	0	0
Lactococcus_lactis	0	0	0	0	0	0	0	0	0	0	0	0	0	0.00193	0	0	0	0	0	0	0	0	0	0	0	0	0	0	0	0	0	0	0	0.00185	0	0.02131	0	0	0	0	0	0	0	0	0	0	0.00313	0.01063	0
Lactococcus_raffinolactis	0	0	0	0	0	0	0	0	0	0	0	0	0	0	0	0	0	0	0	0	0	0	0	0	0	0	0	0	0	0	0	0	0	0	0	0	0	0	0	0	0	0	0	0	0	0	0	0	0
Streptococcus_agalactiae	0	0.00378	0	0	0	0	0	0	0	0	0	0	0	0	0	0	0	0	0	0	0	0	0	0	0	0	0	0	0	0	0	0	0	0	0	0	0	0	0	0	0	0	0	0	0	0	0	0	0
Streptococcus_anginosus	0	0.00914	0	0	0	0	0	0	0	0	0	0	0	0	0	0	0	0	0	0	0	0	0	0	0	0	0	0	0	0	0	0	0	0	0	0	0	0	0	0	0	0	0	0.00244	0	0.00564	0.00274	0	0
Streptococcus_australis	0	0.03376	0.00673	0.00129	0	0.04902	0.01775	0.00125	0.02247	0	0	0.00323	0.01341	0	0.04435	0.01802	0	0.01662	0.01113	0.0522	0.01199	0.02167	0.01215	0.01159	0	0.07413	0.00537	0	0.0184	0.01624	0.00815	0.00676	0.06536	0.00348	0.00636	0.00654	0.04655	0.01342	0.03951	0	0	0.03864	0.00212	0.01205	0.02696	0.01568	0.00403	0	0.00301
Streptococcus_constellatus	0	0	0	0	0	0	0	0	0	0	0	0	0	0	0	0	0	0	0	0	0	0	0	0	0	0	0	0	0	0	0	0	0	0	0	0	0	0	0	0	0	0	0	0	0	0	0	0	0
Streptococcus_cristatus	0	0	0	0	0	0	0	0	0	0	0	0	0	0	0	0	0	0	0	0	0	0	0	0	0	0	0	0	0	0	0	0.00348	0	0	0	0	0	0	0	0	0	0	0	0	0	0	0	0	0
Streptococcus_downei	0	0	0	0	0	0	0	0	0	0	0	0	0	0	0	0	0	0	0	0	0	0	0	0	0	0	0	0	0	0	0	0	0	0	0	0	0	0	0	0	0	0	0	0	0	0	0	0	0
Streptococcus_dysgalactiae	0	0	0	0	0	0	0	0	0	0	0	0	0	0	0	0	0	0	0	0	0	0	0	0	0	0	0	0	0	0	0	0	0	0	0	0	0	0	0	0	0	0	0	0	0	0	0	0	0
Streptococcus_gallolyticus	0	0	0	0	0	0	0	0	0	0	0	0	0	0	0	0	0	0	0	0	0	0	0	0	0	0	0	0	0	0	0	0	0	0	0	0	0	0	0	0	0	0	0	0	0	0	0	0	0
Streptococcus_gordonii	0	0	0	0	0	0	0	0.00168	0	0	0	0	0	0	0	0	0	0	0	0	0.003	0	0	0	0	0	0	0	0	0	0.00038	0	0	0	0	0	0	0.01659	0	0	0	0	0	0	0	0	0	0	0
Streptococcus_infantarius	0	0	0	0	0	0	0	0	0	0	0	0	0	0	0	0	0	0	0	0	0	0.02795	0	0	0.00604	0	0	0	0	0	0.0024	0	0	0.37518	0	0	0	0	0	0	0	0	0.00164	0.04452	0	0	0.60043	0	0
Streptococcus_infantis	0	0	0	0	0	0.00176	0.00434	0.0041	0.00114	0	0	0	0	0	0	0.00162	0.00379	0.00457	0	0.00078	0.0036	0	0	0	0	0.00942	0.00142	0	0	0.00801	0.01052	0.01168	0.00882	0	0.00231	0.00259	0.00135	0.00181	0.00535	0	0	0	0	0.00163	0.0142	0	0	0	0
Streptococcus_intermedius	0	0	0	0	0	0	0	0	0	0	0	0	0	0	0	0	0	0	0	0	0	0	0	0	0	0	0	0	0	0	0	0	0	0	0	0	0	0	0	0	0	0	0	0	0	0	0	0	0
Streptococcus_lutetiensis	0	0	0	0	0	0	0	0	0	0	0	0	0	0	0	0	0	0	0	0	0	0	0	0	0	0	0	0	0	0	0	0	0	0	0	0	0	0	0	0	0	0	0	0	0	0	0	0	0
Streptococcus_macedonicus	0	0	0	0	0	0	0	0	0	0	0	0	0	0	0	0	0	0	0	0	0	0	0	0	0	0	0	0	0	0	0	0	0	0.00972	0	0	0	0	0	0	0	0	0	0	0	0	0.01297	0	0
Streptococcus_mitis_oralis_pneumoniae	0.00349	0.0318	0.00159	0.00024	0	0	0.01013	0.00705	0	0.00146	0.0051	0.00343	0.00261	0	0.02432	0.00648	0	0.01541	0	0	0.00661	0.0105	0	0	0	0.04972	0.01281	0.00142	0.00273	0.00387	0.01131	0.0068	0.00021	0	0.00862	0.00634	0.00238	0	0	0	0	0.01808	0	0.0012	0.00944	0	0.00199	0.04032	0.0036
Streptococcus_mutans	0	0	0	0	0	0	0	0	0	0	0	0	0	0	0	0	0	0	0	0	0	0	0	0	0	0	0	0	0	0	0	0	0	0.00546	0	0	0	0	0	0	0	0	0	0	0	0	0.01641	0	0
Streptococcus_oligofermentans	0	0	0	0	0	0	0	0	0	0	0	0	0	0	0	0	0	0	0	0	0	0	0	0	0	0	0	0	0	0	0	0.00134	0	0	0	0	0	0	0	0	0	0	0	0	0	0	0	0	0
Streptococcus_parasanguinis	0.04302	0.19444	0	0	0.00494	0.0148	0.00199	0.17788	0.06552	0.00233	0.10804	0	0.01344	0.00361	0.00286	0	0.1243	0.00099	0.08157	0.13541	0.26838	0.03582	0.00421	0.00136	0.01209	0.01399	0.07904	0.05892	0	0.30696	0.12794	0.24407	0	0.18902	0.0157	0.02672	0.099	0.07821	0.10012	0.0058	0.01486	0.00308	0	0.01109	0.13054	0	0.25641	0	0.0554
Streptococcus_pasteurianus	0	0	0	0	0	0.02326	0	0	0	0	0	0	0	0	0	0	0	0	0	0	0	0	0	0	0	0	0	0	0	0.01991	0	0	0	0	0	0	0	0	0	0	0	0	0	0	0	0	0	0	0
Streptococcus_peroris	0	0	0	0	0	0	0	0	0	0	0	0	0	0	0	0	0	0	0	0	0	0	0	0	0	0	0	0	0	0	0	0	0	0	0	0	0	0	0	0	0	0	0	0	0	0	0	0	0
Streptococcus_pseudopneumoniae	0	0	0	0	0	0	0	0	0	0	0	0	0	0	0	0	0	0	0	0	0	0	0	0	0	0	0	0	0	0	0	0	0	0	0	0	0	0	0	0	0	0	0	0	0	0	0	0	0
Streptococcus_pyogenes	0	0	0	0	0	0	0	0	0	0	0	0	0	0	0	0	0	0	0	0	0	0	0	0	0	0	0	0	0	0	0	0	0	0	0	0	0	0	0	0	0	0	0	0	0	0	0	0	0
Streptococcus_salivarius	0.03201	0.56052	0.02557	0.08408	0.00983	0.04978	0.01524	0.48821	0.12359	0.00801	0.38691	0.00132	0.05437	0.00538	0.10441	0.01012	0.00774	0.02611	0.10189	0.31505	1.09828	0.08253	0.1689	0.07671	0.08382	0.06739	0.13996	0.05533	0.05573	0.71839	0.33499	0.9009	0.09468	0.66195	0.10413	0.13782	0.13699	0.10311	0.35698	0.01983	0.03141	0.01953	0.02667	0.05941	0.63319	0.12885	0.84985	0.00211	0.12596
Streptococcus_sanguinis	0	0.03074	0	0	0	0	0.00237	0.00137	0	0	0	0	0	0	0.00127	0.00914	0.00455	0	0	0	0	0	0	0	0	0.0065	0	0	0	0.01145	0.02401	0.0088	0	0	0.01682	0.00056	0	0.01628	0	0	0	0.03613	0	0	0	0.00232	0.00016	0.00693	0.01203
Streptococcus_sobrinus	0	0	0	0	0	0	0	0	0	0	0	0	0	0	0	0	0	0	0	0	0	0	0	0	0	0	0	0	0	0	0	0	0	0	0	0	0	0	0	0	0	0	0	0	0	0	0	0	0
Streptococcus_thermophilus	0	0.04782	0.00074	0.02403	0.13214	0	0	5.00113	0	0.01627	0	0	0	0.01131	0	0	0	0	0	0.04768	0.08064	0	0	0.00503	0.11255	0.40724	0.22983	0	0	1.05343	0.00155	0.00167	0	2.38014	1.9605	0.00199	0.01361	0	0	1.87675	0	0	3.08168	0.00118	0	0.00066	3.58253	0	5.5555
Streptococcus_tigurinus	0	0	0	0	0	0	0	0	0	0	0	0	0	0	0	0	0	0	0	0	0	0	0	0	0	0	0	0	0	0	0	0.00123	0	0	0	0	0	0	0	0	0	0	0	0	0	0	0	0	0
Streptococcus_vestibularis	0	0	0	0	0.00694	0	0	0.00374	0	0	0.00573	0	0	0	0	0.00068	0	0	0	0.00371	0	0	0	0	0	0	0	0	0	0.01317	0.00499	0.00299	0	0.01276	0	0	0	0	0	0	0	0	0	0	0	0	0.03598	0	0
Butyricicoccus_pullicaecorum	0	0	0	0	0	0	0	0	0	0	0	0	0	0	0	0	0	0	0	0	0	0	0	0	0	0	0	0	0	0	0	0	0	0	0	0	0	0	0	0	0	0	0	0	0	0	0	0	0
Clostridiaceae_bacterium_JC118	0	0	0	0.01577	0	0	0	0	0	0	0.00707	0	0	0.00028	0	0	0	0	0	0	0	0	0	0	0.00123	0	0	0	0	0.00157	0	0.00026	0.00099	0	0	0	0	0	0	0	0	0	0	0.08943	0	0	0	0	0
Clostridium_asparagiforme	0.07999	0	0.0005	0.07774	0.01264	0.0063	0	0.04812	0	0.04212	0.01657	0	0	0.00562	0	0	0.27196	0.03796	0	0	0	0	0	0.00622	0	0	0	0.03021	0	0.03295	0	0.0042	0.01541	0	0	0	0	0.00506	0	0	0	0	0	0.00433	0	0	0	0	0
Clostridium_bolteae	0.09431	0.00419	0	0.03026	0.02544	0.02553	0.0004	0.09542	0	0.06367	0.0237	0	0.01857	0.03087	0.01827	0.17604	0.44776	0.019	0.00301	0.01131	0.0049	0.00022	0.0074	0.01598	0.00175	0.07264	0.00383	0.25013	0.01056	0.19251	0	0.01059	0.04203	0.01576	0.0008	0	0.00288	0.05663	0	0	0.21101	0.27838	0	0.36051	0	0.00421	0.00889	0.00538	0
Clostridium_butyricum	0	0	0	0	0	0	0	0	0	0	0	0	0	0	0	0	0	0	0	0	0	0	0	0	0	0	0	0	0	0	0	0	0	0	0	0	0	0	0	0	0	0	0	0	0	0	0	0	0
Clostridium_celatum	0	0	0	0	0	0	0.04075	0	0	0	0	0	0	0	0	0	0	0	0	0	0	0	0	0	0	0	0.00541	0	0	0	0	0	0	0	0	0	0	0	0	0	0	0	0	0	0	0	0	0	0
Clostridium_citroniae	0.03553	0	0	0.017	0	0.01036	0.00011	0.0053	0.00077	0.01966	0.00741	0	0	0.00357	0.00649	0	0.06566	0.00113	0.0005	0.0157	0	0	0	0.0006	0.00501	0.01472	0	0.01297	0	0.00778	0	0.00273	0.0393	0.00072	0	0	0.00766	0.00808	0	0	0.00176	0	0	0.00713	0	0	0	0	0
Clostridium_clostridioforme	0	0	0	0	0	0	0	0.00547	0	0	0	0	0	0	0	0	0	0	0	0	0	0	0	0	0	0	0	0.01086	0	0	0	0	0	0	0	0	0	0	0	0	0.00638	0	0	0	0	0	0	0	0
Clostridium_hathewayi	0.03119	0	0	0.04855	0.00247	0.00131	0	0.0107	0	0	0.00327	0	0	0.07077	0.00027	0.00759	1.10228	0.02545	0	0.00194	0	0.00022	0	0.0043	0	0.0035	0	0.04199	0.00143	0.01512	0.00639	0.00031	0.19515	0.09767	0	0	0	0.117	0	0	0	0.097	0	0.00784	0	0	0.05115	0	0
Clostridium_hylemonae	0	0	0	0	0	0	0	0	0	0	0	0	0	0	0	0	0	0	0	0	0	0	0	0	0	0	0	0	0	0	0	0	0	0	0	0	0	0	0	0	0	0	0	0	0	0	0	0	0
Clostridium_leptum	0	0.12321	0.16314	1.31239	0.3698	0.00154	0	0.20448	0.02227	0.03592	0.06736	0.04977	0.01366	0.54478	0.20117	0.04432	0.00032	0.18606	0.00084	1.13972	0.00501	0.38563	0.09496	0.11568	2.24621	0	0.0046	0	0.01832	0.01909	0.00564	0.10355	0.57239	0.10301	0.06797	0.06962	0.4651	0.07833	0	0.00504	0	0	0	1.61936	0.00599	1.27073	0.11117	0.01601	0.00487
Clostridium_methylpentosum	0	0	0	0.01627	0	0	0	0	0	0	0	0	0	0	0	0	0.00307	0	0	0	0	0	0	0	0	0	0	0	0	0	0	0	0	0	0	0	0	0	0	0	0	0	0	0	0	0	0	0	0
Clostridium_nexile	0	0	0	0	0.52031	0	0	0	0.21087	0	0	0	0.00294	0	0	0.07426	0	0	0	0	0	0	0.00292	0	0	0	0	0.18064	0	0	0.02044	0	0	0	0.23009	0	0.00288	0	0	0	0	2.60034	0	0	0	0.39686	0	0	0
Clostridium_perfringens	0	0.00114	0	0	0	0	0	0	0	0	0	0	0	0.00557	0	0.03943	0	0	0	0	0	0.00529	0	0	0	0	0.00598	0	0	0	0	0	0	0	0	0	0	0	0	0	0	0	0	0	0	0	0	0	0
Clostridium_scindens	0	0	0	0	0	0	0	0	0	0	0	0	0	0	0	0	0	0	0	0	0	0	0	0	0	0	0	0	0	0	0	0	0	0	0	0	0	0	0	0	0	0	0	0	0	0	0	0	0
Clostridium_sp_7_2_43FAA	0	0	0	0	0	0	0	0	0	0	0	0	0	0	0	0	0	0	0	0	0	0	0	0	0	0	0	0	0	0	0	0	0	0	0	0	0	0	0	0	0	0	0	0	0	0	0	0	0
Clostridium_sp_ATCC_BAA_442	0	0	0	0	0	0	0	0	0	0.55628	0	0	0	0	0	0	0	0	0	0	0	0	0	0	0	0	0	0	0	0	0	0	0	0	0	0	0	0	0	0	0	0	0	0	0	0	0	0	0
Clostridium_sp_HGF2	0	0	0	0	0	0	0	0	0	0	0	0	0	0	0	0	0	0	0	0	0	0	0	0	0	0	0	0	0	0	0	0	0	0	0	0	0	0	0	0	0	0	0	0	0	0	0	0	0
Clostridium_sp_L2_50	0	0	0	0	0	0	0	0	0	0	0	0	0	0	0	0	0	0	0	0	0	0	2.65704	2.29715	0	0	2.02711	0	0	0	0	0	0	0	0	0	0	0	0	0	0	0	0	0	0	0	0	0	0
Clostridium_symbiosum	0.04892	0	0	0.1968	0	0.0282	0	0.00373	0	0	0.00014	0	0.00929	0.05818	0.0256	0	0.09175	0.02719	0	0.00772	0	0	0.00224	0.01581	0	0.01178	0	0.4794	0.00728	0.0098	0	0.0076	0.00693	0	0	0	0	0.01094	0	0	0.00734	0	0	0.0017	0	0	0	0.00024	0
Eubacterium_infirmum	0	0	0	0	0	0	0	0	0	0	0	0	0	0	0	0	0	0	0	0	0	0	0	0	0	0	0	0	0	0	0.00018	0	0	0	0	0	0	0	0	0	0	0	0	0	0	0	0	0	0
Finegoldia_magna	0	0	0	0	0	0	0	0	0	0	0	0	0	0	0	0	0	0	0	0	0	0	0	0	0	0	0	0	0	0	0	0	0	0	0	0	0	0	0	0	0	0	0	0	0	0	0	0	0
Parvimonas_micra	0	0	0	0	0	0	0	0	0	0	0	0	0	0	0	0	0	0	0	0	0	0	0	0	0	0	0	0	0	0	0	0	0	0	0	0	0	0	0	0	0	0	0	0	0	0	0	0	0
Parvimonas_unclassified	0	0	0	0	0	0	0	0	0	0	0	0	0	0	0.00024	0	0	0	0	0	0	0	0	0	0	0	0	0	0	0	0	0	0	0	0	0	0	0	0	0	0	0	0	0	0	0	0	0	0
Peptoniphilus_lacrimalis	0	0	0	0	0	0	0	0	0	0	0	0	0	0	0	0	0	0	0	0	0	0	0	0	0	0	0	0	0	0	0	0	0	0	0	0	0	0	0	0	0	0	0	0	0	0	0	0	0
Bacteroides_pectinophilus	0	0	2.93245	0	0	0	0	0	0	0	0	0	0	0	0	0	0	0	0	0	0	0	0	0	0	0	0	0	0	0	0	0	0	0	0	0	0	0	0	0	0	0	0	0	0	0	0	0	0
Clostridiales_bacterium_1_7_47FAA	0.02141	0	0	0.03066	0	0	0	0.00155	0	0.00202	0	0	0	0.01271	0	0	0.06093	0	0	0	0	0	0	0	0.00505	0.01189	0	0.01532	0	0.01045	0	0.00245	0.00485	0	0	0	0	0	0	0	0.00363	0.0054	0	0.0083	0	0	0	0	0
Flavonifractor_plautii	0	0.00064	0.00153	0.01592	0.09918	0.01126	0	0.00415	0.00624	0.13204	0.16382	0	0	0.00606	0.00338	0	0.00773	0.01336	0	0.00521	0.00346	0.00285	0.0024	0.0042	0.00684	0.00277	0	0	0.0029	0.0103	0.00177	0.00652	0.01046	0.01328	0.00022	0.00286	0	0.15592	0.31503	0.04535	0.01997	0	0	0.00041	0.03037	0.01738	0.01304	0.12622	0
Pseudoflavonifractor_capillosus	0	0	0	0.00977	0	0	0.00196	0	0	0	0	0	0.00059	0	0	0	0	0	0	0.00102	0	0	0	0	0	0	0	0	0	0	0	0	0	0.01631	0	0	0	0	0	0	0	0	0	0	0	0	0.01908	0	0
Anaerofustis_stercorihominis	0	0	0	0	0	0	0	0	0	0	0	0	0	0	0	0	0	0	0	0	0	0	0	0	0	0	0	0	0	0.0043	0	0	0	0	0	0	0	0	0	0	0	0	0	0	0	0	0	0	0
Eubacterium_brachy	0	0	0	0	0	0	0	0	0	0	0	0	0	0	0	0	0	0	0	0	0	0	0	0	0	0	0	0	0	0	0	0	0	0	0	0	0	0	0	0	0	0	0	0	0	0	0	0	0
Eubacterium_eligens	0	0.78083	0.08966	0.94869	0.65127	0	0.0677	1.13789	0.70903	0.07099	0.2168	2.17099	1.7564	5.12606	0.16507	0.02806	5.52298	0.35209	2.76312	2.07275	3.11647	0.39161	0.06792	0.07805	1.59758	2.90323	1.52244	0.47655	1.37142	0.08941	0.35273	1.45998	2.46404	0.62535	0.33421	0.52223	0.29157	0	0	2.30555	0.97076	4.67827	0	3.56756	1.16483	0.14782	0.57497	3.57619	0.56925
Eubacterium_hallii	0.55455	0.95861	0.15803	0.81431	0.33892	0.00935	0.09081	0.56768	0.03197	0.11186	0.19943	0.1925	0.31972	0.97706	1.01962	0.40362	0.3324	0.04078	0.52007	0.98075	2.29492	0.71073	0.35294	0.24559	1.54751	0.07532	0.20965	1.9716	0.7385	1.0074	0.04523	1.04654	3.68434	0.01464	0.05968	2.4432	0.12398	0.19327	0	0.54174	0.33801	0.0697	0.12919	0.39995	2.18494	1.59977	0.02107	0.91374	0.16512
Eubacterium_limosum	0	0	0	0	0	0	0	0	0	0	0	0	0	0	0	0	0	0	0	0	0	0	0	0	0	0	0	0	0	0	0	0	0	0	0	0	0	0	0	0	0	0	0	0	0	0	0	0	0
Eubacterium_ramulus	0.6596	0.48328	0.23733	0.79593	0.29054	0.29462	0.04596	1.08041	0.25645	0.01482	0.7195	0.13086	0.26984	0.38346	1.39427	0.3319	0.12588	0.18131	0.24333	0.00785	0	0.87766	0.07472	0.14123	1.70474	0.54188	0.38597	0.50958	0.55715	0	1.08927	0.5165	1.5856	0.00629	0.09046	0.06633	0.35338	0.81935	0	0.01286	0.45665	1.38816	0.58294	0.92595	1.41258	0.13249	0.01316	0.12671	0.08497
Eubacterium_rectale	8.78877	0.32806	8.69269	8.49381	3.74541	0	8.61531	16.9414	3.01889	0.01136	4.12892	18.1335	5.31071	14.552	35.8244	1.91681	0.00657	3.22397	34.0475	6.53882	0.2466	33.6701	0.28336	0.10445	0.15537	15.3483	26.7145	28.0135	14.5897	0.00487	52.3759	20.6493	6.44699	8.51046	9.14629	20.5415	10.2107	26.1627	0.0085	19.6775	21.1855	0	3.04451	10.0008	0.12102	9.2389	9.42158	24.6186	13.0244
Eubacterium_saphenum	0	0	0	0	0	0	0	0	0	0	0	0	0	0	0	0	0	0	0	0	0	0	0	0	0	0	0	0	0	0	0	0	0	0	0	0	0	0	0	0	0	0	0	0	0	0	0	0	0
Eubacterium_siraeum	0	0	0.19479	0.87683	0.10643	0	0	0	0	0	0.29618	0	0	10.3566	0	0	0	0.28582	0	0	0.00367	0	0	0	0.01797	0	0.00369	0	0.03217	0	0	0	0	0	0	0	0.89509	0	0	0	0	0	0	0	0.00726	0	0	0	0.00222
Eubacterium_sp_3_1_31	0	0	0	0	0	0	0	0	0	0	0.01073	0	0	0	0.00501	0	0	0	0	0	0	0	0	0	0	0	0	0	0	0.00989	0	0	0.00037	0	0	0	0	0	0	0	0.0008	0	0	0	0	0	0	0	0
Eubacterium_ventriosum	0	0.12894	0.61141	0	0.08103	0	0.08979	0.00918	0.11326	0.28331	0.55678	0.01358	0.6926	0.08722	0.16762	0.35461	0.00117	0	0.20353	0	0	0.06192	0.52801	0.6892	0.13686	0	0.14739	0	0.27809	0.36937	0.12102	0.10427	0.46209	0.30464	0.00983	0.01355	0.22188	0.14275	0	0.0582	0	0	0	0.15275	0.40944	0.45247	0.3664	0.19151	0.28949
Anaerostipes_caccae	0	0	0	0	0	0	0	0	0	0	0	0	0	0	0	0	0	0	0	0	0	0	0	0	0	0	0	0	0	0.00271	0	0	0	0	0	0	0	0	0	0	0	0	0	0	0	0	0	0	0
Anaerostipes_hadrus	0.26702	0.0129	0.04777	0.87463	0.02477	0.01476	0.01231	0.05913	0.02425	0.00108	0	0.01225	0.10014	0.0894	0.02157	0.08671	0.00552	0.01464	0.01135	0.1462	0.03515	0.13081	0.00206	0	0.10892	0	0.02922	0.01058	0.10583	0.28569	0.02099	0.03662	0.08467	0.00423	0	0	0.01701	0.01596	0	0.09294	0.13969	0.30809	0.0266	0.00835	0.63793	0.00971	0.00913	3.3748	0.07407
Anaerostipes_unclassified	0	0	0	0	0	0	0	0	0	0	0	0	0	0	0	0	0	0	0	0	0	0	0	0	0	0.00122	0	0	0	0	0	0	0	0	0	0	0	0	0	0	0	0	0	0	0	0	0	0	0
Blautia_hansenii	0	0	0	0	0	0	0	0	0	0	0	0	0	0	0	0	0	0	0	0	0	0	0	0	0	0	0	0	0	0	0	0	0	0	0	0	0	0	0	0	0	0	0	0	0	0	0	0	0
Blautia_hydrogenotrophica	0	0	0	0	0	0	0	0.05608	0	0	0	0	0	0	0	0	0	0	0	0	0	0	0	0	0	0	0	0	0.03414	0.02283	0.00022	0	0	0	0	0	0	0	0	0	0	0	0	0	0	0	0.00033	0	0
Blautia_producta	0	0	0	0	0	0	0	0.00113	0	0	0	0	0	0	0	0	0	0	0	0	0	0	0	0	0	0	0	0.0416	0	0	0	0.00857	0	0	0	0	0	0	0	0	0.01145	0	0	0	0	0	0	0	0
Ruminococcus_gnavus	0.21898	0	0	1.07768	0	0.23815	0.02754	0.10797	0.13271	1.90819	0.75604	0.00113	0.01188	0.00856	0.55702	0.13787	0.04133	0.17855	0	0.00093	0.03145	0.00172	0	0	0	0.4653	0	2.02601	0.15248	7.53605	0.35818	0	0.51007	0.13582	0.03751	0	0	0.25848	9.25036	0.0405	0.96845	8.05256	0.62311	0.00118	0.0501	0	0.02781	0.00677	0
Ruminococcus_obeum	0.83732	0.91436	0.56538	0.30561	1.4347	0.73436	0.05007	3.02469	0.07905	0.04564	0.20921	0.28216	1.11116	0.40682	0.77172	0.4427	0.28948	0.47883	1.50502	0.33413	1.0062	0.46514	0.68752	0.41997	0.59798	0.50075	1.12814	0.33686	0.46281	1.52669	0.26013	0.29668	1.3545	0.25873	0.32549	1.04113	0.16504	0.22869	0.00758	0.52734	0.31327	1.2887	0.18635	0.73475	2.43432	1.94975	0.35866	1.12374	0.54999
Ruminococcus_torques	1.21444	0.23937	0.86108	3.78333	1.7102	0.27391	0.12486	0.94634	0.31565	11.3174	4.06974	0.25083	0.14555	4.44723	2.05114	0.91621	1.61502	0.72952	0.48742	0.76954	1.3996	0.86577	0.62302	1.46076	1.8034	0.03797	2.08396	1.32933	2.63461	0.09365	0.24585	2.2151	3.03876	2.07179	0.27797	0.1471	0.33882	2.0385	0.02543	1.19132	1.6512	0.1036	4.75989	3.52885	1.03509	3.21807	1.98275	3.86075	0.37936
Butyrivibrio_crossotus	0	0	4.55868	0	0	0	0	0	0	0	0	0	0	0	0	0	0	0	0	0	0	0	0	0	0	0	0	0	0	0	0	0	0	0	0	0	0	0	0	0	0	0	0	0	0	0	0	0	0
Butyrivibrio_unclassified	0.00461	0	0	0	0	0	0	0	0	0	0	0	0	0	0	0	0	0	0	0	0	0	0	0	0	0	0	0	0	0	0	0	0	0	0	0	0	0	0	0	0	0	0	0	0	0	0	0	0
Coprococcus_catus	0	0.27132	0.36115	0.31794	0.22243	0.15918	0.0758	0.64493	0.0472	0.05309	0	0.07896	0.28628	0.94536	0	0.16791	0.00246	0.1351	0.47153	0.24662	1.41823	0.28566	0.32305	0.40562	0.61619	0.19627	0.37731	0	0.21285	0	0.04822	0.09577	1.13859	0.03743	0.2027	0.48228	0.07334	0	0	0.11494	0	0	0	1.07144	1.11245	0.68767	0.03959	1.33968	0.30605
Coprococcus_comes	0.24037	0.96073	0.87682	2.54552	2.65776	1.65637	0.22394	2.20572	0.71537	0.04351	1.38861	0.40965	0.4604	0.52638	1.65324	0.9229	0.11998	2.09636	1.5668	1.75821	0	2.18121	0.92553	1.06926	0.3748	0	0.6369	1.71276	0.93201	0	0.95233	0.81529	0.75398	1.04227	1.28196	1.42251	1.03934	1.00903	0	4.06285	0	0	0	1.63617	2.89046	1.25067	1.22698	0.15747	0.67081
Coprococcus_eutactus	0	0.00501	0.5781	0	0	0	0	0	0	0	0	0	0	0	0	0	0	0	0	0	0	0	0	0	0	0	0	0	0	0	0	0	0	0	0	1.33795	0	0	0	0	0	0	0	0	0	0	0	0	0
Coprococcus_sp_ART55_1	0	2.69783	9.76933	4.6247	0	0	0	3.587	0	0	0	0	0.17085	0	0	2.60163	0	0	0	0	0	0	0	0	0.415	0	0	0	0	0	0	0	4.71504	0	0	0	0	0	0	0	0	0	0	0	0	0	0	0	0
Dorea_formicigenerans	0.07865	0.96676	0.97284	4.20852	0.24502	0.46444	0.17468	0	0.19698	0.09366	0.17929	0.24552	0.34692	0.29501	0.48935	0.65393	0.30021	0.59045	0.80713	0.02481	1.24135	0.43749	0.17615	0.2477	0.54825	0.45085	0.36122	0.45642	0.37958	0	0.20463	2.14733	1.21699	0.0529	0.0982	0.63859	0.5695	0.52752	0	0.26438	0	0	3.13097	0.29124	1.03489	0.57513	0.07057	2.23616	0.20292
Dorea_longicatena	0.063	0.84426	1.18209	1.51668	0.11021	0.40489	0.03219	0.10358	0.7455	0.08854	0.47267	1.25997	0.57973	1.07753	0.13635	1.39647	0.99378	0.20754	1.12499	0.15631	0.43291	0.03736	2.38396	2.10508	1.63514	0.0234	0.75211	0.16128	2.37336	1.08955	0.7703	0.26847	0.27527	0.12979	0.48109	0.77359	0.92754	0.39091	0	4.24004	0.24429	0	4.28178	0.69436	0.23815	1.61164	0.20001	0.59972	0.89408
Dorea_unclassified	0	0	0	0	0	0	0	0.23237	0	0	0	0	0	0	0	0	0	0	0	0	0	0	0	0	0	0	0	0	0	1.36268	0	0	0	0	0	0	0	0	0.00224	0	0	0.01758	0	0.02142	0	0	0	0	0
Lachnoanaerobaculum_saburreum	0	0	0	0	0	0	0	0	0	0	0	0	0	0	0	0	0	0	0	0	0	0	0	0	0	0	0	0	0	0	0	0	0	0	0	0	0	0	0	0	0	0	0	0	0	0	0	0	0
Lachnospiraceae_bacterium_1_1_57FAA	0.45878	0	3.70938	0.72139	0.74286	1.13823	0.00285	2.08771	0.00782	0.0652	0.63187	0	0.06046	0.36256	0.90101	0.25214	0.13428	2.46066	0.80376	1.55233	0.01517	0.66216	0.04251	0.00378	0.44607	0.00801	0.15082	0.06238	0.56616	0	0.32432	0.15255	0.51428	0.03738	0.3929	0	0	0.31922	0	0.03794	0.22166	0	0	0.83378	4.49388	0.16981	0.07027	0.69071	0.42711
Lachnospiraceae_bacterium_1_4_56FAA	0	0	0	0	0	0.02202	0	0.00151	0	0.00154	0	0	0	0	0.01343	0	0	0.01474	0	0	0	0	0	0	0	0	0	0.0447	0.00656	0	0	0	0	0	0	0	0	0.00708	0	0	0.00505	0	0	0	0.00734	0	0	0	0
Lachnospiraceae_bacterium_2_1_46FAA	0	0	0	0	0	0	0	0	0	0	0.1917	0	0	0	0	0	0	0	0	0	0	0	0	0	0	0	0	0	0	0	0	0	0	0	0	0	0	0	0	0	0	0	0	0	0	0	0	0	0
Lachnospiraceae_bacterium_2_1_58FAA	1.0153	0	0	0	0	0.00556	0.00849	0.06389	0.00092	0.17562	0.01201	0.01443	0	0	0.30334	0	0.00355	0.02385	0	0.00071	0	0.00034	0.00263	0	0.2527	0	0	0.00863	0.14347	0.00924	0	0.10211	0.00239	0.30283	0	0	0	0.17227	0	0.00403	0.13448	0.27822	0.00967	0	0.00929	0	0.26584	0.00066	0
Lachnospiraceae_bacterium_3_1_46FAA	0.0581	0.68676	0.40089	0.26882	0.11128	0	0.01799	0.08901	0	0.12697	0	0.03559	0.00087	0.19977	0	0.28181	0.09422	0	0	0.01271	0.01698	0.01039	0	0	0	0	0.04819	0.01269	0.02615	0.01931	0.045	0	0.14147	0.1675	0.01479	0.00168	0.0511	0.15321	0	0	0	0	0	0.06195	0.06893	0	0.10596	0.06379	0.04796
Lachnospiraceae_bacterium_3_1_57FAA_CT1	0.02636	0	0	0.04175	0	0	0	0.01215	0	0	0.00131	0	0	0.9806	0	0	0	0.00549	0	0	0	0	0	0	0	0	0	0	0	0	0	0	0	0.00495	0	0	0	0.02245	0	0	0	0	0	0.10067	0	0	0.00404	0	0
Lachnospiraceae_bacterium_4_1_37FAA	0	0	0	0	0	0	0	0	0	0	0	0	0	0	0	0	0	0	0	0	0	0	0	0	0	0	0	0	0	0	0	0	0	0	0	0	0	0	0	0	0.00363	0	0	0	0	0	0	0	0
Lachnospiraceae_bacterium_5_1_57FAA	0	0	0	0.002	0	0.00634	0	0	0	0.00017	0	0	0	0	0	0	0	0	0	0	0	0	0	0	0	0	0	0	0	0.00291	0	0	0	0	0	0	0	0	0	0	0	0	0	0	0	0	0	0	0
Lachnospiraceae_bacterium_5_1_63FAA	0.33419	0.0157	0.06421	0.12891	0.1381	0.30587	0.03316	0.16782	0.05208	0.00196	0.05326	0.02822	0.0718	0.04743	0.01266	0.06507	0.14455	0.06029	0.02488	0.39137	0.81765	0.14864	0.00984	0.00714	0.32595	0.24214	0.01554	0.33758	0.09471	0.04162	0.04148	0.00661	0.47337	0.02726	0	0.00091	0.03027	0.04517	0	0.1063	0.00286	0.55354	0.18572	0.17302	0.0392	0.01366	0.04646	0.61246	0.46604
Lachnospiraceae_bacterium_6_1_63FAA	0	0	0	0	0	0	0	0	0	0	0	0	0	0	0.05551	0	0	0.00426	0	0	0	0	0	0	0	0	0	0	0	0	0	0	0	0	0	0	0	0	0	0	0.0024	1.15226	0	0	0	0	0	0	0
Lachnospiraceae_bacterium_7_1_58FAA	0.03589	0.00354	0.00693	0.00086	0.03834	0	0.00356	0.007	0.00878	0.05898	0.02728	0	0	0.01304	0.01688	0.01134	0.00286	0.0395	0	0.00867	0	0.00409	0	0.0005	0.01153	0.00287	0.00076	0.16035	0.0035	0.08252	0.00011	0.00108	0.02175	0.03617	0	0.0044	0.03438	0.00423	0	0.0004	0.0098	0	0.0722	0.01038	0.0337	0.01196	0.02575	0.01449	0.00018
Lachnospiraceae_bacterium_8_1_57FAA	0	0.08067	0	0	0	0	0.05988	0	0.09136	0	0	0.10985	0.60056	0	0	0	0	0	0	0.03388	3.35032	0	0	0.00736	0	0.41431	0	0	0	0	0	0	0	0	0	1.09575	0.02954	0	0	0.06881	0	0	0.05066	0	0	0	0	0	0
Lachnospiraceae_bacterium_9_1_43BFAA	0	0	0	0	0	0	0	0	0	0.0011	0	0	0	0	0	0	0	0	0	0	0	0	0	0	0	0.00255	0	0.00118	0	0	0	0	0	0	0	0	0	0	0	0	0.03387	0.27043	0	0	0	0	0	0	0
Lachnospiraceae_bacterium_ICM7	0	0	0	0	0	0	0	0	0	0	0	0	0	0	0	0	0	0	0	0	0	0	0	0	0	0	0	0	0	0	0	0	0	0	0	0	0	0	0	0	0	0	0	0	0	0	0	0	0
Lachnospiraceae_bacterium_oral_taxon_082	0	0	0	0	0	0	0	0	0	0	0	0	0	0	0	0	0	0	0	0	0	0	0	0	0	0	0	0	0	0	0	0	0	0	0	0	0	0	0	0	0	0	0	0	0	0	0	0	0
Lachnospiraceae_oral_taxon_107	0	0	0	0	0	0	0	0	0	0	0	0	0	0	0	0	0	0	0	0	0	0	0	0	0	0	0	0	0	0	0	0	0	0	0	0	0	0	0	0	0	0	0	0	0	0	0	0	0
Oribacterium_sinus	0	0	0	0	0	0	0	0	0	0	0	0	0	0	0	0	0	0	0	0	0	0	0	0	0	0	0	0	0	0	0	0	0	0	0	0	0	0	0	0	0	0	0	0	0	0	0	0	0
Roseburia_hominis	0	0.2983	0.24847	1.13588	0.06408	1.68108	1.48587	0.23181	0.25604	0.03921	0.18014	0.07843	0	0.46264	0.08825	0.24479	0	0.01211	0.45118	0.30778	0.27648	0.31597	1.78886	1.38084	1.33498	0.16065	0.01818	0.57986	0.17918	0	0.20162	0.01955	1.05734	3.23971	0.02353	0.79358	0.07133	0.07797	0	0.03337	0.00907	0	0.1644	0.29275	0.16329	0.21729	2.54565	0.15121	0.15731
Roseburia_intestinalis	7.65976	3.63894	3.44539	1.4372	0.39531	0	0.43358	0	20.9674	3.6643	0.88289	0.01731	27.8143	0.84909	11.1569	2.9197	0	2.60928	2.00437	8.00617	0	0.00636	1.45558	1.06996	5.25549	0	5.73821	0	0.91471	11.2343	1.43418	0.00136	3.56636	0	0.49538	0.63622	0.1258	9.50375	0	0	0.82611	0	0.92282	0	0.93944	0.11694	0.00499	1.66867	0
Roseburia_inulinivorans	0.71241	4.38337	0.75334	1.88532	0.39809	0.06099	1.9256	0.02609	12.3701	2.90782	3.13433	0.27753	1.67599	0.98934	1.66165	2.56868	0.01038	1.72707	2.20193	0.26311	7.32745	0.82415	2.44101	2.6462	1.90065	4.80145	4.25128	0	1.81159	0	3.67167	0.02287	4.02856	0.71193	0.71745	0.52496	0.23454	3.88606	0	4.31338	0.67609	13.7397	0.00299	2.51356	0.4548	0.85317	0.64146	3.75753	0.07369
Roseburia_unclassified	0	0	0	0	0	0	0	0.05158	0	0	0	0	0	0	0	0	0.0737	0	0	0	0	0	0	0	0	0	0	0	0	0	0	0.02964	0	0	0	0	0	0	0	0	0	0	0	0	0	0	0	0	0
Shuttleworthia_satelles	0	0	0	0	0	0	0	0	0	0	0	0	0	0	0	0	0	0	0	0	0	0	0	0	0	0	0	0	0	0	0	0	0	0	0	0	0	0	0	0	0	0	0	0	0	0	0	0	0
Stomatobaculum_longum	0	0	0	0	0	0	0	0	0	0	0	0	0	0	0	0	0.00321	0	0	0	0	0	0	0	0	0	0	0	0	0	0	0	0	0	0	0	0	0	0	0	0	0	0	0	0	0	0	0	0
Oscillibacter_unclassified	0.35529	0.02964	0.06631	1.02526	0.45818	0.1212	0.03644	0.44809	0.08664	0.60604	0.16907	0.00552	0.03674	0.32356	0.49544	0.13199	0.19214	0.61234	0.06445	0.51691	0	0.17528	0.089	0.18993	0.03476	0	0.04959	0.9995	0.1583	0.11278	0.00839	0.35466	0.20161	0.17609	0.26811	0.45533	0.05439	0.00134	0	0.00379	0.15402	0.01237	0	0.40424	0.10493	0.31776	0.16442	0.10951	0.02254
Clostridium_bartlettii	0.19283	0.23665	0.01061	0.00409	0.0029	0	0.03344	0.06683	0	0	0	0	0	0.77925	0.03167	0.08849	0.18276	0	0.0142	0.03633	0	0	0	0	0	0	0.02027	0.3502	0.03213	0	0.00064	0	1.16874	0	0	0.0104	0	0.0577	0.3996	0.01421	0.00131	0	0	0	0.03051	0.01204	0	0	0
Clostridium_glycolicum	0	0	0	0	0	0	0	0	0	0	0	0	0	0	0	0	0	0	0	0	0	0	0	0	0	0	0	0	0	0	0	0	0	0	0	0	0	0	0	0	0	0	0	0	0	0	0	0	0
Clostridium_hiranonis	0	0	0	0	0	0	0	0	0	0	0	0	0	0	0	0	0	0	0	0	0	0	0.00083	0.00289	0	0	0	0	0	0	0	0.31813	0	0	0	0	0	0	0	0	0	0	0	0	0	0	0	0	0
Peptostreptococcaceae_noname_unclassified	0	0	0	0.01603	0	0	0.07987	0	0.00834	0	0	0	0.02169	0	0.01142	0	0	0.06177	0.05306	0	0	0.0066	0	0	0	0.02947	0.0218	0	0	0.00775	0.02843	0	0	0.02346	0	0.05484	0.03237	0	0	0	0	0.01429	0	0	0	0.02348	0.0147	0	0
Peptostreptococcus_stomatis	0	0	0	0	0	0	0	0	0	0	0	0	0	0	0	0	0	0	0	0	0	0	0	0	0	0	0	0	0	0	0	0	0	0	0	0	0	0	0	0	0	0	0	0	0	0	0	0	0
Peptostreptococcus_unclassified	0	0	0	0	0	0	0	0	0	0	0	0	0	0	0	0	0	0	0	0	0	0	0	0	0	0	0	0	0	0	0	0	0	0	0	0	0	0	0	0	0	0	0	0	0	0	0	0	0
Anaerotruncus_colihominis	0	0	0.00074	0.14358	0.02155	0.00235	0	0.00699	0	0.01614	0.00678	0	0	0.00765	0	0	0	0.00895	0	0.00172	0	0.01726	0.00204	0.00757	0	0	0	0	0.00977	0.00105	0	0	0.00762	0.01832	0	0	0	0.00196	0	0.00074	0	0	0	0.00441	0.01116	0.00185	0.00986	0	0
Anaerotruncus_unclassified	0	0	0	0	0	0	0	0.01379	0	0.01108	0	0	0	0	0	0	0	0	0	0	0	0	0	0.00211	0	0	0	0	0	0	0	0	0.0007	0	0	0	0	0	0	0	0	0	0	0.00192	0.01133	0	0	0	0
Faecalibacterium_prausnitzii	10.7031	6.95572	13.0719	12.8948	34.5029	12.0455	14.9027	12.3967	15.5913	1.36145	4.84961	9.51325	10.1371	10.0968	5.3256	10.6504	15.9844	15.1453	7.97176	29.0759	15.2282	9.97131	10.2667	12.1078	10.7546	6.84361	14.3274	6.25837	17.4727	23.0091	13.7321	7.18827	8.70635	7.55605	5.83188	7.22927	22.5514	10.5112	0.00718	8.49104	3.09043	0	32.0411	14.3386	18.8742	7.20455	12.2729	22.0987	8.4276
Ruminococcaceae_bacterium_D16	0	0	0	0.13459	0	0.73582	0	0.02176	0	0.00256	0	0	0	0.00162	0.17742	0	0	0.00175	0	0	0.00125	0	0	0	0.00132	0	0	0	0.00875	0	0	0	0	0.02505	0.11303	0	0.00035	0	0	0	0	0	0	0	0.02704	0	0.02543	0.09701	0
Ruminococcus_bromii	0	0.47302	2.79311	0.66693	0	0	0.00781	3.82201	0	0	0	0.00428	0	0.02267	0.3923	2.45496	0	4.82924	0.48577	0	1.01271	0.27238	1.46218	0.4869	0.12719	0	2.09617	0	1.69048	0	0.92196	0.33294	1.25895	0.41055	0.08759	0.73059	2.09477	0	0.03462	0	1.33511	0	0	2.83941	2.51733	7.61869	0.70537	1.41433	0
Ruminococcus_callidus	0	0.89893	0.19076	0.40215	0	0	0	0.06003	0.01762	0	0	0	0.0559	0	0	0.5469	0.00285	0.06699	0	0.07875	0.23158	2.11467	0.00149	0	2.16517	0	0.75232	0	1.4579	0	0.03829	1.29239	8.17926	0.00596	0.28287	1.47837	0.09731	0	0	0	0	0	0	0.09295	0	0.38392	0.0041	0	0.06459
Ruminococcus_champanellensis	0	0	0	0	0	0	0	0	0	0	0	0	0	0	0	0	0	0	0	0	0	0	0	0	0	0	0	0	0	0	0	0	0	0	0	0	0	0	0	0	0	0	0	0	0	0	0	0	0
Ruminococcus_flavefaciens	0	0	0.01472	0	0	0	0	0	0	0	0	0	0	0	0	0	0	0	0	0	0	0	0	0	0	0	0	0	0	0	0	0	0	0	0	0	0	0	0	0	0	0	0	0	0	0	0	0	0
Ruminococcus_lactaris	0	0	3.12478	0	0	0	0.09162	1.02266	0.0003	0.64377	0	0	0	1.43554	4.92532	1.84012	2.45082	0	1.41095	0	3.34918	2.18318	0.0411	0	0	0	2.23895	0	1.06277	0	3.05057	1.94358	0.59304	0.42614	0	0	0	0	0	1.6791	0	0	0.50023	0	0.89369	2.83825	0.47015	2.0617	1.32272
Ruminococcus_sp_5_1_39BFAA	1.82356	1.47679	0.94268	0.65786	4.49791	0.42886	0	4.51604	0	0.59467	0.96028	1.06507	0.67202	0.84126	3.78217	0.83791	0.93761	1.76605	1.78336	2.38559	6.19679	2.15177	0.91783	0.51087	0.95032	0.70203	1.36193	0	1.70429	5.04233	0.12552	1.99786	2.24172	0.3572	0	1.56293	0	0.49596	0	1.76624	0.6295	4.2799	0.33646	3.59787	4.16629	2.33648	0.58594	3.15603	0.49549
Ruminococcus_sp_JC304	0	0	0	0	0	0	0	0	0	0	0	0	0	0	0	0	0	0	0	0	0.30319	0	0	0	0	0	0	0	0	0	0	0	0	0	0	0	0	0	0	0	0	0	0	0	0	0	0	0	0
Subdoligranulum_sp_4_3_54A2FAA	0	0	0	0	0	0	0	0	0	0	0	0	0	0	0	0	0.20971	0	0	0	0	0	0	0	0	0	0	0	0	0	0	0	0	0.28037	0	0	0	0	0	0	0	0	0	0.19544	0	0	0.31524	0	0
Subdoligranulum_unclassified	0.24168	0.95144	0.84109	3.86156	6.24378	0.40537	0.419	1.25777	1.46603	0.72293	3.53072	0.39195	1.39113	6.46376	4.10191	2.26921	1.55887	1.04027	7.73777	0.74173	0.12054	1.62124	0.37314	0.56047	6.12005	6.73202	1.24418	4.57804	15.5365	5.5186	3.40851	2.27069	3.1456	4.18905	3.56485	4.32473	2.15758	0.14771	0	5.82071	1.89438	0.0071	12.1446	2.44426	0.72877	3.41531	5.16833	2.39371	1.2382
Subdoligranulum_variabile	0	0	0	0	0	0	0	0	0	0	0	0	0	0	0	0	0	0	0	0	0	0	0	0	0	0	0	0	0	0	0	0	0	0	0	0	0	0	0	0	0	0	0	0	0	0	0	0	0
Bulleidia_extructa	0	0	0	0	0	0	0	0	0	0	0	0	0	0	0	0	0	0	0	0	0	0	0	0	0	0	0	0	0	0	0	0	0	0	0.00232	0	0	0	0	0	0	0	0	0	0	0	0	0	0
Catenibacterium_mitsuokai	0	0	0	0	0	0	0	0	0	0	0	0	0	0	0	0	0	0	0	0	0	0	0.67507	0.66684	0	0	1.86149	0	0	0	0	0.98015	0	0	1.52963	0	0.24013	0	0	0	0	0	0	0	0	0	0	0	0
Coprobacillus_sp_29_1	0	0	0	0	0	0	0	0	0	0	0	0	0	0.64796	0	0	0	0	0	0	0	0	0	0	0	0	0	0	0	0	0	0	0	0	0	0	0	0	0	0	0	0	0	0	0	0	0	0	0
Coprobacillus_unclassified	0	0	0	0.23534	0	0	0	0.00599	0	0	0	0	0	0	0	0	0.06115	0.01221	0	0	0	0	0	0	0	0.0025	0	0	0	0.35677	0	0	0	0	0	0	0	0	0	0	0.16018	0.08932	0	0	0.00138	0	0	0	0
Clostridium_innocuum	0	0	0	0.00511	0	0	0	0	0	0	0.00112	0	0	0.0008	0	0	0.00527	0	0	0	0	0	0.00417	0.00097	0	0	0	0	0.00391	0	0.00011	0.00253	0.00859	0.00353	0	0	0	0.00632	0	0	0.00885	0	0	0.00324	0	0.02843	0.00278	0	0
Clostridium_ramosum	0	0	0	0.11045	0	0	0	0	0	0	0	0	0	0	0	0	0.01189	0	0	0	0	0	0	0	0	0.00073	0	0	0	0.10459	0	0	0	0	0	0	0	0	0	0	0.03688	0.01127	0	0	0	0	0	0	0
Clostridium_spiroforme	0	0	0	0	0	0	0	0	0	0	0	0	0	0	0	0	0	0	0	0	0	0	0	0	0	0	0	0	0	0	0	0	0	0	0	0	0	0	0	0	0	0	0	0	0	0	0	0	0
Erysipelotrichaceae_bacterium_21_3	0	0.00117	0	0.00127	0	0	0	0	0	0	0	0	0	0	0.00105	0	0	0	0	0	0	0	0	0	0	0.00136	0	0	0	0	0	0	0.00086	0	0	0	0	0.00273	0	0	0	0.00176	0	0	0	0	0	0.00065	0
Erysipelotrichaceae_bacterium_2_2_44A	0	0	0	0	0	0.00078	0	0	0	0	0	0	0	0	0	0	0.00079	0	0	0	0	0	0	0	0	0.00021	0	0	0.00179	0	0	0	0.00186	0.00525	0.00355	0	0	0.00524	0	0	0.00109	0	0	0.01296	0	0.00937	0.00159	0	0
Erysipelotrichaceae_bacterium_3_1_53	0	0	0	0	0.00538	0	0	0.00517	0	0	0	0	0	0	0	0	0.0001	0	0	0	0	0	0	0	0	0	0	0	0	0	0	0	0	0	0	0	0	0	0	0	0.01167	0	0	0	0	0	0	0	0
Erysipelotrichaceae_bacterium_5_2_54FAA	0	0	0	0	0	0	0	0	0	0	0	0	0	0	0	0	0	0	0	0	0	0	0	0	0	0	0	0	0	0	0	0	0	0	0	0	0	0	0	0	0	0	0	0	0	0	0	0	0
Erysipelotrichaceae_bacterium_6_1_45	0	0	0	0	0	0	0	0	0	0	0	0	0	0	0.00117	0.00111	0	0	0	0	0	0	0	0	0	0	0	0	0	0	0	0	0.07724	0	0	0	0	0.00252	0	0.0066	0	0	0	0	0	0	0	0	0
Eubacterium_biforme	0	0.49912	1.78474	0	0	0	0	0	0	0	0	0	0	0.41234	0	0	0	0	0	0	0	0	0.21578	0.08721	0	0	0	0	0	0	1.20271	3.88334	0	0.24654	0.80792	2.05237	0.26148	0	0	0	0	0	0.57167	1.33138	2.85849	5.23509	0.35441	0	0
Eubacterium_cylindroides	0	0	0	0	0	0	0	0	0	0	0	0	0	0	0	0	0	0	0	0	0	0	0	0	0.00625	0	0	0	0	0	0	0	0	0	0	0	0	0	0	0	0	0	0	0	0	0	0	0	0
Eubacterium_dolichum	0	0	0	0	0	0	0.00045	0	0	0.02394	0	0	0	0	0	0	0	0	0	0	0	0	0	0	0	0	0	0.07759	0	0	0	0.01181	0	0	0	0	0	0	0.22378	0	0	0	0.30151	0	0	0	0	0	0
Holdemania_filiformis	0	0.00725	0.00806	0.09479	0.0443	0	0.0106	0	0	0.10953	0	0	0.00351	0.01997	0.0122	0.00126	0.08388	0	0.00598	0	0	0.02175	0	0.00607	0.02099	0	0.00078	0.04685	0.01251	0.08118	0	0.0168	0.01457	0.00687	0	0	0.04894	0.00482	0	0	0	0	0	0.00949	0.00457	0.00466	0.01671	0	0
Holdemania_unclassified	0	0	0.00366	0	0	0.0109	0	0.02012	0.01121	0	0.04477	0	0	0.00109	0	0.00266	0	0.04816	0	0.01017	0	0	0.00125	0.00351	0.00694	0	0.00273	0	0	0	0	0	0	0.03002	0	0.00235	0	0.00763	0	0.00476	0	0	0	0	0.00468	0	0.03626	0.01808	0
Solobacterium_moorei	0.00262	0.02983	0	0	0	0	0.00012	0.00767	0.00538	0	0	0	0.00463	0	0.00371	0	0	0.00207	0	0	0.00041	0.00014	0	0	0	0	0.005	0	0	0.00907	0.00398	0.0057	0	0	0.01563	0.00475	0.0039	0	0	0	0	0.00117	0	0.00414	0.00587	0.00144	0.00133	0	0.00416
Turicibacter_sanguinis	0	0	0	0	0	0	0	0	0	0	0	0	0	0	0	0	0	0	0	0	0	0	0	0	0	0	0.01878	0	0	0	0	0	0	0	0	0	0	0	0	0	0	0	0	0	0	0	0	0	0
Turicibacter_unclassified	0	0	0	0	0	0	0	0	0	0	0	0	0	0	0	0	0	0	0	0	0	0	0	0	0	0	0.04092	0	0	0	0.00183	0.00467	0	0	0	0	0	0	0	0	0	0	0	0	0	0	0	0	0
Acidaminococcus_fermentans	0	0	0	0	0	0	0	0	0	0	0	0	0	0	0	0	0	0	0	0	0	0	0	0	0	0	0	0	0	0	0	0	0	0	0	0	0	0	0	0	0	0	0	0	0	0	0	0	0
Acidaminococcus_intestini	0	0	0	0	0	0	0	0	0	0	0	0	0	0	0	0	0	0	0	0	0	0	0	0	0	0	0	0	0	0	0	0	0	0	0	0	0	0	0	0	0	0	0.00302	0	0	0	0	0	0
Acidaminococcus_unclassified	0	0	0	0	0	0	0	0	0	0	0	0	0	0	0	0	0	0	0	0	0	0	0	0	0	0	0	0	0	0	0	0	0	0	1.06047	0	0	0	0	0	0	0	0	0	0	0	0	0	0
Phascolarctobacterium_succinatutens	0	6.14587	2.15072	0	0	0	0	0	0	0	0	0	0	2.99544	0	0	0	0	0	0	0	0	0	0	0	0	0	0	0	0	0	1.65958	0	3.49273	0	0	11.1255	0	0	0	0	0	0	0.83438	1.70215	0	3.05382	0	0
Anaeroglobus_geminatus	0	0	0	0	0	0	0	0	0	0	0	0	0	0	0	0	0	0	0	0	0	0	0	0	0	0	0	0	0	0	0	0	0	0	0	0	0	0	0	0	0	0	0	0	0	0	0	0	0
Dialister_invisus	0	0	0	0	0	0	0	0	0	0	0	0	0	0	0	0	0	0	0	0	0	0	0	0	0	0	0.36789	0	0	0	0.01199	0	0	0	0	0	0	0.02448	0	0	0	0	0	0	0	0	0	0	0
Dialister_succinatiphilus	0	0	0	0	0	0	0	0	0	0	0	0.00057	0	0	0	0	0	0	0	0	0	0	8.23985	8.33968	0	0	0	0	0	0	0	0	0	0	12.8448	0	0	0	0	0.4433	0	0	0	0	0	0	0	0	0
Megamonas_funiformis	0	0	0	0	0	0.25203	0	0	0.16419	0	0.33264	0	0	0	0	0.05772	0.5143	0	0.9923	0	0	2.10407	0.22431	0.20488	0	0	0.84827	0	0	0	0	1.94887	0	0	1.07697	0.41376	0.92676	0	0	0	2.52573	0	0	0	0	0	0	0	0
Megamonas_hypermegale	0	0	0.23338	0	0	2.04593	0	0	1.64439	0	1.9475	0	0	0	0	3.42594	0	0	0.01761	0	0	0	0.10708	0.15186	0	0	3.00704	0	0	0	0	0	0	0	0.60078	2.68134	0	0	0	0.02924	10.164	0	0	0	0	0	0	0	0
Megamonas_rupellensis	0	0	0	0	0	0.0261	0	0	0	0	0.07817	0	0	0	0	0.00019	0	0	0	0	0	0	0.0283	0.02956	0	0	0.00014	0	0	0	0	0	0	0	0.13353	0.08774	0.03016	0	0	2.74193	0.85305	0	0	0	0	0	0	0	0
Megamonas_unclassified	0	0	1.08201	0	0	5.5356	0	0	7.48115	0	6.06849	0	0	0	0.00076	9.04368	1.44959	0	4.14812	0.00043	0	5.43351	0.6185	0.6814	0	0.00069	5.55902	0.00031	0	0	0	10.099	0	0	9.99345	8.16101	3.62395	0	0	4.10652	30.0367	0	0.00449	0	0	0	0	0.00121	0
Megasphaera_elsdenii	0	0	0	0	0	0	0	0	0	0	0	0	0	0	0	0	0	0	0	0	0	0	0	0	0	0	0	0	0	0	0	0	0	0	0	0	0	0	0	0	0	0	0	0	0	0	0	0	0
Megasphaera_micronuciformis	0	0.00244	0	0	0	0	0	0	0	0	0	0	0	0	0	0	0	0	0	0	0	0	0	0	0	0	0	0	0	0	0	0	0	0	0	0	0	0	3.87515	0	0	0	0	0	0	0	0	0	0
Megasphaera_unclassified	0	0	0	0.01008	0	0	0	0	0	0	0	0	0	0	0	0	0	0	0	0	0	0	0	0	0	0	0	0	0	0	0	0	0	0	0.59105	0	0	0	0	0	0	0	0	0	0	0	0	0	0
Mitsuokella_multacida	0	0	0	0	0	0	0	0	0	0	0	0	0	0.04774	0	0	0	0	0	0	0	0	0.41056	1.00054	0	0	0	0	0	0	0	0	0	0	0	0	0.11112	0	0	0	0	0	0	0	0	0	0	0	0
Mitsuokella_unclassified	0	0	0.00967	0	0	0	0	0	0	0	0	0	0	0.33615	0	0	0	0	0	0	0	0	0.00282	0	0.11916	0	0	0	0	0	0	0	0	0	0	0	0	0	0	0	0	0	0	0	0	0	0	0	0
Selenomonas_flueggei	0	0	0	0	0	0	0	0	0	0	0	0	0	0	0	0	0	0	0	0	0	0	0	0	0	0	0	0	0	0	0	0	0	0	0	0	0	0	0	0	0	0	0	0	0	0	0	0	0
Selenomonas_noxia	0	0	0	0	0	0	0	0	0	0	0	0	0	0	0	0	0	0	0	0	0	0	0	0	0	0	0	0	0	0	0	0	0	0	0	0	0	0	0	0	0	0	0	0	0	0	0	0	0
Veillonella_atypica	0.03469	0.0993	0	0	0	0.04742	0.00348	0.02272	0.07131	0	0.00093	0	0.00488	0	0	0	0	0	0.0237	0.04807	0.15601	0	0.00062	0	0	0	0.03787	0.00164	0.00448	0.03513	0.02884	0.00045	0	0.00234	0.00646	0.00356	0	0.00424	0.03383	0.00912	0.02719	0	0	0	0.00776	0	0.00556	0	0
Veillonella_dispar	0.00704	0.01478	0	0	0	0.00083	0	0.00374	0.02337	0	0.00188	0	0.00218	0	0	0	0.00066	0	0.00088	0.00631	0.03302	0.00063	0	0	0	0	0.00377	0.00016	0.00048	0.01673	0.01311	0.00217	0	0	0	0	0.00778	0.0023	0.00951	0.00068	0	0	0	0	0.00022	0	0	0	0
Veillonella_parvula	0.01695	0.15263	0.0294	0	0	0.02205	0.00425	0.03392	0.09554	0	0.01882	0.0006	0.00838	0	0.01325	0.00765	0.00686	0.00129	0.07017	0.0994	0.12323	0.00715	0	0.0012	0.02304	0.00525	0.11296	0	0.36535	0.03502	0.11436	0.01473	0.02012	0	0.02636	0.00855	0.01702	0.32615	2.78067	0.00766	0.00185	0.1021	0.25017	0	0	0	0.00077	0.02176	0
Veillonella_sp_oral_taxon_158	0	0	0	0	0	0	0	0	0	0	0	0	0	0	0	0	0	0	0	0	0	0	0	0	0	0	0	0	0	0	0	0	0	0	0	0	0	0	0	0	0	0	0	0	0	0	0	0	0
Veillonella_unclassified	0.015	0.28414	0.01004	0.00397	0.00033	0.07162	0.03284	0.02969	0.33836	0	0.03196	0.00389	0.03585	0.00301	0.0317	0.01743	0.01708	0.01888	0.09127	0.05159	0.04683	0.0265	0.02681	0.02188	0.01227	0.02543	0.27392	0.01577	0.17903	0.03507	0.23751	0.01329	0.03874	0.00836	0.03307	0.03954	0.05256	0.03717	8.58934	0.01847	0.00407	0.06296	0.0197	0.00076	0.02304	0.00354	0.00815	0.01968	0
Cetobacterium_somerae	0	0	0	0	0	0	0	0	0	0	0	0	0	0	0	0	0	0	0	0	0	0	0	0	0	0	0	0	0	0	0	0	0	0	0	0	0	0	0	0	0	0	0	0	0	0	0	0	0
Fusobacterium_mortiferum	0	0	0	0	0	0.44907	0	0	0	0	0	0	0	0	0	0	0	0	0	0	0	0	0.02706	0.0174	0	0	0	0	0.32475	0	0	0	0	0	0.096	0	0	0	0	0	0	0	0	0.00698	0	0	0	0	0
Fusobacterium_nucleatum	0	0	0	0	0	0	0	0	0	0	0	0	0	0	0	0	0	0	0	0	0	0	0	0	0	0	0	0	0	0	0	0	0	0	0	0	0	0	0	0	0	0	0	0	0	0	0	0	0
Fusobacterium_periodonticum	0	0	0	0	0	0	0	0	0	0	0	0	0	0	0	0	0	0	0	0	0	0	0	0	0	0	0	0	0	0	0	0	0	0	0	0	0	0	0	0	0	0	0	0	0	0	0	0	0
Fusobacterium_ulcerans	0.00052	0	0	0	0	0	0	0	0	0	0	0	0	0	0	0	0	0	0	0	0	0	0	0	0	0.0827	0	0.06855	0	0.00376	0	0	0	0	0	0	0	0	0	0	0	1.02446	0	0	0	0	0	0	0
Fusobacterium_varium	0	0	0	0	0	0	0	0	0	0	0	0	0	0	0	0	0	0	0	0	0	0	0	0	0	0	0	0	0	0	0	0	0	0	0	0	0	0	0	0	0	0	0	0	0	0	0	0	0
Leptotrichia_unclassified	0	0	0	0	0	0	0	0	0	0	0	0	0	0	0	0	0	0	0	0	0	0	0	0	0	0	0	0	0	0	0	0	0	0	0	0	0	0	0	0	0	0	0	0	0	0	0	0	0
Leptotrichia_wadei	0	0	0	0	0	0	0	0	0	0	0	0	0	0	0	0	0	0	0	0	0	0	0	0	0	0	0	0	0	0	0	0	0	0	0	0	0	0	0	0	0	0	0	0	0	0	0	0	0
Brevundimonas_diminuta	0	0	0	0	0	0	0	0	0	0	0	0	0	0	0	0	0	0	0	0	0	0	0	0	0	0	0	0	0	0	0	0	0	0	0	0	0	0	0	0	0	0	0	0	0	0	0	0	0
Brevundimonas_unclassified	0	0	0	0	0	0	0	0	0	0	0	0	0	0	0	0	0	0	0	0	0	0	0	0	0	0	0	0	0	0	0	0	0	0	0	0	0	0	0	0	0	0	0	0	0	0	0	0	0
Paracoccus_unclassified	0	0	0	0	0	0	0	0	0	0	0	0	0	0	0	0	0	0	0	0	0	0	0	0	0	0	0	0	0	0	0	0	0	0	0	0	0	0	0	0	0	0	0	0	0	0	0	0	0
Oligella_unclassified	0	0	0	0	0	0	0	0	0	0	0	0	0	0	0	0	0	0	0	0	0	0	0	0	0	0	0	0	0	0	0	0	0	0	0	0	0	0	0	0	0	0	0	0	0	0	0	0	0
Oligella_ureolytica	0	0	0	0	0	0	0	0	0	0	0	0	0	0	0	0	0	0	0	0	0	0	0	0	0	0	0	0	0	0	0	0	0	0	0	0	0	0	0	0	0	0	0	0	0	0	0	0	0
Lautropia_mirabilis	0	0	0	0	0	0	0	0	0	0	0	0	0	0	0	0	0	0	0	0	0	0	0	0	0	0	0	0	0	0	0.00046	0	0	0	0	0	0	0	0	0	0	0	0	0	0	0	0	0	0
Burkholderiales_bacterium_1_1_47	0.04294	0.00551	0.08138	0.29918	0.04994	0.18798	0.02657	0.29445	0.06051	0.61355	0.02609	0.16985	0.33829	0.02179	0.22832	0	0.00847	0.39176	0.11374	0.02859	0.08419	0.02593	0.00035	0.00031	0.12092	0.25443	0.05895	0.05977	0.14619	0.03878	0.19	0	0.00331	0.00603	0	0.03511	0.00634	0.48881	0.91377	0.33774	0	0.84856	0	0	0.2477	0.00209	0.00374	0.14284	0.00837
Oxalobacter_formigenes	0	0	0	0	0.0235	0	0	0.0019	0	0	0	0	0.00634	0.11743	0	0	0.00476	0.04699	0.0063	0	0	0	0.00222	0.0049	0	0	0	0	0.00369	0	0	0	0.01139	0.00756	0	0.00635	0	0	0	0	0	0	0	0.02271	0	0	0.00628	0	0
Parasutterella_excrementihominis	0.03754	0.00652	0.057	0.5153	0.02263	0.00556	0.05237	0.27983	0.07398	0.31758	0.06942	0.09219	0.40792	0.0558	0.27419	0	0.00735	0.38341	0.06711	0.03149	0.1568	0.00733	0.0007	0.00048	0.17597	0.03756	0.04388	0.19034	0.07318	0.0727	0.23778	0	0.00489	0.00279	0	0.03788	0.00484	0.27489	0.97848	0.69584	0	0.81644	0	0.0003	0.44224	0.01812	0.00189	0.04774	0.13942
Sutterella_parvirubra	0	0	0	0	0	0	0	0	0	0	0	0	0	0	0	0	0	0	0	0	0	0	0	0	0	0	0	0	0	0	0	0	0	0	0	0	0	0	0	0	0	0	0	0	0	0	0	0	0
Sutterella_wadsworthensis	0	0	0	0	0	0	0	0	0	0	1.45205	0	0	1.06806	0	0.68559	0	0	0	0	0	1.54854	1.17446	1.86736	0	0	0	0	0	0	0	1.46552	0	0	0.95132	0	0	0	0	0	1.77533	0	0	0.8303	0	0	0	0	0
Eikenella_corrodens	0	0	0	0	0	0	0	0	0	0	0	0	0	0	0	0	0	0	0	0	0	0	0	0	0	0	0	0	0	0	0	0	0	0	0	0	0	0	0	0	0	0	0	0	0	0	0	0	0
Neisseria_flavescens	0	0	0	0	0	0	0	0	0.00638	0	0	0	0	0	0	0	0	0	0	0	0	0	0	0	0	0	0	0	0	0	0	0	0	0	0	0	0	0	0	0	0	0	0	0	0	0	0	0	0
Neisseria_unclassified	0	0	0	0	0	0	0	0	0.00202	0	0	0	0	0	0	0	0	0	0	0	0	0	0	0	0	0.0023	0	0	0	0	0	0	0	0	0	0	0	0	0	0	0	0	0	0	0	0	0	0	0
Bilophila_unclassified	0	0.0371	0.11272	0.75038	0.4134	0.40542	0.12321	0.17571	0.16748	0.96877	0.53908	0	0.11498	0.52518	0.11455	0.18467	0.09912	0.42024	0.1944	0.19765	0.00301	0.14996	0.00508	0.01085	0.40456	0.12074	0.07026	0.60992	0	0.63986	0.02599	0.13847	0.07663	0.03712	0.04883	0.17254	0.71722	0.00231	0	0.22607	0	0.05323	0	0.32581	0.31708	0.24897	0.05045	0	1.05853
Bilophila_wadsworthia	0	0	0.01306	0.04224	0.00583	0.00226	0.01201	0.02583	0.01442	0.43736	0.03813	0	0	0.03963	0.00405	0.01184	0.0016	0.07324	0.02043	0.01232	0	0.01203	0.00431	0.00391	0.0306	0.016	0.00746	0.09832	0	0.0465	0.00033	0.02146	0.0076	0.00436	0.00018	0.0108	0.00829	0	0	0.02263	0	0.00494	0	0.01037	0.02221	0.00958	0.00271	0	0.12839
Desulfovibrio_desulfuricans	0	0	0	0	0.01198	0	0	0.0114	0	0	0.00695	0	0	0.04771	0	0	0	0	0	0	0	0	0	0	0.00439	0	0.00153	0	0	0	0	0	0.01849	0.01798	0	0	0	0	0	0	0	0	0	0	0	0	0.00521	0	0.01152
Desulfovibrio_piger	0	0	0.15939	0	0	0	0	0	0	0	0	0	0	0	0	0	0	0	0	0	0	0	0.32072	0.4549	0	0	0	0	0	0	0	0.34638	0	0	0.01868	0	0	0	0	0	0	0	0	0.15218	0	0.17058	0	0	0
Campylobacter_concisus	0	0	0	0	0	0	0	0	0.00043	0	0	0	0	0	0	0	0	0	0	0	0	0	0	0	0	0	0	0	0	0	0	0	0	0	0	0	0	0	0	0	0	0	0	0	0	0	0	0	0
Campylobacter_curvus	0	0	0	0	0	0	0	0	0	0	0	0	0	0	0	0	0	0	0	0	0	0	0	0	0	0	0	0	0	0	0	0	0	0	0	0	0	0	0	0	0	0	0	0	0	0	0	0	0
Campylobacter_gracilis	0	0	0	0	0	0	0	0	0	0	0	0	0	0	0	0	0	0	0	0	0	0	0	0	0	0	0	0	0	0	0	0	0	0	0	0	0	0	0	0	0	0	0	0	0	0	0	0	0
Campylobacter_showae	0	0	0	0	0	0	0	0	0	0	0	0	0	0	0	0	0	0	0	0	0	0	0	0	0	0	0	0	0	0	0	0	0	0	0	0	0	0	0	0	0	0	0	0	0	0	0	0	0
Aeromonas_caviae	0	0	0	0	0	0	0	0	0	0	0	0	0	0	0	0	0	0	0	0	0	0	0	0	0	0	0	0	0	0	0	0	0	0	0	0	0	0	0	0	0	0	0	0	0	0	0	0	0
Aeromonas_hydrophila	0	0	0	0	0	0	0	0	0	0	0	0	0	0	0	0	0	0	0	0	0	0	0	0	0	0	0	0	0	0	0	0	0	0	0	0	0	0	0	0	0	0	0	0	0	0	0	0	0
Aeromonas_unclassified	0	0	0	0	0	0	0	0	0	0	0	0	0	0	0	0	0	0	0	0	0	0	0	0	0	0	0	0	0	0	0	0	0	0	0	0	0	0	0	0	0	0	0	0	0	0	0	0	0
Aeromonas_veronii	0	0	0	0	0	0	0	0	0	0	0	0	0	0	0	0	0	0	0	0	0	0	0	0	0	0	0	0	0	0	0	0	0	0	0	0	0	0	0	0	0	0	0	0	0	0	0	0	0
Succinatimonas_hippei	0	0	0	0	0	0	0	0	0	0	0	0	0	0	0	0	0	0	0	0	0	0	0	0	0	0	0	0	0	0	0	0	0	0	0	0	0	0	0	0	0	0	0	0	0	0	0	0	0
Cardiobacterium_hominis	0	0	0	0	0	0	0	0	0	0	0	0	0	0	0	0	0	0	0	0	0	0	0	0	0	0	0	0	0	0	0	0	0	0	0	0	0	0	0	0	0	0	0	0	0	0	0	0	0
Citrobacter_freundii	0	0	0	0	0	0	0	0.00231	0	0	0	0	0	0	0	0	0	0	0	0	0	0	0	0	0	0	0	0	0	0	0	0	0.35458	0.18634	0	0.01008	0	0	0	0.00231	0	0	0.00578	0.01051	0	0	0.24469	0	0.00637
Citrobacter_unclassified	0	0	0	0	0.00355	0	0	0.00845	0	0.00042	0.00228	0	0	0	0	0	0	0	0	0	0	0	0	0	0	0	0	0	0	0	0	0	0.23839	0.27556	0	0.01101	0	0	0	0.00453	0	0	9e-05	0	0	0	0.44521	0	0.001
Cronobacter_sakazakii	0	0	0	0	0	0	0	0	0	0	0	0	0	0	0	0	0	0	0	0	0	0	0	0	0	0	0	0	0	0	0	0	0	0	0	0	0	0	0	0	0	0	0	0	0	0	0	0	0
Dickeya_dadantii	0	0	0	0	0	0	0	0	0	0	0	0	0	0	0	0	0	0	0	0	0	0	0	0	0	0	0	0	0	0	0	0	0	0	0	0	0	0	0	0.00176	0	0	0	0	0	0	0	0	0.3087
Dickeya_unclassified	0	0	0	0	0	0	0	0	0	0	0	0	0	0	0	0	0	0	0	0	0	0	0	0	0	0	0	0	0	0	0	0	0	0	0	0	0	0	0	0	0	0	0	0	0	0	0	0	0.05487
Enterobacteriaceae_bacterium_9_2_54FAA	0	0	0	0	0	0	0	0	0	0	0	0	0	0	0	0	0	0	0	0	0	0	0	0	0	0	0	0	0	0	0	0	0	0.004	0	0	0	0	0	0	0	0	0	0	0	0	0.00387	0	0
Enterobacter_aerogenes	0	0	0	0	0	0	0	0	0	0	0	0.04034	0	0	0	0	0	0	0	0	0	0	0	0	0	0	0	0	0	0	0	0	0.00448	0	0	0	0	0	0	0	0	0	0	0	0	0	0	0	0.01427
Enterobacter_asburiae	0	0	0	0	0	0	0	0	0	0	0	0	0	0	0	0	0	0	0	0	0	0	0	0	0	0	0	0	0	0	0	0	0	0	0	0	0	0	0	0	0	0	0	0	0	0	0	0	0
Enterobacter_cloacae	0	0.08125	0	0	0	0	0.00551	0.02971	0.02361	0.02354	0	0	0	0	0	0.00922	0.35742	0	0	0.02921	0.0293	0	0	0	0	0	0.00711	0	0.01872	0	0.02184	0	0.05676	1.56009	0	0.0783	0.17302	0.00204	0	0	0	0	0	0.0012	0	0.00829	2.08738	0	0
Enterobacter_hormaechei	0	0	0	0	0	0	0	0	0	0	0	0	0	0	0	0	0	0	0	0	0	0	0	0	0	0	0	0	0	0	0	0	0	0	0	0	0	0	0	0	0	0	0	0	0	0	0.00948	0	0
Enterobacter_mori	0	0	0	0	0	0	0	0	0	0	0	0	0	0	0	0	0	0	0	0	0	0	0	0	0	0	0	0	0	0	0	0	0	0.00254	0	0	0	0	0	0	0	0	0	0	0	0	0.00377	0	0
Escherichia_coli	0.527	0.08729	0.81007	0.22058	0.1404	0.01099	0.67183	0.07764	0.0594	8.05188	7.09119	0.01713	0.06878	2.9248	0.04166	0.23516	2.323	0.71142	0.00307	0.26162	0.16728	0.10718	0.04473	0.03362	0.21462	0.01804	0.00785	0.00119	1.41587	0.30423	1.47211	0.01796	1.01534	6.84506	1.20013	0.19951	0.09802	0.46646	6.17849	0.87353	0.00985	0.53831	1.62212	0.82952	0.17985	0.15434	7.81372	0.54165	3.08505
Escherichia_fergusonii	0	0	0	0	0	0	0	0	0	0	0	0	0	0	0	0	0	0	0	0	0	0	0	0	0	0	0	0	0	0	0	0	0	0	0	0	0	0	0	0	0	0	0	0	0	0	0	0	0
Escherichia_hermannii	0	0	0	0	0	0	0	0	0	0	0	0	0	0	0	0	0	0	0	0	0	0	0	0	0	0	0	0	0	0	0	0	0	0.00066	0	0	0	0	0	0	0	0	0	0	0	0	0.00063	0	0
Escherichia_unclassified	0.08316	0.01035	0.28704	0.09332	0.09494	0.01507	0	0.07101	0.04196	4.35593	1.7267	0.0131	0	0.42892	0	0.03459	0.8875	0.36042	0.00797	0.04615	0	0.0618	0.06041	0.01139	0	0.01487	0.00769	0.01166	0	0.20504	0.68452	0	0	2.8937	0.59767	0.09618	0.08801	0	0	0.27777	0.01046	0.14714	0	0.07511	0.00288	0.044	2.6238	0.02781	0.59907
Klebsiella_oxytoca	0	0	0	0	0	0	0	0	0	0	0	0	0	0	0	0	0	0	0	0	0	0	0	0	0	0	0	0	0	0	0	0	0	0	0	0.0016	0	0	0	0	0	0	0	0	0	0	0	0	0
Klebsiella_pneumoniae	0.02001	0.10316	0.45823	0.02702	0	0	0.0477	0.03464	1.70432	0.35758	2.285	0	0	0	0	0.11627	0.22608	0.01288	0.12618	0.27606	0.05618	0.30534	0.01645	0	0.009	0.01221	0.02964	0.01434	0	0.00598	0.16031	0.00259	0.16295	2.20691	0.02046	2.36608	0	0.14222	0.0849	0.08072	0	0.03075	0.00701	0.11247	0.14443	0.87899	3.34626	0.04351	0.10164
Klebsiella_sp_MS_92_3	0	0	0	0	0	0	0	0	0	0	0.12441	0	0	0	0	0	0	0	0	0	0	0	0	0	0	0	0	0	0	0	0	0	0	0	0	0	0	0	0	0	0	0	0	0	0	0	0.12266	0	0
Klebsiella_unclassified	0	0.00591	0	0	0.01082	0	0	0.02055	0	0.00354	0	0	0.0033	0	0	0	0.05236	0	0	0	0.03049	0	0	0	0	0	0	0.00145	0	0.00192	0	0	0	0	0	0	0	0	0	0	0	0	0.01816	0	0	0	0	0	0
Klebsiella_variicola	0	0	0	0	0	0	0	0	0	0	0	0	0	0	0	0	0	0	0	0	0	0	0	0	0	0	0	0	0	0	0	0	0	0.00493	0	0	0	0	0	0	0	0	0	0	0	0	0.00957	0	0
Morganella_morganii	0	0	0	0	0	0	0	0	0	0	0	0	0	0	0	0	0	0	0	0	0	0	0	0	0	0	0	0	0	0	0	0	0	0	0	0	0	0	0.03541	0	0	0	0.01246	0	0	0	0	0	0
Plesiomonas_shigelloides	0	0	0	0	0	0	0	0	0	0	0	0	0	0	0	0	0	0	0	0	0	0	0	0	0	0	0	0	0	0	0	0	0	0	0	0	0	0	0	0.00987	0	0	0	0	0	0	0	0	0
Proteus_mirabilis	0	0	0	0	0	0	0	0	0	0	0	0	0	0	0	0	0	0	0	0	0	0	0	0	0	0	0	0	0	0	0	0	0	0	0	0	0	0	0	0	0	0	0	0	0	0	0	0	0
Proteus_unclassified	0	0	0	0	0	0	0	0	0	0	0	0	0	0	0	0	0	0	0	0	0	0	0	0	0	0	0	0	0	0	0	0	0	0	0	0	0	0	0.00078	0	0	0	0	0	0	0	0	0	0
Raoultella_ornithinolytica	0	0	0	0	0	0	0	0	0	0	0	0	0	0	0	0	0	0	0	0	0	0	0	0	0	0	0	0	0	0	0	0	0	0	0	0	0	0	0	0	0	0	0	0	0	0	0.00031	0	0
Shigella_sonnei	0	0	0	0	0	0	0.02045	0	0	0	0.13776	0	0	0	0	0	0	0	0	0	0	0	0	0	0	0	0	0	0	0	0	0	0	0	0	0	0	0	0	0	0	0	0	0	0	0	0	0	0.07892
Actinobacillus_unclassified	0	0	0	0	0	0	0	0	0	0	0	0	0	0	0	0	0	0	0	0	0	0	0	0	0	0	0	0	0	0	0	0	0	0	0	0	0	0	0	0	0	0	0	0	0	0	0	0	0
Aggregatibacter_aphrophilus	0	0	0	0	0	0	0	0	0	0	0	0	0	0	0	0	0	0	0	0	0	0	0	0	0	0	0	0	0	0	0	0	0	0	0	0	0	0	0	0	0	0	0	0	0	0	0	0	0
Aggregatibacter_segnis	0	0	0	0	0	0	0	0	0	0	0	0	0	0	0	0	0	0	0	0	0	0	0	0	0	0	0	0	0.00989	0	0	0	0	0	0	0	0	0	0	0	0	0	0	0	0	0	0	0	0
Aggregatibacter_unclassified	0	0	0	0	0	0	0	0	0	0	0	0	0	0	0	0	0	0	0	0	0	0	0	0	0	0	0	0	0	0	0	0	0	0	0	0	0	0	0	0	0	0	0	0	0	0	0	0	0
Haemophilus_parainfluenzae	0.00749	0.31862	0.09279	0	0	0.08599	0.21774	0.05852	0.83774	0	0	0.1331	0.05096	0	0.04746	0.02465	0	0.02729	0.20529	0.20295	0.3912	0.00037	0.00124	0.00067	0	0.12543	0.20263	0	0.31697	0.00897	0.2472	0.0209	0.01541	0.00515	0.02106	0.00356	0.01276	0.16041	0.03372	0	0	0.15522	0.00128	0	0	0.0102	0.00473	0	0
Haemophilus_paraphrohaemolyticus	0	0	0	0	0	0	0	0	0	0	0	0	0	0	0	0	0	0	0	0	0	0	0	0	0	0	0	0	0	0	0	0	0	0	0	0	0	0	0	0	0	0	0	0	0	0	0	0	0
Haemophilus_pittmaniae	0	0	0	0	0	0	0	0	0	0	0	0	0	0	0	0	0	0	0	0.01734	0	0	0	0	0	0	0	0	0	0	0	0	0	0	0	0	0	0	0	0	0	0	0	0	0	0	0	0	0
Haemophilus_sputorum	0	0	0	0	0	0	0	0	0.04012	0	0	0	0	0	0	0	0	0	0	0.00116	0	0	0	0	0	0.01138	0	0	0	0	0	0	0	0	0	0	0	0	0	0	0	0	0	0	0	0	0	0	0
Pseudomonas_unclassified	0	0	0	0	0	0	0	0	0	0	0	0	0	0	0	0	0	0	0	0	0	0	0	0	0	0	0	0	0	0	0	0	0	0	0	0	0	0	0	0	0	0	0	0	0	0	0	0	0
Brachyspira_pilosicoli	0	0	0	0	0	0	0	0	0	0	0	0	0	0	0	0	0	0	0	0	0	0	0	0	0	0	0	0	0	0	0	0	0	0	0	0	0	0	0	0	0	0	0	0	0	0	0	0	0
Fretibacterium_fastidiosum	0	0	0	0	0	0	0	0	0	0	0	0	0	0	0	0	0	0	0	0	0	0	0	0	0	0	0	0	0	0	0	0	0	0	0	0	0	0	0	0	0	0	0	0	0	0	0	0	0
Pyramidobacter_piscolens	0	0	0	0.02882	0.00932	0	0	0	0	0	0	0	0	0.00459	0	0	0	0	0	0	0	0	0	0.00045	0	0	0	0	0	0	0	0	0.0103	0	0	0	0	0	0	0	0	0	0	0	0	0	0	0	0
Synergistes_sp_3_1_syn1	0	0	0	0	0	0	0	0	0	0	0	0	0	0.08723	0	0	0	0	0	0	0	0	0	0	0	0	0	0	0	0	0	0	0	0	0	0	0	0	0	0	0	0	0	0	0	0	0	0	0
Akkermansia_muciniphila	0	0	0.00568	1.7891	0.16037	0	0	0	0.01533	0	0	0	0	1.68441	0	0	0	0	0	0.03708	0	0	0	0	0	0	0	0.57521	0.01482	0	0.00294	0.00192	0.37435	0.31497	0	0	0	0	0	0	0	0	0	0	0	0	0.43404	0	0.01021
Saccharomyces_cerevisiae	0	0	0	0	0	0	0	0	0	0	0	0	0	0	0	0	0.00185	0	0	0	0	0	0	0	0	0	0	0	0	0.00133	0	0	0	0	0	0	0	0	0	0	0	0	0	0	0	0	0	0.00141	0
Cronobacter_phage_CR5	0	0	0	0	0	0	0	0	0	0	0.42196	0	0	0	0	0	0	0	0	0	0	0	0	0	0	0	0	0	0	0	0	0	0	0	0	0	0	0	0	0	0	0	0	0	0	0	0	0	0
Streptococcus_phage_EJ_1	0	0	0	0	0	0	0	0	0	0	0	0	0	0	0	0	0	0	0	0	0	0	0	0	0	0	0	0	0	0	0	0	0	0	0	0	0	0	0	0	0	0	0	0	0	0	0	0	0
Enterobacteria_phage_PsP3	0	0	0	0	0	0	0	0	0	0	0	0	0	0	0	0	0	0	0	0	0	0	0	0	0	0	0	0	0	0	0	0	0	0	0	0	0	0	0	0	0	0	0	0	0	0	0	0	0
Enterobacteria_phage_RB69	0	0	0	0	0	0	0	0	0	0	0	0	0	0	0	0	0	0	0	0	0	0	0	0	0	0	0	0	0	0	0	0	0	0	0	0	0	0	0.8763	0	0	0	0	0	0	0	0	0	0
Salmonella_phage_HK620	0.02772	0	0	0	0	0	0	0	0	0	0	0	0	0	0	0	0	0	0	0	0	0	0	0	0	0	0	0	0	0	0	0	0	0	0	0	0	0	0	0	0	0	0.03741	0.02939	0	0	0	0	0
Salmonella_phage_epsilon34	0	0	0	0	0	0	0	0	0	0	0	0	0	0	0	0	0	0	0	0	0	0	0	0	0	0	0	0	0	0	0	0	0	0	0	0	0	0	0	0	0	0	0	0	0	0	0	0	0
Shigella_phage_Sf6	0	0	0	0	0	0	0	0	0	0	0	0	0	0.03414	0	0	0	0	0	0	0	0	0	0	0	0	0	0	0	0	0	0	0	0	0	0	0	0	0	0	0	0	0	0	0	0	0	0	0
C2likevirus_unclassified	0	0	0	0	0	0	0	0	0	0	0	0	0	0	0	0	0	0	0	0.00218	0	0	0	0	0	0	0	0	0	0	0	0	0	0	0	0	0	0	0	0	0.00401	0	0	0	0	0	0	0	0
Enterobacteria_phage_HK225	0	0	0	0	0	0	0	0	0	0	0	0	0	0	0	0	0	0	0	0	0	0	0	0	0	0	0	0	0	0	0	0	0	0.10348	0	0	0	0	0	0	0	0	0	0	0	0	0	0	0
Enterobacteria_phage_HK97	0	0.06389	0	0	0	0	0	0	0	0	0	0	0	0	0	0.08988	0	0	0	0	0	0	0	0	0	0	0	0	0	0	0	0	0.19742	0.15546	0	0	0	0	0	0	0	0	0	0	0	0	0.08767	0	0
Enterobacteria_phage_mEp237	0	0	0	0	0	0	0	0	0	0	3.05491	0	0	0	0	0	0	0	0	0	0	0	0	0	0	0	0	0	0	0	0	0	0	0	0	0	0	0	0	0	0	0	0	0	0	0	0	0	0
Enterobacteria_phage_mEpX1	0	0	0	0	0	0	0	0	0	0	0.31258	0	0	0	0	0	0	0	0	0	0	0	0	0	0	0	0	0	0	0	0	0	0	0	0	0	0	0	0	0	0	0	0	0	0	0.051	0	0	0
Lactobacillus_phage_Lc_Nu	0	0	0	0	0	0	0	0	0	0	0	0	0	0	0	0	0	0	0	0	0	0	0	0	0	0	0	0	0	0	0	0	0	0	0	0	0	0	0	0	0	0	0	0	0	0	0	0	0
Staphylococcus_phage_PVL	0	0	0	0	0	0	0	0	0	0	0	0	0	0	0	0	0	0	0	0	0	0	0	0	0	0	0	0	0	0	0	0	0	0	0	0	0	0	0	0	0	0	0	0	0	0	0	0	0
Enterobacteria_phage_If1	0	0	0	0	0	0	0	0	0	0	0	0	0	0	0	0	0	0	0	0	0	0	0	0	0	0	0	0	0	0	0	0	0	0	0	0	0	0	0	0	0	0	0	0	0	0	0	0	0
Avian_myelocytomatosis_virus	0	0	0	0	0	0	0	0	0	0	0	0	0	0	0	0	0	0	0	0	0	0	0	0	0	0	0	0	0	0	0	0	0	0	0	0	0	0	0	0	0	0	0	0	0	0	0	0	0
UR2_sarcoma_virus	0	0	0	0	0	0	0	0	0	0	0	0	0	0	0	0	0	0	0	0	0	0	0	0	0	0	0	0	0	0	0	0	0	0	0	0	0	0	0	0	0	0	0	0	0	0	0	0	0
Porcine_type_C_oncovirus	0	0	0	0	0	0	0	0	0	0	0	0	0	0	0	0	0	0	0	0	0	0	0	0	0.00478	0.00181	0	0	0	0	0	0	0	0	0	0	0	0	0	0	0	0	0	0	0	0	0	0	0
Avian_endogenous_retrovirus_EAV_HP	0	0	0	0	0	0	0	0	0	0	0	0	0	0	0	0	0	0	0	0	0	0	0	0	0	0	0	0	0	0	0	0	0	0	0	0	0	0	0	0	0	0	0	0	0	0	0	0	0
Enterobacteria_phage_HK544	0	0	0	0	0	0	0	0	0	0	0	0	0	0	0	0	0	0	0	0	0	0	0	0	0	0	0	0	0	0	0	0	0	0	0	0	0	0	0	0	0	0	0	0.04519	0	0	0	0	0
[truncated: 113 more columns]

## Sheet: Table_S5
# Pathway	C01	C02	C03	C04	C05	C06	C07	C08	C09	C10	C11	C12	C13	C14	C15	C16	C17	C18	C19	C20	C21	C22	C23	C24	C25	C26	C27	C28	C29	C30	C31	C32	C33	C34	C35	C36	C37	C38	C39	C40	C41	C42	C43	C44	C45	C46	C47	C48	C49
COLANSYN-PWY: colanic acid building blocks biosynthesis|unclassified	1.35785e-05	2.42782e-05	2.40778e-05	1.80295e-05	1.75011e-05	1.33157e-05	1.66673e-05	2.33991e-05	1.49755e-05	9.92194e-06	1.6215e-05	1.28851e-05	2.01539e-05	2.34948e-05	1.49972e-05	1.69961e-05	1.30385e-05	1.86475e-05	2.47587e-05	1.99299e-05	1.72924e-05	1.98549e-05	2.30384e-05	2.33691e-05	2.09159e-05	1.31662e-05	1.33916e-05	8.6995e-06	1.68473e-05	1.97178e-05	1.31745e-05	1.65123e-05	2.19381e-05	2.02707e-05	1.55403e-05	2.37995e-05	2.17068e-05	9.65273e-06	2.70761e-05	2.06013e-05	9.16157e-06	7.86509e-06	1.99778e-05	1.9195e-05	2.19181e-05	2.08803e-05	2.17276e-05	3.34542e-05	2.28674e-05
P122-PWY: heterolactic fermentation|unclassified	9.90673e-06	4.08868e-06	7.99405e-06	1.20743e-05	5.62765e-06	5.1189e-06	5.7275e-06	1.16061e-05	9.13262e-06	5.48556e-06	9.94598e-06	2.37473e-06	6.81658e-06	7.37419e-06	4.26955e-06	5.17315e-06	1.00976e-05	6.30626e-06	7.52236e-06	1.12522e-05	9.11616e-06	7.61043e-06	5.77473e-06	5.49855e-06	1.18028e-05	6.82554e-06	4.87149e-06	5.51097e-06	5.92186e-06	1.10293e-05	5.31256e-06	3.81546e-06	8.83182e-06	1.18389e-05	1.84436e-06	5.37274e-06	3.00492e-06	6.33604e-06	8.68288e-07	2.80948e-06	3.31709e-06	6.62385e-06	9.56711e-07	7.93688e-06	5.26844e-06	1.04855e-05	1.36402e-05	6.27083e-06	5.84264e-06
PWY-5055: nicotinate degradation III|unclassified	0	0	0	7.90121e-07	5.60337e-07	0	0	0	0	3.67717e-07	0	0	0	1.33663e-06	0	0	0	5.7815e-07	0	0	0	0	0	2.95462e-07	5.00211e-07	0	0	0	0	0	0	0	0	1.46474e-06	0	0	0	0	0	0	0	0	0	8.20933e-07	3.97169e-07	6.19218e-07	2.56334e-06	0	0
PWY-6749: CMP-legionaminate biosynthesis I|unclassified	3.99106e-06	2.09543e-05	3.49272e-06	9.6758e-07	2.94716e-06	2.69284e-06	6.6081e-07	4.75972e-06	4.77523e-06	1.26405e-06	2.21299e-06	8.92829e-07	2.79084e-06	2.96486e-06	1.51889e-06	1.53898e-06	7.61637e-07	4.09314e-06	3.63081e-06	1.25178e-06	4.50787e-07	3.42573e-06	1.58421e-06	1.6529e-06	2.69409e-06	1.30316e-06	2.33926e-06	3.54333e-07	2.26476e-06	1.72477e-06	5.81349e-06	1.44167e-06	2.09736e-06	5.9431e-06	7.00777e-07	1.50854e-06	1.12252e-06	1.20931e-06	0	3.07161e-06	2.45847e-06	2.80371e-06	3.22492e-07	2.78852e-06	1.21626e-06	1.10444e-06	7.38865e-06	2.97331e-06	1.60821e-06
GLUCOSE1PMETAB-PWY: glucose and glucose-1-phosphate degradation|unclassified	3.33732e-07	2.73871e-07	2.88026e-06	0	1.88041e-07	0	1.73297e-07	0	4.50439e-07	3.9012e-07	1.04263e-06	1.62613e-07	9.14243e-08	1.13207e-07	0	7.71945e-07	1.82862e-07	7.66124e-08	7.46233e-07	1.86907e-07	1.87662e-07	1.73485e-06	0	4.15906e-08	1.02239e-07	0	8.51589e-07	8.94868e-08	0	1.11968e-06	0	4.61316e-06	4.02805e-07	6.16441e-06	1.68238e-07	2.27157e-06	2.58572e-07	6.28252e-07	0	3.19396e-06	3.34231e-07	0	2.57793e-07	1.07592e-07	2.68209e-07	3.35163e-07	7.19918e-06	1.24411e-07	5.27448e-07
GLUCOSE1PMETAB-PWY: glucose and glucose-1-phosphate degradation	3.33732e-07	2.73871e-07	2.88026e-06	0	1.88041e-07	0	1.73297e-07	0	4.50439e-07	3.9012e-07	1.04263e-06	1.62613e-07	9.14243e-08	1.13207e-07	0	7.71945e-07	1.82862e-07	7.66124e-08	7.46233e-07	1.86907e-07	1.87662e-07	1.73485e-06	0	4.15906e-08	1.02239e-07	0	8.51589e-07	8.94868e-08	0	1.11968e-06	0	4.61316e-06	4.02805e-07	6.16441e-06	1.68238e-07	2.27157e-06	2.58572e-07	6.28252e-07	0	3.19396e-06	3.34231e-07	0	2.57793e-07	1.07592e-07	2.68209e-07	3.35163e-07	7.19918e-06	1.24411e-07	5.27448e-07
PWY-5392: reductive TCA cycle II|unclassified	0	1.32111e-06	2.38104e-06	1.19266e-06	2.87901e-06	1.34341e-06	5.72605e-07	3.03082e-07	1.62285e-06	5.34935e-07	2.05887e-06	3.12129e-07	1.22807e-06	1.65358e-06	3.22092e-07	1.37337e-06	1.02966e-06	1.34665e-06	3.38781e-07	1.39326e-06	4.04412e-07	2.13641e-06	2.4063e-06	2.60225e-06	1.46581e-07	7.28353e-07	8.99056e-07	1.32044e-06	5.30011e-07	3.08652e-06	1.10498e-06	1.03934e-06	2.38473e-06	1.83856e-06	8.7704e-07	1.57291e-06	1.52557e-06	3.32176e-07	2.33206e-07	3.1561e-07	1.24025e-06	2.01203e-07	1.64435e-06	2.43327e-06	5.92525e-07	2.75678e-06	2.18207e-06	0	1.77797e-06
ILEUSYN-PWY: L-isoleucine biosynthesis I (from threonine)	6.62331e-05	7.31147e-05	0.000114023	0.000113653	9.53642e-05	6.35943e-05	6.27237e-05	0.000115272	5.69236e-05	3.12199e-05	5.43365e-05	4.75371e-05	7.05435e-05	9.74746e-05	9.5572e-05	5.92178e-05	9.56095e-05	6.31106e-05	0.000111183	0.000103367	0.000116915	9.97207e-05	6.85057e-05	7.23112e-05	0.00010015	5.84768e-05	6.59349e-05	5.43215e-05	8.58867e-05	0.000101596	6.94391e-05	6.28825e-05	9.23198e-05	6.93753e-05	6.1595e-05	7.89469e-05	9.05091e-05	5.07092e-05	7.43496e-05	7.1015e-05	4.46519e-05	4.40246e-05	7.0983e-05	0.000100446	0.000116705	8.21255e-05	7.6212e-05	0.000113844	8.13395e-05
PWY-5177: glutaryl-CoA degradation	1.73679e-05	1.52549e-05	2.59949e-05	3.07639e-05	2.55244e-05	1.74751e-05	1.63095e-05	3.00755e-05	1.77023e-05	9.72966e-06	1.73555e-05	1.04235e-05	3.1502e-05	2.74975e-05	1.4351e-05	1.83777e-05	1.30996e-05	2.30735e-05	2.97584e-05	2.18402e-05	1.68052e-05	2.5582e-05	1.76582e-05	1.94015e-05	2.77452e-05	1.01957e-05	1.52963e-05	1.14628e-05	2.08301e-05	1.64546e-05	2.19951e-05	1.5563e-05	2.72407e-05	3.09981e-05	9.05717e-06	1.6517e-05	1.54671e-05	1.28114e-05	1.46052e-06	2.03912e-05	1.16876e-05	1.10615e-05	1.19969e-05	3.25624e-05	2.72493e-05	2.52294e-05	3.34722e-05	2.57921e-05	1.26658e-05
PWY-3001: superpathway of L-isoleucine biosynthesis I	4.80201e-05	6.01895e-05	8.13558e-05	7.98493e-05	7.62452e-05	4.25189e-05	4.42985e-05	8.04439e-05	4.68856e-05	2.49424e-05	4.91601e-05	3.9192e-05	5.48207e-05	8.22689e-05	6.24542e-05	4.35582e-05	6.23759e-05	5.24737e-05	8.479e-05	7.10033e-05	7.16191e-05	7.14259e-05	5.49185e-05	6.23743e-05	7.41047e-05	3.64987e-05	4.82156e-05	3.667e-05	5.8693e-05	7.26275e-05	5.13496e-05	4.90177e-05	6.95557e-05	6.47406e-05	4.43317e-05	6.89109e-05	7.36098e-05	3.68466e-05	5.83039e-05	5.34418e-05	3.1788e-05	3.09983e-05	5.81083e-05	8.32555e-05	8.68369e-05	7.11369e-05	7.14847e-05	8.20424e-05	6.33598e-05
PWY-7288: fatty acid &beta;-oxidation (peroxisome, yeast)	1.8558e-08	4.48481e-08	0	6.01302e-08	0	0	0	4.18986e-08	3.13188e-07	0	3.42008e-08	0	0	1.49812e-07	1.09625e-07	4.19562e-08	0	1.1335e-07	3.29978e-08	1.34832e-07	2.94455e-08	0	1.34527e-07	0	6.26191e-08	1.18429e-07	0	4.81731e-08	1.655e-07	0	8.92158e-08	1.74859e-07	4.74763e-07	5.00434e-08	6.25252e-08	0	0	0	0	0	0	0	0	2.51423e-07	0	1.88507e-07	5.36472e-08	0	1.06511e-07
PWY-5754: 4-hydroxybenzoate biosynthesis I (eukaryotes)|unclassified	0	0	2.06768e-07	5.70662e-08	0	0	0	0	1.3086e-07	1.70997e-07	3.29016e-07	0	0	0	0	0	0	0	0	0	0	0	2.06697e-07	2.11742e-07	0	0	4.84749e-08	0	0	0	0	0	1.14656e-07	0	9.9008e-08	0	0	0	0	0	0	0	0	0	0	3.99258e-07	0	1.35273e-07	0
PWY-5692: allantoin degradation to glyoxylate II	0	0	2.62626e-07	1.50318e-07	0	2.1462e-07	0	9.39355e-08	8.01296e-07	1.23953e-07	3.56592e-07	5.143e-08	4.74019e-08	5.5026e-07	8.93628e-08	1.77874e-07	1.47257e-07	0	4.97434e-08	4.20519e-07	2.82727e-07	3.05731e-07	7.5441e-08	2.23028e-07	0	0	0	1.78942e-07	0	1.10535e-07	7.79929e-08	1.89328e-07	1.43534e-07	2.9751e-07	0	0	2.41784e-07	7.57471e-08	0	0	6.64932e-07	0	0	8.40781e-08	4.45339e-08	0	3.40441e-07	1.13089e-07	0
GLYCOLYSIS: glycolysis I (from glucose 6-phosphate)	2.88234e-05	1.98955e-05	4.40582e-05	0.000103143	5.43152e-05	3.05547e-05	2.01825e-05	6.46414e-05	2.53334e-05	1.98764e-05	3.78057e-05	4.60277e-05	7.60169e-05	8.42891e-05	3.91299e-05	4.83e-05	1.91269e-05	6.46995e-05	5.01299e-05	5.65768e-05	2.24022e-05	3.62147e-05	3.05507e-05	3.29795e-05	7.31526e-05	2.41879e-05	3.69671e-05	3.21889e-05	4.82452e-05	3.54608e-05	2.94855e-05	2.53125e-05	7.40939e-05	7.28697e-05	2.88365e-05	7.54925e-05	4.70467e-05	2.78946e-05	7.44869e-05	4.4862e-05	1.80609e-05	2.29297e-05	5.4361e-05	7.10612e-05	5.39821e-05	9.62133e-05	7.06697e-05	6.52584e-05	7.59283e-05
ANAEROFRUCAT-PWY: homolactic fermentation|unclassified	2.31328e-05	1.48077e-05	3.37649e-05	8.20613e-05	4.2574e-05	2.52218e-05	1.58242e-05	5.20681e-05	2.07329e-05	1.63515e-05	2.92236e-05	3.78616e-05	6.61365e-05	6.50159e-05	3.12426e-05	3.95156e-05	1.49516e-05	5.16789e-05	3.87097e-05	4.49519e-05	1.7161e-05	2.73939e-05	2.28991e-05	2.42298e-05	5.74694e-05	2.05955e-05	3.15244e-05	2.60828e-05	3.96067e-05	2.73807e-05	2.41859e-05	1.93565e-05	6.03011e-05	5.47974e-05	2.4112e-05	6.25655e-05	3.47674e-05	2.30801e-05	5.01882e-05	3.51961e-05	1.52129e-05	1.93155e-05	4.22512e-05	5.41418e-05	4.26126e-05	7.88863e-05	5.37407e-05	5.61056e-05	6.46764e-05
[truncated: 1,048 more rows]
[truncated: 103 more columns]

## Sheet: Table_S6
TAX	BIN	CO01	CO02	CO03	CO04	CO05	CO06	CO07	CO08	CO09	CO10	CO11	CO12	CO13	CO14	CO15	CO16	CO17	CO18	CO19	CO20	CO21	CO22	CO23	CO24	CO25	CO26	CO27	CO28	CO29	CO30	CO31	CO32	CO33	CO34	CO35	CO36	CO37	CO38	CO39	CO40	CO41	CO42	CO43	CO44	CO45	CO46	CO47	CO48
[truncated: 1,349 more rows]
[truncated: 114 more columns]

## Sheet: Table_S7
ID	azelate	sebacate	undecanedionate	hydroxymyristic.acid	arachidonic.acid	eicosatrienoic.acid	docosahexaenoic.acid	docosapentaenoic.acid	adrenic.acid	lithocholic.acid	chenodeoxycholate	deoxycholic.acid	ketodeoxycholate	alpha.muricholate	cholate	urobilin	linoleoyl.ethanolamide	stearoyl.ethanolamide	palmitoyl.glycerol	C18.0e.MAG	N.oleoylethanolamine	cholesterol	cholestenone	C16.0.LPC	C16.0.ceramide..d18.1.	C18.1.CE	C18.0.SM	propionate	butyrate...isobutytare.	methylbutyric.aid...valeric...isovaleric.	malonate	uracil	caproic.acid	nicotinate	taurine	thymine	erythronic.acid	hypoxanthine	phenylacetate	glutamate	hydrocinnamic.acid	xanthine	X3.methyladipate.pimelate	citrulline	fructose.glucose.galactose.	azelaic.acid	N.acetylglutamate	glucurote	pseudouridine
[truncated: 152 more rows]
[truncated: 31 more columns]

[truncated: 2 more sheets: Table S8, Table_S9]
